# Supplementary material for: A Comprehensive Urine Proteome Database Generated From Patients With Various Renal Conditions and Prostate Cancer
Source: Front Med (Lausanne). 2021 Apr 13;8:548212. doi: 10.3389/fmed.2021.548212 (PMC8076675; doi:10.3389/fmed.2021.548212)
Supplement: Supplementary file 1 [file Data_Sheet_1.xlsx]

## Sheet: Table of Contents
Supplementary Tables: Table of Contents
S1	List of identified peptides with PSM counts
S2	List of final identified proteins (also annotated against previous studies)
S3	Proteins not detected in previous studies
S4	List of CD antigens
S5	List of biomarker candidates
S6	Tissue specificity and cell-type origins of tissue-enriched proteins

## Sheet: S1
Supplementary Table S1:	A list of all of the peptide spectral matches (PSMs) that were detected in our combined dataset; and the PSM counts wherein they were detected in each condition. Peptide were identified using MSGF+. The confidence score is included (lower is better). Sequences include preceding and training amino acids of the protein sequence not part of the detected sequence (i.e., sequences are contained within…
Protein (protein group)	Peptide	MSGFDB_SpecEValue	SUM of PSM	Healthy Individuals (HI)	Acute renal rejection (AR)	Renal tranplant with stable graft (STA)	Non-specific proteinuria patients (NS)	Prostate cancer (PC)
ALBU_HUMAN	K.EFNAETFTFHADICTLSEK.E	1.8897e-23	5731	635	2039	654	2236	167
ALBU_HUMAN	K.SLHTLFGDKLCTVATLR.E	1.74231e-21	4993	713	1466	851	1788	175
ALBU_HUMAN	K.EFNAETFTFHADICTLSEKER.Q	2.06112e-26	4288	306	1336	518	1890	238
ALBU_HUMAN	K.KVPQVSTPTLVEVSR.N	3.67055e-18	1883	278	372	117	353	763
ALBU_HUMAN	K.VFDEFKPLVEEPQNLIK.Q	1.7417e-19	1867	289	462	185	277	654
ALBU_HUMAN	K.QNCELFEQLGEYKFQNALLVR.Y	4.6564e-21	2373	419	808	243	739	164
ALBU_HUMAN	K.DVFLGM*FLYEYAR.R	1.6718e-17	1811	389	323	275	521	303
ALBU_HUMAN	R.RPCFSALEVDETYVPK.E	3.15147e-16	1655	457	277	132	437	352
IGKC_HUMAN	K.VYACEVTHQGLSSPVTK.S	2.3021e-20	1178	280	106	168	76	548
IGKC_HUMAN	R.M*TVSTLVLGEGATEAEISM*TSTR.W	1.6023e-24	1185	92	83	327	167	516
ALBU_HUMAN	R.LVRPEVDVMCTAFHDNEETFLKK.Y	1.5654e-20	1465	244	314	196	392	319
ALBU_HUMAN	R.RHPDYSVVLLLR.L	6.58077e-16	1619	275	388	287	510	159
ALBU_HUMAN	R.RHPYFYAPELLFFAK.R	1.5745e-17	1595	189	449	305	549	103
RET4_HUMAN	R.LLNLDGTCADSYSFVFSR.D	2.6339e-23	1569	110	215	484	677	83
ALBU_HUMAN	K.RM*PCAEDYLSVVLNQLCVLHEK.T	1.221e-17	1489	237	473	258	421	100
ALBU_HUMAN	K.AAFTECCQAADKAACLLPK.L	4.8983e-22	906	112	68	59	166	501
ALBU_HUMAN	R.RPCFSALEVDETYVPKEFNAETFTFHADICTLSEK.E	1.50701e-27	1342	446	236	18	446	196
ALBU_HUMAN	R.LVRPEVDVM*CTAFHDNEETFLKK.Y	3.38629e-21	1221	157	347	133	312	272
ALBU_HUMAN	R.FKDLGEENFK.A	1.8384e-13	1151	179	308	87	281	296
ALBU_HUMAN	K.VHTECCHGDLLECADDRADLAK.Y	1.3302e-26	1095	92	212	94	364	333
ALBU_HUMAN	K.ALVLIAFAQYLQQCPFEDHVK.L	6.81359e-21	1454	255	360	262	521	56
ALBU_HUMAN	R.RPCFSALEVDETYVPKEFNAETFTFHADICTLSEKER.Q	1.08622e-32	916	1	176	1	313	425
ALBU_HUMAN	K.RMPCAEDYLSVVLNQLCVLHEK.T	1.5968e-19	1333	42	359	153	668	111
ALBU_HUMAN	K.LVNEVTEFAK.T	1.3025e-13	986	80	195	108	267	336
AMBP_HUMAN	R.AFIQLWAFDAVK.G	9.0557e-16	1198	252	172	398	222	154
ALBU_HUMAN	K.SHCIAEVENDEM*PADLPSLAADFVESK.D	5.6378e-23	925	138	155	62	232	338
ALBU_HUMAN	K.SHCIAEVENDEMPADLPSLAADFVESK.D	2.5844e-26	973	162	168	70	300	273
IGKC_HUMAN	-.TVAAPSVFIFPPSDEQLK.S	1.6785e-19	882	121	137	171	125	328
RET4_HUMAN	K.KDPEGLFLQDNIVAEFSVDETGQM*SATAK.G	1.8496e-20	1280	38	300	257	638	47
RET4_HUMAN	K.KDPEGLFLQDNIVAEFSVDETGQMSATAK.G	2.0391e-20	1276	2	318	237	678	41
ALBU_HUMAN	K.DVFLGMFLYEYAR.R	6.15606e-18	1124	73	276	276	368	131
AMBP_HUMAN	R.MTVSTLVLGEGATEAEISMTSTR.W	4.0737e-22	1007	3	82	336	424	162
AMBP_HUMAN	R.M*TVSTLVLGEGATEAEISMTSTR.W	3.414e-23	970	54	51	349	338	178
ALBU_HUMAN	K.LKECCEKPLLEK.S	4.9801e-15	960	196	167	101	317	179
ALBU_HUMAN	K.AVMDDFAAFVEK.C	9.0837e-17	874	108	154	138	270	204
SAP_HUMAN	N.GDVCQDCIQMVTDIQTAVR.T	1.3896e-18	727	179	13	183	50	302
ALBU_HUMAN	K.AVM*DDFAAFVEK.C	2.467e-16	811	100	184	87	243	197
ALBU_HUMAN	R.MPCAEDYLSVVLNQLCVLHEK.T	2.57337e-26	975	93	165	95	551	71
ALBU_HUMAN	K.TCVADESAENCDKSLHTLFGDKLCTVATLR.E	5.8242e-29	723	92	195	54	149	233
IGKC_HUMAN	K.SGTASVVCLLNNFYPR.E	1.87956e-19	779	183	112	173	123	188
ALBU_HUMAN	R.M*PCAEDYLSVVLNQLCVLHEK.T	2.81392e-26	866	222	211	79	229	125
AMBP_HUMAN	R.MTVSTLVLGEGATEAEISM*TSTR.W	5.8524e-26	759	111	94	234	137	183
ALBU_HUMAN	K.FQNALLVR.Y	1.197e-10	772	76	168	108	251	169
Contaminant_TRYP_PIG	R.LGEHNIDVLEGNEQFINAAK.I	2.3154e-17	471	19	31	22	40	359
ALBU_HUMAN	K.YICENQDSISSK.L	5.93787e-16	659	66	122	91	156	224
PTGDS_HUMAN	K.AQGFTEDTIVFLPQTDK.C	1.7506e-18	626	109	81	142	57	237
SAP_HUMAN	N.GDVCQDCIQM*VTDIQTAVR.T	2.3577e-18	534	150	13	74	20	277
TRFE_HUMAN	K.IMNGEADAMSLDGGFVYIAGK.C	2.616e-24	723	32	147	53	350	141
ALBU_HUMAN	K.SHCIAEVENDEM*PADLPSLAADFVESKDVCK.N	6.63228e-29	504	45	50	19	105	285
AMBP_HUMAN	R.TVAACNLPIVR.G	6.4158e-15	606	76	45	190	97	198
A1AG1_HUMAN	R.YVGGQEHFAHLLILR.D	3.8671e-19	722	75	111	191	233	112
PTGDS_HUMAN	R.SPHWGSTYSVSVVETDYDQYALLYSQGSK.G	3.8569e-23	782	49	106	348	220	59
ALBU_HUMAN	K.LVAASQAALGL.-	1.54327e-12	641	67	141	72	221	140
ALBU_HUMAN	K.QNCELFEQLGEYK.F	4.3759e-17	628	99	138	59	217	115
PGBM_HUMAN	R.RGSIQVDGEELVSGR.S	4.5525e-18	495	126	62	80	24	203
ALBU_HUMAN	K.SHCIAEVENDEMPADLPSLAADFVESKDVCK.N	4.55413e-29	487	46	63	36	139	203
A1AT_HUMAN	K.LYHSEAFTVNFGDTEEAKK.Q	2.18983e-24	640	50	115	34	347	94
ALBU_HUMAN	K.YLYEIAR.R	4.641e-10	504	65	105	35	129	170
ALBU_HUMAN	K.KQTALVELVK.H	1.3908e-12	504	71	83	85	101	164
CD59_HUMAN	R.LRENELTYYCCK.K	2.99828e-17	434	68	30	88	46	202
IGKC_HUMAN	K.VDNALQSGNSQESVTEQDSKDSTYSLSSTLTLSK.A	2.36344e-32	464	101	46	87	51	179
ALBU_HUMAN	R.LVRPEVDVMCTAFHDNEETFLK.K	2.16069e-20	607	170	147	64	151	75
RNAS1_HUMAN	R.HIIVACEGSPYVPVHFDASVEDST.-	2.87656e-18	434	158	17	50	25	184
TRFE_HUMAN	R.AIAANEADAVTLDAGLVYDAYLAPNNLKPVVAEFYGSK.E	2.17121e-27	634	25	91	47	426	45
IGKC_HUMAN	K.HKVYACEVTHQGLSSPVTK.S	2.19562e-23	586	9	180	223	99	75
IGHG1_HUMAN	K.TTPPVLDSDGSFFLYSK.L	1.2829e-20	503	131	54	161	24	133
ALBU_HUMAN	K.QTALVELVK.H	1.3261e-11	445	50	66	29	129	171
IGHG1_HUMAN	R.TPEVTCVVVDVSHEDPEVK.F	1.0717e-22	438	97	76	36	55	174
FETUA_HUMAN	R.AQLVPLPPSTYVEFTVSGTDCVAK.E	2.38992e-20	563	106	91	217	62	87
ZA2G_HUMAN	K.HVEDVPAFQALGSLNDLQFFR.Y	3.08765e-25	484	74	83	110	80	137
TRFE_HUMAN	K.IM*NGEADAMSLDGGFVYIAGK.C	2.1904e-24	512	34	103	46	212	117
ZA2G_HUMAN	K.YYYDGKDYIEFNK.E	1.0712e-18	399	31	44	65	73	186
RET4_HUMAN	R.LLNNWDVCADMVGTFTDTEDPAKFK.M	3.13341e-22	656	74	94	214	270	4
A1AG1_HUMAN	K.TYMLAFDVNDEKNWGLSVYADKPETTK.E	1.9211e-29	593	21	146	171	219	36
PTGDS_HUMAN	K.AQGFTEDTIVFLPQTDKCM*TEQ.-	3.6814e-18	279	4	8	13	7	247
ALBU_HUMAN	P.CAEDYLSVVLNQLCVLHEK.T	1.3723e-18	629	189	171	59	206	4
SH3L3_HUMAN	R.IQYQLVDISQDNALRDEMR.A	4.46591e-15	320	26	17	40	24	213
THRB_HUMAN	R.DKLAACLEGNCAEGLGTNYR.G	4.4885e-26	523	185	69	162	37	70
TRFE_HUMAN	R.LKCDEWSVNSVGKIECVSAETTEDCIAK.I	5.8065e-33	552	4	84	48	377	39
CD59_HUMAN	S.LQCYNCPNPTADCK.T	3.9059e-19	344	63	23	54	30	174
ALBU_HUMAN	K.EFNAETFTFHADIC.T	8.3397e-18	264	19	13		13	219
AMBP_HUMAN	R.VVAQGVGIPEDSIFTM*ADRGECVPGEQEPEPILIPR.V	1.93385e-30	275	28	7	14	16	210
ALBU_HUMAN	R.LVRPEVDVM*CTAFHDNEETFLK.K	2.63018e-20	474	137	117	27	128	65
TRFE_HUMAN	K.DLLFRDDTVCLAK.L	6.8416e-16	377	47	47	29	125	129
ALBU_HUMAN	K.NYAEAKDVFLGMFLYEYAR.R	1.79632e-23	495	189	47	30	189	40
AMBP_HUMAN	R.ETLLQDFR.V	1.4327e-10	358	27	57	86	56	132
ALBU_HUMAN	K.CCTESLVNR.R	3.28606e-13	432	43	93	56	161	79
ALBU_HUMAN	K.NYAEAKDVFLGM*FLYEYAR.R	1.29252e-23	468	8	141	65	200	54
PTGDS_HUMAN	R.TM*LLQPAGSLGSYSYR.S	5.07658e-19	344	84	24	78	21	137
IGHG1_HUMAN	R.EPQVYTLPPSRDELTK.N	3.0031e-15	380	102	36	84	52	106
ALBU_HUMAN	K.DVCKNYAEAKDVFLGMFLYEYAR.R	2.53886e-28	522	227	49	14	227	5
CD59_HUMAN	K.FEHCNFNDVTTR.L	9.6306e-18	316	70	21	53	28	144
SLUR1_HUMAN	R.CKPEDTACMTTLVTVEAEYPFNQSPVVTR.S	7.9114e-19	321	78	11	84	9	139
Contaminant_TRYP_PIG	R.VATVSLPR.S	6.44738e-11	266	17	25	25	26	173
TRFE_HUMAN	K.MYLGYEYVTAIR.N	5.5454e-17	490	84	87	42	260	17
ALBU_HUMAN	K.QEPERNECFLQHKDDNPNLPR.L	5.99256e-16	307	27	49	30	61	140
ALBU_HUMAN	K.SLHTLFGDKLC.T	1.6941e-14	503	120	119	30	231	3
ALBU_HUMAN	R.YKAAFTECCQAADK.A	9.29138e-19	372	29	79	47	123	94
PGBM_HUMAN	N.DAPGQYGAYFHDDGFLAFPGHVFSR.S	3.07709e-20	420	178	28	139	19	56
A1AT_HUMAN	R.TLNQPDSQLQLTTGNGLFLSEGLK.L	6.01513e-23	344	23	41	33	140	107
SCTM1_HUMAN	R.DGWQLQVQGGVAQLVIK.G	4.0023e-16	483	137	31	294	14	7
ALBU_HUMAN	K.CCAAADPHECYAK.V	4.6136e-18	307	34	55	26	74	118
A1AG1_HUMAN	K.EQLGEFYEALDCLR.I	7.66184e-18	330	18	83	59	68	102
ITIH4_HUMAN	R.RLDYQEGPPGVEISCWSVEL.-	1.08205e-17	327	79	28	72	43	105
SAP_HUMAN	K.EICALVGFCDE.V	4.67155e-15	293	69	13	52	34	125
KNG1_HUMAN	K.SLWNGDTGECTDNAYIDIQLR.I	1.8755e-23	294	81	3	67	24	119
ZA2G_HUMAN	K.NILDRQDPPSVVVTSHQAPGEK.K	7.1399e-20	223	8	13	15	20	167
TRFE_HUMAN	R.SAGWNIPIGLLYCDLPEPR.K	3.9586e-20	419	71	63	50	209	26
LAC2_HUMAN	K.AAPSVTLFPPSSEELQANK.A	3.61168e-18	291	25	49	50	53	114
ALBU_HUMAN	P.YFYAPELLFFAK.R	6.18515e-15	442	115	88	57	176	6
ALBU_HUMAN	V.FDEFKPLVEEPQNLIK.Q	1.6469e-16	187	2		1	3	181
P005|G3P_RABIT	K.VIHDHFGIVEGLMTTVHAITATQK.T	2.9741e-25	448	163	98	24	163
IGHG1_HUMAN	R.VVSVLTVLHQDWLNGK.E	4.05891e-21	423	131	115	70	91	16
Contaminant_TRYP_PIG	K.IITHPNFNGNTLDNDIMLIK.L	5.2312e-22	205	7	6	15	14	163
ALBU_HUMAN	K.EQLKAVM*DDFAAFVEK.C	2.03083e-19	241	29	33	13	29	137
ALBU_HUMAN	K.DVCKNYAEAKDVFLGM*FLYEYAR.R	2.47544e-20	431	149	113	16	149	4
IGHA1_HUMAN	K.SGNTFRPEVHLLPPPSEELALNELVTLTCLAR.G	1.8438e-23	365	40	109	51	120	45
AMBP_HUMAN	K.WYNLAIGSTCPWLK.K	2.4227e-19	318	35	40	106	59	78
PTGDS_HUMAN	R.TMLLQPAGSLGSYSYR.S	2.29678e-20	292	64	25	79	34	90
KV302_HUMAN	-.EIVLTQSPGTLSLSPGER.A	2.0106e-18	268	42	28	63	30	105
AMBP_HUMAN	K.FYSEKECR.E	9.99041e-12	367	66	29	210	29	33
Contaminant_Trypa5	R.IITHPNFNGNTLDNDIMLIRLSSPATLNSR.-	1.46931e-24	381	47	120	59	135	20
IGLL5_HUMAN	K.ATLVCLISDFYPGAVTVAWK.A	1.8712e-24	356	4	77	141	97	37
GELS_HUMAN	R.IEGSNKVPVDPATYGQFYGGDSYIILYNYR.H	1.4726e-25	333	67	54	135	25	52
ALBU_HUMAN	V.PQVSTPTLVEVSR.N	7.5464e-15	170	2	4	1	5	158
SCTM1_HUMAN	R.AHGQESAIFNEVAPGYFSR.D	1.5897e-24	355	225	19	51	32	28
CAD13_HUMAN	R.TPHAEDMAELVIVGGK.D	3.4277e-19	207	23	14	22	21	127
KV402_HUMAN	-.DIVMTQSPDSLAVSLGER.A	2.1351e-22	203	17	26	21	10	129
UROM_HUMAN	R.DSTIQVVENGESSQGR.F	1.88404e-19	212	26	12	31	21	122
AMBP_HUMAN	R.EYCGVPGDGDEELLR.F	1.5182e-19	231	14	20	71	18	108
REG1A_HUMAN	K.ESGTDDFNVWIGLHDPKK.N	1.5422e-22	233	61	17	21	29	105
UROM_HUMAN	K.SLGFDKVFM*YLSDSR.C	4.1148e-17	198	44	8	12	6	128
A1AG1_HUMAN	K.TYM*LAFDVNDEKNWGLSVYADKPETTK.E	7.75878e-31	353	16	96	120	101	20
Contaminant_TRYP_PIG	K.IITHPNFNGNTLDNDIM*LIK.L	1.2697e-19	192	23	12	12	14	131
ALBU_HUMAN	R.HPYFYAPELLFFAK.R	6.67928e-19	295	33	71	31	102	58
PTGDS_HUMAN	E.AQVSVQPNFQQDKFLGR.W	9.8468e-20	191	13	11	27	13	127
ALBU_HUMAN	K.AAFTECCQAADK.A	9.0922e-17	294	23	59	41	115	56
ALBU_HUMAN	K.SLHTLFGDK.L	2.8117e-12	303	17	105	35	97	49
A1BG_HUMAN	R.IFFHLNAVALGDGGHYTCR.Y	2.09244e-25	367	50	61	31	225
ALBU_HUMAN	K.LCTVATLR.E	4.96358e-11	276	31	64	32	86	63
IGKC_HUMAN	K.DSTYSLSSTLTLSK.A	1.06207e-16	350	86	85	128	42	9
IGHG2_HUMAN	R.VVSVLTVVHQDWLNGK.E	1.69498e-21	336	101	81	50	87	17
IGHG1_HUMAN	K.NQVSLTCLVK.G	1.8292e-13	260	78	33	48	34	67
UROM_HUMAN	R.FAGNYDLVYLHCEVYLCDTM*NEK.C	7.65413e-27	231	116	4	19	5	87
APOD_HUMAN	R.WYEIEKIPTTFENGR.C	1.24355e-18	187	21	16	19	19	112
IGHG1_HUMAN	K.FNWYVDGVEVHNAK.T	2.09526e-20	276	55	62	31	79	49
RNAS1_HUMAN	R.CKPVNTFVHEPLVDVQNVCFQEK.V	1.90719e-22	205	29	27	29	23	97
TRFE_HUMAN	K.HSTIFENLANKADRDQYELLCLDNTR.K	1.01415e-30	315	37	77	64	118	19
CD59_HUMAN	R.LRENELTYYCCKK.D	6.1732e-17	244	79	18	44	37	66
HPTR_HUMAN	K.SCAVAEYGVYVK.V	4.3259e-17	283	22	42	65	118	36
PTGDS_HUMAN	R.SPHWGSTYSVSVVETDYDQYALLYSQGSKGPGEDFR.M	1.7347e-36	220	19	16	87	19	79
A1AT_HUMAN	K.GKWERPFEVKDTEEEDFHVDQVTTVK.V	8.136e-20	330	1	55	5	266	3
IGHG1_HUMAN	K.GFYPSDIAVEWESNGQPENNYK.T	3.3442e-20	217	48	21	47	21	80
SLUR1_HUMAN	R.SCSSSCVATDPDSIGAAHLIFCCFR.D	3.31193e-24	269	91	28	65	41	44
B2MG_HUMAN	K.SNFLNCYVSGFHPSDIEVDLLK.N	8.07712e-21	299	58	72	73	73	23
ALBU_HUMAN	F.DEFKPLVEEPQNLIK.Q	1.4039e-14	146	2	2	6	9	127
APOH_HUMAN	R.YTTFEYPNTISFSCNTGFYLNGADSAK.C	4.76532e-28	324	62	64	142	53	3
A1AG2_HUMAN	K.EQLGEFYEALDCLCIPR.S	2.102e-20	265	12	64	59	87	43
IGHG2_HUMAN	R.EPQVYTLPPSREEM*TK.N	2.99922e-20	186	23	27	17	22	97
ALBU_HUMAN	K.VHTECCHGDLLECADDR.A	8.7183e-24	256	2	55	34	119	46
TRFE_HUMAN	K.IM*NGEADAM*SLDGGFVYIAGK.C	2.5812e-23	268	12	59	11	150	36
KV302_HUMAN	R.FSGSGSGTDFTLTISR.L	4.36095e-20	234	66	41	50	22	55
AMBP_HUMAN	R.VVAQGVGIPEDSIFTMADRGECVPGEQEPEPILIPR.V	4.3675e-32	190	48	16	18	23	85
PCSK1_HUMAN	A.DHDVGSELPPEGVLGALLR.V	1.0098e-19	218	119	3	29	6	61
TRFE_HUMAN	R.CLVEKGDVAFVK.H	4.2863e-16	204	24	37	13	58	72
UROM_HUMAN	K.SLGFDKVFMYLSDSR.C	2.0166e-17	179	37	17	31	9	85
CD59_HUMAN	K.AGLQVYNK.C	2.5735e-11	232	65	20	73	25	49
IGHG2_HUMAN	R.EPQVYTLPPSREEMTK.N	2.2415e-17	204	27	30	22	58	67
SH3L3_HUMAN	R.IQYQLVDISQDNALRDEM*R.A	7.2527e-14	153	13	13	15	11	101
APOD_HUMAN	K.CPNPPVQENFDVNKYLGR.W	4.0539e-23	137	12	4	7	4	110
PGBM_HUMAN	R.GSIQVDGEELVSGR.S	2.3081e-17	179	40	17	28	12	82
ITIH4_HUMAN	R.QGPVNLLSDPEQGVEVTGQYER.E	6.3528e-19	147	16	7	9	12	103
UROM_HUMAN	R.TLDEYWR.S	5.36917e-11	140	10	4	13	8	105
A1AG2_HUMAN	R.YEGGREHVAHLLFLR.D	5.97984e-17	275	3	121	93	45	13
IGLL5_HUMAN	R.SYSCQVTHEGSTVEK.T	2.1462e-20	118					118
ALBU_HUMAN	K.KLVAASQAALGL.-	4.66613e-12	212	48	25	38	47	54
SH3L3_HUMAN	K.ATPPQIVNGDQYCGDYELFVEAVEQNTLQEFLK.L	1.48541e-21	191	16	37	66	7	65
HEMO_HUMAN	K.EVGTPHGIILDSVDAAFICPGSSR.L	3.2351e-21	253	59	67	43	63	21
ALBU_HUMAN	K.EQLKAVMDDFAAFVEK.C	2.0275e-20	267	96	43	62	55	11
IGLL5_HUMAN	K.YAASSYLSLTPEQWK.S	2.93244e-19	164	14	21	24	25	80
ALBU_HUMAN	A.FTECCQAADKAACLLPK.L	4.88295e-19	147	7	20	9	20	91
HPT_HUMAN	K.YQEDTCYGDAGSAFAVHDLEEDTWYATGILSFDK.S	2.9899e-37	265	81	56	40	81	7
APOD_HUMAN	R.NPNLPPETVDSLK.N	3.8386e-17	139	11	9	16	8	95
ALBU_HUMAN	K.QNCELFEQLGEYKFQNALLV.R	8.6428e-15	123	8	3	6	2	104
SAP_HUMAN	K.EIVDSYLPVILDIIK.G	6.50315e-18	228	84	23	62	29	30
IGKC_HUMAN	Y.ACEVTHQGLSSPVTK.S	2.9518e-16	125	7	8	6	5	99
ALBU_HUMAN	K.LDELRDEGK.A	5.58101e-12	248	39	45	24	126	14
UROM_HUMAN	K.INFACSYPLDM*K.V	1.70608e-16	122	9	1	10	3	99
AMBP_HUMAN	K.CVLFPYGGCQGNGNK.F	1.6558e-17	211	25	32	75	41	38
CYTC_HUMAN	R.KQIVAGVNYFLDVELGR.T	2.48382e-21	264	11	26	22	205
IGKC_HUMAN	K.VDNALQSGNSQESVTEQDSK.D	1.2224e-23	201	13	37	42	66	43
A1BG_HUMAN	R.TPGAAANLELIFVGPQHAGNYR.C	2.0833e-26	227	48	56	34	64	25
SAP_HUMAN	K.EICALVGFCDEV.K	1.2494e-15	124	9	8	10	2	95
ALBU_HUMAN	K.KVPQVSTPTLVEV.S	3.04245e-14	113	4		7	2	100
IGHG2_HUMAN	K.TTPPM*LDSDGSFFLYSK.L	1.4902e-20	152	20	29	11	19	73
IGHG1_HUMAN	R.VVSVLTVLHQDWLNGKEYK.C	3.14964e-23	224	26	79	43	53	23
KNG1_HUMAN	R.QVVAGLNFR.I	3.2895e-12	154	36	10	22	17	69
IGHG2_HUMAN	R.VVSVLTVVHQDWLNGKEYK.C	4.46355e-24	220	31	58	42	67	22
SULF2_HUMAN	R.VYHVGLGDAAQPR.N	2.27595e-16	124	12	6	12	7	87
KNG1_HUMAN	R.IASFSQNCDIYPGKDFVQPPTK.I	4.9613e-24	156	36	9	24	24	63
CLM9_HUMAN	A.LEGPEEISGFEGDTVSLQCTYREELR.D	9.2496e-17	181	101	11	14	10	45
PTGDS_HUMAN	R.M*ATLYSR.T	4.4224e-10	132	4	17	19	14	78
RET4_HUMAN	R.LLNNWDVCADM*VGTFTDTEDPAKFK.M	8.0576e-23	180	27	15	51	42	45
ZA2G_HUMAN	K.AYLEEECPATLRK.Y	9.75787e-17	134	8	18	12	20	76
A1AT_HUMAN	K.ITPNLAEFAFSLYR.Q	5.89098e-18	230	54	36	29	103	8
MASP2_HUMAN	K.VLATLCGQESTDTER.A	2.65769e-19	118	12	5	10	6	85
ALBU_HUMAN	K.ADDKETCFAEEGKK.L	1.32479e-18	197	18	42	28	79	30
TRFE_HUMAN	K.NLNEKDYELLCLDGTR.K	3.95381e-20	213	42	35	16	100	20
CAD13_HUMAN	R.TPHAEDM*AELVIVGGK.D	1.2386e-20	104	4	1	4	1	94
UROM_HUMAN	R.CSGFNDRDNRDWVSVVTPAR.D	4.8937e-18	107	1	5	6	3	92
A1AT_HUMAN	K.ELDRDTVFALVNYIFFK.G	1.95603e-16	232	95	21	18	95	3
CD59_HUMAN	K.CWKFEHCNFNDVTTR.L	3.0118e-20	147	43	6	29	8	61
FIBA_HUMAN	R.VELEDWAGNEAYAEYHFR.V	8.7124e-25	187	120	9	22	2	34
NOV_HUMAN	R.AVLDGCSCCLVCAR.Q	1.6684e-19	124	19	6	20	5	74
ALBU_HUMAN	R.ETYGEM*ADCCAK.Q	2.1925e-17	181	24	47	28	47	35
RET4_HUMAN	K.DPEGLFLQDNIVAEFSVDETGQM*SATAK.G	4.36843e-23	201	20	60	97	4	20
PGBM_HUMAN	K.NLVLHSARPGAPPPQPLDLQHR.A	4.30094e-24	182	63	18	35	33	33
ITIH4_HUMAN	K.NPLVWVHASPEHVVVTR.N	2.61927e-23	171	71	15	24	22	39
TRFE_HUMAN	R.FDEFFSEGCAPGSKK.D	9.5942e-20	165	14	31	16	61	43
AMBP_HUMAN	R.EYCGVPGDGDEELLRF.S	7.2068e-17	96	2	1	1	2	90
ZA2G_HUMAN	K.EIPAWVPFDPAAQITK.Q	8.1369e-17	133	7	16	19	27	64
ALBU_HUMAN	H.TLFGDKLCTVATLR.E	9.62253e-17	212	77	37	31	58	9
RET4_HUMAN	R.LIVHNGYCDGR.S	9.3034e-16	198	12	33	91	44	18
LYVE1_HUMAN	R.LLGLSLAGKDQVETALK.A	1.419e-19	216	77	30	79	24	6
ALBU_HUMAN	P.CFSALEVDETYVPK.E	9.3933e-18	210	44	42	22	92	10
PIGR_HUMAN	R.LVSLTLNLVTR.A	8.19522e-14	223	66	19	88	50
IGKC_HUMAN	V.YACEVTHQGLSSPVTK.S	1.2172e-18	96	3		3	1	89
ALBU_HUMAN	K.TCVADESAENCDK.S	1.86525e-17	140	13	14	23	33	57
GELS_HUMAN	R.AQPVQVAEGSEPDGFWEALGGK.A	2.20787e-20	114	4	8	16	13	73
DEFB1_HUMAN	R.SDHYNCVSSGGQCLYSACPIFTK.I	7.0835e-26	113	12	3	14	11	73
ZA2G_HUMAN	R.YSLTYIYTGLSK.H	4.707e-16	172	13	27	33	66	33
AACT_HUMAN	R.LYGSEAFATDFQDSAAAK.K	5.05849e-18	100	1	1	9	8	81
ALBU_HUMAN	I.AFAQYLQQCPFEDHVK.L	2.5337e-18	100	4	4	7	4	81
XXX_RNAS9_HUMAN	K.YYVNKGMIEHNCYEIHNLPMGPEILVRRKVK.E	5.08499e-14	216	62	52	32	70
ALBU_HUMAN	M.DDFAAFVEK.C	2.18172e-11	122	7	14	25	11	65
SAP_HUMAN	K.NYISQYSEIAIQMMMHMQPK.E	3.4823e-23	157	1	9	54	52	41
UROM_HUMAN	K.INFACSYPLDMK.V	9.4326e-17	133	44	8	13	11	57
PTGDS_HUMAN	E.AQVSVQPNFQQDK.F	2.782e-15	135	10	18	39	14	54
AACT_HUMAN	K.AVLDVFEEGTEASAATAVK.I	1.65614e-21	106	3	3	7	18	75
STK24_HUMAN	K.KTSYLTELIDRYKRWK.A	1.07233e-11	213	55	34	90	34
TRFL_HUMAN	V.TLDGGFIYEAGLAPYK.L	3.8222e-17	87					87
PGBM_HUMAN	R.FSSGITGCVK.N	1.1859e-13	154	20	16	51	26	41
A1AG2_HUMAN	K.TLMFGSYLDDEKNWGLSFYADKPETTK.E	3.18212e-28	202	18	24	81	72	7
IGHG1_HUMAN	R.TPEVTCVVVDVSHEDPEVKFNWYVDGVEVHNAK.T	4.03202e-31	167	36	59	4	36	32
ALBU_HUMAN	K.TYETTLEK.C	1.91744e-11	171	20	38	25	61	27
IGHA1_HUMAN	R.NFPPSQDASGDLYTTSSQLTLPATQCLAGK.S	1.64033e-22	121	15	21	17	7	61
KV402_HUMAN	-.DIVM*TQSPDSLAVSLGER.A	1.6892e-20	135	19	47	15	4	50
LMAN2_HUMAN	R.LPTGYYFGASAGTGDLSDNHDIISMK.L	1.22378e-28	157	69	13	27	13	35
PGBM_HUMAN	R.LVSEDPINDGEWHR.V	4.95085e-19	118	9	9	18	19	63
LMAN2_HUMAN	R.WTELAGCTADFR.N	4.6462e-17	101	4	8	9	6	74
OSTP_HUMAN	K.AIPVAQDLNAPSDWDSR.G	1.2125e-20	109	13		15	13	68
A1AG1_HUMAN	K.SDVVYTDWKK.D	7.9059e-15	154	8	25	26	59	36
FETUA_HUMAN	R.QPNCDDPETEEAALVAIDYINQNLPWGYK.H	3.2265e-22	138	9	21	49	12	47
EPCR_HUMAN	R.TQSGLQSYLLQFHGLVR.L	6.2333e-20	189	83	30	39	25	12
GELS_HUMAN	K.TPSAAYLWVGTGASEAEKTGAQELLR.V	1.03883e-24	139	26	20	34	14	45
NID1_HUMAN	K.ENNQVPAVVAFSQGSVGFLWK.S	2.96721e-22	200	79	2	107	11	1
PTGDS_HUMAN	K.KAALSM*CK.S	5.312e-11	116	10	16	12	20	58
SAP_HUMAN	R.LGPGM*ADICK.N	1.60492e-13	124	18	13	24	17	52
HEMO_HUMAN	K.LYLVQGTQVYVFLTK.G	8.52389e-19	197	37	68	70	21	1
UROM_HUMAN	R.STEYGEGYACDTDLR.G	1.2272e-20	98	12	4	7	7	68
GELS_HUMAN	K.AGALNSNDAFVLK.T	5.2997e-17	103	7	9	11	11	65
ALBU_HUMAN	K.VPQVSTPTLVEVSR.N	6.84918e-18	159	12	36	21	65	25
A1AG2_HUMAN	R.EHVAHLLFLR.D	2.2335e-13	165	39	27	45	33	21
KV201_HUMAN	R.FSGSGSGTDFTLK.I	8.40023e-17	100	7	8	8	11	66
ALBU_HUMAN	K.TPVSDRVTK.C	9.3294e-13	119	5	26	14	21	53
B2MG_HUMAN	R.VNHVTLSQPK.I	9.2283e-14	171	22	43	46	43	17
CD44_HUMAN	R.YGFIEGHVVIPR.I	3.6773e-16	178	91	20	33	22	12
RET4_HUMAN	K.GNDDHWIVDTDYDTYAVQYSCR.L	3.08684e-28	188	3	34	71	75	5
APOD_HUMAN	K.KM*TVTDQVNCPK.L	2.4031e-16	92	3	9	3	6	71
ALBU_HUMAN	K.TCVADESAENCDKSLHTLFGDK.L	1.1737e-23	146	20	31	11	50	34
INS_HUMAN	R.EAEDLQVGQVELGGGPGAGSLQPLALEGSLQ.K	2.1329e-21	82	1		2	1	78
KNG1_HUMAN	K.TVGSDTFYSFKYEIK.E	2.935e-19	188	87	25	45	27	4
ALBU_HUMAN	R.YKAAFTECCQAADKAACLLPK.L	2.3401e-22	162	19	47	21	54	21
HV305_HUMAN	-.EVQLVESGGGLVQPGGSLR.L	2.8121e-20	161	53	31	23	33	21
SAP_HUMAN	K.NYISQYSEIAIQMMMHM*QPK.E	4.5215e-21	156	40	23	37	31	25
PGBM_HUMAN	R.PGAPPPQPLDLQHR.A	8.26727e-18	96	10	7	7	7	65
PIGR_HUMAN	R.ILLNPQDKDGSFSVVITGLR.K	2.32496e-20	188	80	41	31	34	2
ALBU_HUMAN	C.FSALEVDETYVPKEFNAETFTFHADICTLSEKER.Q	2.1006e-28	127	40	4		40	43
CO4A_HUMAN	K.ASAGLLGAHAAAITAYALTLTK.A	9.47092e-24	188	77	29	47	35
PI16_HUMAN	K.LQGVEETNIELLVCNYEPPGNVK.G	3.1827e-16	101	2	11	24	3	61
ALBU_HUMAN	R.ETYGEMADCCAK.Q	8.0729e-18	173	22	46	30	64	11
ALBU_HUMAN	R.LKCASLQK.F	3.149e-10	148	25	41	15	39	28
A2GL_HUMAN	K.LQELHLSSNGLESLSPEFLRPVPQLR.V	1.07646e-20	171	26	46	59	29	11
PGBM_HUMAN	R.SLPEVPETIELEVR.T	3.00185e-17	138	44	16	26	18	34
RNAS2_HUMAN	R.YAQTPANMFYIVACDNR.D	2.352e-21	165	57	15	44	33	16
P005|G3P_RABIT	K.VIHDHFGIVEGLM*TTVHAITATQK.T	3.35767e-29	185	23	45	32	85
LMAN2_HUMAN	K.DNFHGLAIFLDTYPNDETTER.V	1.24994e-17	145	66	14	22	16	27
SAP_HUMAN	K.NYISQYSEIAIQMMM*HM*QPK.E	6.01278e-19	158	62	14	44	19	19
IGHG2_HUMAN	K.TTPPMLDSDGSFFLYSK.L	1.0256e-19	134	13	33	20	32	36
TRFL_HUMAN	K.SQQSSDPDPNCVDRPVEGYLAVAVVR.R	2.1737e-22	76	1			1	74
IGHG1_HUMAN	R.WQQGNVFSCSVMHEALH.N	3.36183e-21	163	93	10	27	19	14
ALBU_HUMAN	R.HPDYSVVLLLR.L	1.16579e-14	171	27	47	21	69	7
PTGDS_HUMAN	R.MATLYSR.T	1.6284e-10	105	9	7	22	14	53
A2GL_HUMAN	R.NALTGLPPGLFQASATLDTLVLK.E	2.99283e-23	150	8	55	37	28	22
IGLL5_HUMAN	K.ANPTVTLFPPSSEELQANK.A	1.04681e-13	112	13	18	18	16	47
Contaminant_TRYP_PIG	K.LSSPATLNSR.V	6.42248e-13	101	9	10	13	15	54
ZA2G_HUMAN	K.QKWEAEPVYVQR.A	1.9106e-16	118	5	22	26	23	42
ALBU_HUMAN	V.VLNQLCVLHEK.T	1.8179e-13	96	9	6	10	14	57
FIBA_HUMAN	R.NNSPYEIENGVVWVSFR.G	5.9488e-22	139	41	12	46	13	27
IGKC_HUMAN	-.TVAAPSVFIFPPSDEQLKSGTASVVCLLNNFYPR.E	1.4913e-28	102	15	5	24	9	49
ALBU_HUMAN	K.AEFAEVSK.L	4.631e-11	149	21	35	30	45	18
TRFL_HUMAN	R.ADAVTLDGGFIYEAGLAPYK.L	2.1476e-20	72	1				71
RNAS2_HUMAN	R.RDPPQYPVVPVHLDR.I	1.71365e-18	116	15	18	28	15	40
PGBM_HUMAN	K.DFISLGLQDGHLVFR.Y	1.1959e-18	165	81	20	40	19	5
A1AT_HUMAN	K.VFSNGADLSGVTEEAPLKLSK.A	9.14754e-21	109	11	11	18	26	43
ALBU_HUMAN	K.ECCEKPLLEK.S	1.66021e-13	109	17	15	8	27	42
KV201_HUMAN	R.ASGVPDRFSGSGSGTDFTLK.I	1.6155e-20	98	6	11	17	14	50
ALBU_HUMAN	V.MDDFAAFVEK.C	3.0474e-13	79	2	5	3	6	63
SAP_HUMAN	K.NYISQYSEIAIQMM*MHM*QPK.E	8.5059e-17	150	83	11	28	14	14
AFAM_HUMAN	R.RNPFVFAPTLLTVAVHFEEVAK.S	9.37887e-18	168	75	17	1	75
P3IP1_HUMAN	G.SGGCFWDNGHLYREDQTSPAPGLR.C	1.42394e-21	108	23	11	17	16	41
A2GL_HUMAN	R.TLDLGENQLETLPPDLLR.G	8.4346e-17	95	5	15	10	14	51
ITIH4_HUMAN	K.AGFSWIEVTFK.N	3.3083e-15	154	72	21	40	12	9
THBG_HUMAN	K.FSISATYDLGATLLK.M	1.2772e-18	165	44	31	52	36	2
ITIH4_HUMAN	R.FSSHVGGTLGQFYQEVLWGSPAASDDGRR.T	4.36431e-22	153	71	21	33	19	9
PTGDS_HUMAN	A.APEAQVSVQPNFQQDK.F	1.24997e-18	109	15	14	23	18	39
TRFE_HUMAN	K.CLKDGAGDVAFVK.H	2.2122e-17	126	16	23	11	48	28
TRFE_HUMAN	K.DSAHGFLKVPPR.M	6.3233e-16	150	15	45	26	54	10
UROM_HUMAN	K.TALQPM*VSALNIR.V	4.2873e-16	83	9	7	5	5	57
TRFE_HUMAN	K.NLNEKDYELLCLDGTRKPVEEYANCHLAR.A	3.03212e-25	163	17	27	71	47	1
MATN4_HUMAN	R.TLGALESLTLNLAQLTAR.L	2.6247e-17	156	55	7	70	18	6
AMBP_HUMAN	R.VVAQGVGIPEDSIFTM*ADR.G	1.03234e-20	113	13	15	30	19	36
AMY1_HUMAN	K.IAEYMNHLIDIGVAGFR.I	3.2069e-21	157	77	14	26	35	5
ALBU_HUMAN	L.KECCEKPLLEK.S	9.279e-13	71	1	1	4	2	63
KV302_HUMAN	R.ATGIPDRFSGSGSGTDFTLTISR.L	1.78287e-20	161	29	49	48	33	2
TRFE_HUMAN	R.TAGWNIPMGLLYNK.I	4.0639e-19	141	13	33	22	58	15
Contaminant_Trypa5	-.LGEHNIDVLEGNEQFINAARIITHPN.F	2.34663e-16	158	94	18	13	30	3
KNG1_HUMAN	K.KLGQSLDCNAEVYVVPWEK.K	1.6088e-18	118	40	5	20	23	30
TRFE_HUMAN	K.M*YLGYEYVTAIR.N	1.506e-16	135	15	37	11	53	19
EPCR_HUMAN	R.CFLGCELPPEGSR.A	2.8917e-17	82	10	3	8	5	56
TRFE_HUMAN	K.DLLFKDSAHGFLK.V	1.5133e-16	148	21	54	9	55	9
FIBA_HUMAN	R.GFGSLNDEGEGEFWLGNDYLHLLTQR.G	3.7052e-27	119	32	10	35	13	29
ZA2G_HUMAN	K.CLAYDFYPGK.I	1.2117e-14	100	4	11	19	26	40
LMAN2_HUMAN	K.NLHGDGIALWYTR.D	8.88164e-18	139	54	16	40	15	14
UROM_HUMAN	R.VGGTGM*FTVR.M	6.2586e-14	81	12	5	10	2	52
A1AT_HUMAN	K.FNKPFVFLMIEQNTK.S	6.26896e-17	154	28	34	24	68
TRFE_HUMAN	R.SM*GGKEDLIWELLNQAQEHFGKDK.S	5.2453e-25	120	6	22	19	49	24
RNAS2_HUMAN	R.YAQTPANM*FYIVACDNR.D	8.9285e-22	124	67	7	21	8	21
AMBP_HUMAN	K.EDSCQLGYSAGPCM*GM*TSR.Y	8.3448e-20	105	19	14	22	16	34
APOD_HUMAN	R.NPNLPPETVDSLKNILTSNNIDVK.K	2.8824e-20	82	7	8	10	8	49
TRFE_HUMAN	R.SETKDLLFRDDTVCLAK.L	3.6333e-18	130	17	35	18	44	16
IGHG2_HUMAN	R.STSESTAALGCLVK.D	6.9304e-18	113	13	24	16	31	29
KV101_HUMAN	-.DIQM*TQSPSSLSASVGDR.V	7.8953e-19	124	27	29	24	24	20
ALBU_HUMAN	K.LDELRDEGKASSAK.Q	2.24832e-17	134	19	36	18	47	14
A1BG_HUMAN	P.GAAANLELIFVGPQHAGNYR.C	3.78054e-16	152	78	29	15	30
TRFE_HUMAN	K.LCM*GSGLNLCEPNNKEGYYGYTGAFR.C	5.14339e-24	124	8	29	11	57	19
IGHG1_HUMAN	K.SCDKTHTCPPCPAPELLGGPSVFLFPPKPK.D	8.18285e-25	121	14	32	20	33	22
A1AG2_HUMAN	K.TLM*FGSYLDDEKNWGLSFYADKPETTK.E	5.63041e-24	147	4	29	55	56	3
AMBP_HUMAN	K.KEDSCQLGYSAGPCM*GM*TSR.Y	2.43741e-19	92	9	12	19	11	41
ALBU_HUMAN	K.VFDEFKPLVEEPQNLIKQNCELFEQLGEYK.F	1.058e-24	111	14	25	10	35	27
ALBU_HUMAN	Y.FYAPELLFFAK.R	2.66086e-13	146	42	25	15	61	3
VTDB_HUMAN	K.LAQKVPTADLEDVLPLAEDITNILSK.C	1.10087e-18	138	44	27	26	33	8
Contaminant_Trypa5	R.IITHPNFNGNTLDNDIM*LIRLSSPATLNSR.-	5.10359e-24	131	44	34	17	22	14
UROM_HUMAN	R.MAETCVPVLR.C	2.69241e-14	82	13	5	11	6	47
ALBU_HUMAN	K.KYLYEIAR.R	4.86732e-11	134	13	27	15	68	11
TRFE_HUMAN	K.LCMGSGLNLCEPNNKEGYYGYTGAFR.C	1.10836e-27	139	19	24	27	62	7
WFDC2_HUMAN	K.VSCVTPNF.-	5.43435e-12	90	17	10	15	8	40
AMBP_HUMAN	R.HHGPTITAK.L	1.6472e-12	90	5	16	19	10	40
ALBU_HUMAN	V.DVMCTAFHDNEETFLKK.Y	7.0125e-18	142	18	56	16	47	5
IGLL5_HUMAN	K.VTVLGQPK.A	7.7297e-11	98	12	15	18	19	34
UROM_HUMAN	R.FAGNYDLVYLHCEVYLCDTMNEK.C	3.20157e-27	124	71	7	25	5	16
PGBM_HUMAN	R.TSTASGLLLWQGVEVGEAGQGKDFISLGLQDGHLVFR.Y	1.1591e-32	66	3	1	3	3	56
UROM_HUMAN	K.VFMYLSDSR.C	5.8989e-13	106	37	6	21	14	28
CERU_HUMAN	R.QKDVDKEFYLFPTVFDENESLLLEDNIR.M	6.68254e-22	128	39	31	5	39	14
KV101_HUMAN	-.DIQMTQSPSSLSASVGDR.V	7.6669e-21	113	13	24	29	24	23
ITIH4_HUMAN	R.DTDRFSSHVGGTLGQFYQEVLWGSPAASDDGRR.T	4.2568e-20	93	11	15	19	11	37
GELS_HUMAN	R.QGQIIYNWQGAQSTQDEVAASAILTAQLDEELGGTPVQSR.V	8.8857e-24	103	4	27	42		30
TRFE_HUMAN	K.CSTSSLLEACTFR.R	3.29733e-17	125	4	32	13	62	14
SLUR1_HUMAN	R.CKPEDTACM*TTLVTVEAEYPFNQSPVVTR.S	1.3702e-19	86	39		4	2	41
TRFL_HUMAN	R.CLAENAGDVAFVKDVTVLQNTDGNNNEAWAK.D	2.7228e-24	59					59
ALBU_HUMAN	D.EFKPLVEEPQNLIK.Q	2.57635e-14	69	3	4	3	7	52
DAF_HUMAN	G.DCGLPPDVPNAQPALEGR.T	6.03376e-16	90	15	12	22	4	37
SAP_HUMAN	K.NYISQYSEIAIQMMM*HMQPK.E	3.4967e-21	123	43	9	21	36	14
IGHG1_HUMAN	K.STSGGTAALGCLVK.D	2.0995e-17	100	9	26	13	22	30
EPCR_HUMAN	R.EFLEDTCVQYVQK.H	2.2644e-17	112	43	5	37	5	22
PTGDS_HUMAN	K.KAALSMCK.S	1.956e-11	89	9	11	21	11	37
A1AG1_HUMAN	K.WFYIASAFR.N	4.08686e-13	130	26	51	18	26	9
LEAP2_HUMAN	R.DDSECITR.L	1.49601e-11	61	1		3	1	56
APOD_HUMAN	K.CPNPPVQENFDVNK.Y	1.7031e-18	90	14	11	13	17	35
RNAS2_HUMAN	R.DPPQYPVVPVHLDR.I	5.09227e-19	84	15	6	13	12	38
ALBU_HUMAN	R.NECFLQHKDDNPNLPR.L	8.7176e-21	121	14	24	20	50	13
PIGR_HUMAN	R.YLCGAHSDGQLQEGSPIQAWQLFVNEESTIPR.S	1.7998e-25	127	49	22	27	20	9
IGHG2_HUMAN	K.CCVECPPCPAPPVAGPSVFLFPPKPK.D	5.6028e-23	101	25	17	10	23	26
AMBP_HUMAN	K.GKCVLFPYGGCQGNGNK.F	8.29898e-16	92	10	13	24	13	32
KNG1_HUMAN	K.YFIDFVAR.E	1.6239e-11	121	61	10	20	18	12
SAP3_HUMAN	K.IPCTDYIGSCTFEHFCDVLDM*LIPTGEPCPEPLR.T	6.06313e-19	110	13	21	39	18	19
RET4_HUMAN	K.MKYWGVASFLQK.G	4.59623e-16	137	16	18	32	71
RET4_HUMAN	R.DPNGLPPEAQK.I	1.361e-14	104	7	15	32	27	23
WFDC2_HUMAN	R.DQCQVDSQCPGQM*K.C	2.9697e-18	101	14	17	31	14	25
RET4_HUMAN	R.LLNNWDVCADMVGTFTDTEDPAK.F	1.00156e-22	137	2	12	76	47
UROM_HUMAN	R.M*AETCVPVLR.C	7.31213e-14	71	7	4	8	6	46
APOH_HUMAN	R.VCPFAGILENGAVR.Y	2.12933e-18	114	33	14	39	11	17
PEPA3_HUMAN	R.QYFTVFDR.A	9.0922e-12	81	14	6	17	6	38
SAP_HUMAN	K.NYISQYSEIAIQM*MMHM*QPK.E	5.13906e-17	111	35	8	35	16	17
ZA2G_HUMAN	K.YYYDGKDYIEFNKEIPAWVPFDPAAQITK.Q	4.39964e-23	102	14	16	37	12	23
AMYP_HUMAN	R.LTGLLDLALEKDYVR.S	2.5211e-18	118	61	8	25	12	12
TRFE_HUMAN	K.SKEFQLFSSPHGK.D	3.05343e-16	125	11	27	17	63	7
CD59_HUMAN	K.TAVNCSSDFDACLITK.A	1.9105e-21	70	6	2	12	5	45
ANGT_HUMAN	R.ADSQAQLLLSTVVGVFTAPGLHLK.Q	2.31442e-19	134	42	35	15	42
PERM_HUMAN	R.NQINALTSFVDASMVYGSEEPLAR.N	8.7591e-24	55					55
IGHM_HUMAN	K.NVPLPVIAELPPK.V	1.9451e-16	68	5	3	10	5	45
FETUA_HUMAN	R.HTFM*GVVSLGSPSGEVSHPR.K	1.8698e-24	128	32	20	45	27	4
SLUR1_HUMAN	K.CYTCKEPM*TSASCR.T	1.66234e-17	65	2	7	3	6	47
A1AT_HUMAN	K.GTEAAGAM*FLEAIPM*SIPPEVK.F	1.0985e-17	72	6	8	2	15	41
TRFE_HUMAN	K.SVIPSDGPSVACVK.K	4.88365e-18	98	7	22	13	32	24
SAP3_HUMAN	R.TYGLPCHCPFK.E	2.26423e-15	75	7	7	18	4	39
SAP3_HUMAN	K.SEFVVPDLELPSWLTTGNYR.I	4.98036e-24	98	10	16	29	20	23
SAP_HUMAN	R.LGPGMADICK.N	5.9091e-14	93	21	8	25	13	26
AMBP_HUMAN	R.VVAQGVGIPEDSIFTMADR.G	2.1602e-21	87	5	11	21	20	30
LTBP1_HUMAN	E.LQAEECGILNGCENGR.C	4.58147e-19	88	30	9	15	5	29
ALBU_HUMAN	K.DLGEENFK.A	3.0304e-11	89	6	16	11	27	29
SCTM1_HUMAN	R.DSHAGLYMWHLVGHQR.N	1.5791e-22	112	28	16	43	13	12
ALBU_HUMAN	E.FKPLVEEPQNLIK.Q	2.024e-11	60	5	2		5	48
ALBU_HUMAN	F.KPLVEEPQNLIK.Q	2.7903e-13	62	2	6		7	47
TRFE_HUMAN	K.IMNGEADAM*SLDGGFVYIAGK.C	1.7816e-23	107	5	29	7	51	15
ALBU_HUMAN	K.RM*PCAEDYLSVVLNQLC.V	1.19635e-12	107	71	4	11	6	15
TRFE_HUMAN	R.KPVDEYKDCHLAQVPSHTVVAR.S	2.92122e-21	127	19	31	18	58	1
ZA2G_HUMAN	R.QVEGMEDWKQDSQLQK.A	3.3046e-16	79	2	12	9	21	35
Contaminant_Trypa5	-.LGEHNIDVLEGNEQFINAARIITHPNFNGNTLDNDIMLIRLSSPATLNSR.-	6.835e-23	52					52
LAC2_HUMAN	K.ADSSPVKAGVETTTPSK.Q	9.3063e-22	78	8	13	12	11	34
APOH_HUMAN	K.FICPLTGLWPINTLK.C	1.69872e-19	127	55	16	29	27
TRFL_HUMAN	K.NLLFNDNTECLAR.L	8.4693e-17	56	2	1	2	2	49
TRFE_HUMAN	K.DSAHGFLK.V	2.5756e-11	116	15	20	12	61	8
MYG_HUMAN	K.KKGHHEAEIKPLAQSHATK.H	1.7235e-23	126	59	48	11	8
UROM_HUMAN	K.VFM*YLSDSR.C	1.60204e-12	68	13	3	11	1	40
VCAM1_HUMAN	R.M*EDSGIYVCEGVNLIGK.N	4.8794e-22	54	1		2	1	50
ALBU_HUMAN	H.PYFYAPELLFFAK.R	2.57584e-15	115	19	33	24	31	8
PTGDS_HUMAN	K.AQGFTEDTIVFLPQTDKCMTEQ.-	1.5268e-17	61	4	3	9		45
A1AG1_HUMAN	K.DKCEPLEKQHEKER.K	2.3244e-17	78	4	19	17	4	34
TRFE_HUMAN	K.IECVSAETTEDCIAK.I	1.9285e-19	113	13	26	14	51	9
Contaminant_TRYP_PIG	K.IITHPNFNGNTLDNDIM*LIKLSSPATLNSR.V	3.14958e-19	96	13	16	18	29	20
SAP_HUMAN	K.NYISQYSEIAIQM*MMHMQPK.E	1.4849e-21	112	33	6	35	29	9
UROM_HUMAN	K.ACAHWSGHCCLWDASVQVK.A	3.36408e-22	123	30	7	61	23	2
NID1_HUMAN	K.ESHPGLFPPTFGAVAPFLADLDTTDGLGK.V	6.43977e-23	101	55	3	16	10	17
TRFL_HUMAN	R.YYGYTGAFR.C	1.14403e-13	55	1	1	1	3	49
ALBU_HUMAN	K.DDNPNLPR.L	1.37379e-11	104	14	18	20	38	14
SCTM1_HUMAN	R.DSHAGLYM*WHLVGHQR.N	4.66146e-22	113	46	14	31	15	7
RET4_HUMAN	R.LLNLDGTCADSYSFVFSRDPNGLPPEAQK.I	1.45011e-23	116	2	3	56	50	5
TRFE_HUMAN	R.SMGGKEDLIWELLNQAQEHFGKDK.S	6.74981e-24	114	40	19	8	40	7
TRFL_HUMAN	K.CSTSPLLEACEFLRK.-	1.6153e-17	51	1	1			49
ALBU_HUMAN	K.QEPERNECFLQHK.D	2.61278e-14	86	12	21	7	21	25
UROM_HUMAN	K.TALQPMVSALNIR.V	1.24186e-16	76	15	8	14	7	32
LG3BP_HUMAN	R.AAFGQGSGPIM*LDEVQCTGTEASLADCK.S	1.91691e-25	62	6	5	5	4	42
VMO1_HUMAN	R.CSDGEELQGPGLSWGDFGDWSDHCPK.G	4.7214e-24	55	4	1	2	1	47
ALBU_HUMAN	K.ALVLIAFAQYLQQCPFEDHVKLVNEVTEFAK.T	1.61795e-24	121	40	33	8	40
IC1_HUMAN	K.KYPVAHFIDQTLK.A	3.97704e-17	121	86	4	21	9	1
RNAS1_HUMAN	K.SNSSM*HITDCR.L	2.8136e-15	53	1	2	2	1	47
UROM_HUMAN	R.STEYGEGYACDTDLRGWYR.F	1.0164e-19	65	12	4	7	3	39
KNG1_HUMAN	K.YNSQNQSNNQFVLYR.I	8.5441e-16	106	59	7	15	15	10
AMBP_HUMAN	R.GECVPGEQEPEPILIPR.V	7.2107e-20	87	8	15	24	16	24
APOD_HUMAN	K.M*TVTDQVNCPK.L	1.0383e-15	70	9	4	11	12	34
CO6A1_HUMAN	K.SLQWMAGGTFTGEALQYTR.D	2.41638e-23	119	80		31	7	1
VTDB_HUMAN	R.SDFASNCCSINSPPLYCDSEIDAELKNIL.-	3.0615e-20	57	4	5	2	3	43
ALBU_HUMAN	K.AEFAEVSKLVTDLTK.V	8.0569e-19	95	14	24	11	30	16
PGBM_HUMAN	K.GSVYIGGAPDVATLTGGR.F	1.5807e-19	85	22	8	18	14	23
EGF_HUMAN	R.FIFWSSEVAGSLYR.A	1.6259e-18	117	81	2	18	16
A1AT_HUMAN	K.FNKPFVFLM*IEQNTK.S	1.437e-16	114	26	27	4	55	2
HAVR2_HUMAN	K.GACPVFECGNVVLR.T	2.9139e-19	57	3	1	9	3	41
CATB_HUMAN	K.NGPVEGAFSVYSDFLLYK.S	3.0167e-21	113	34	4	60	12	3
APOD_HUMAN	K.NILTSNNIDVK.K	2.4611e-14	79	14	6	16	16	27
ALPK3_HUMAN	K.VRAAGDGEATTPEERESPTVSPRGPRKSLVPGSPGTPGR.E	1.5074e-10	101	5	19	5	60	12
TRFE_HUMAN	R.TAGWNIPM*GLLYNK.I	1.0554e-18	92	8	18	9	40	17
FETUA_HUMAN	K.FSVVYAK.C	2.0875e-10	101	6	16	44	24	11
TRFE_HUMAN	K.HQTVPQNTGGKNPDPWAK.N	3.5664e-21	98	6	15	13	52	12
CYTM_HUMAN	K.LRCDFEVLVVPWQNSSQLLK.H	1.91297e-16	110	4	19	42	41	4
SAP_HUMAN	K.SDVYCEVCEFLVK.E	1.0132e-17	52	1	2	2	4	43
IGHG4_HUMAN	K.TTPPVLDSDGSFFLYSR.L	3.0682e-20	98	51	7	13	15	12
VTDB_HUMAN	K.VPTADLEDVLPLAEDITNILSK.C	1.1028e-16	94	13	18	16	32	15
VTNC_HUMAN	R.CTEGFNVDKK.C	2.3032e-14	74	16	6	16	8	28
YIPF3_HUMAN	R.DIPAM*LPAAR.L	4.93242e-13	73	17	4	14	9	29
ALBU_HUMAN	R.RHPYFYAPELLFF.A	6.22262e-12	110	32	28	9	37	4
KV204_HUMAN	-.DIVM*TQSPLSLPVTPGEPASISCR.S	4.7257e-23	76	16	15	12	7	26
LMAN2_HUMAN	R.NRDHDTFLAVR.Y	1.4456e-14	90	36	9	16	13	16
TRFE_HUMAN	K.ADRDQYELLCLDNTR.K	3.90106e-17	104	8	28	8	54	6
RENR_HUMAN	K.DHSPDLYSLELAGLDEIGKR.Y	4.5143e-21	49	1		2	1	45
P010|CYC_BOVIN	K.GITWGEETLMEYLENPKK.Y	1.44638e-22	112	39	26	11	36
CO3_HUMAN	K.VQLSNDFDEYIM*AIEQTIK.S	4.2367e-23	91	8	32	9	27	15
FETUA_HUMAN	R.TVVQPSVGAAAGPVVPPCPGR.I	1.73517e-19	88	10	19	22	19	18
CD44_HUMAN	K.ALSIGFETCR.Y	2.54666e-13	101	65	2	16	11	7
LAC3_HUMAN	K.SYSCQVTHEGSTVEK.T	1.11004e-19	111	23	30	30	28
TRFE_HUMAN	R.FDEFFSEGCAPGSK.K	9.1479e-19	94	7	29	3	43	12
TFF2_HUMAN	R.TNCGFPGITSDQCFDNGCCFDSSVTGVPWCFHPLPK.Q	1.1211e-32	93	63	1	9	6	14
LAC2_HUMAN	K.AGVETTTPSK.Q	1.025e-13	68	9	7	13	9	30
TRFE_HUMAN	K.EDPQTFYYAVAVVKK.D	8.44719e-19	109	5	34	14	54	2
ALBU_HUMAN	M.CTAFHDNEETFLKK.Y	6.63173e-17	63	3	9	4	14	33
AMBP_HUMAN	R.KGVCEETSGAYEKTDTDGKFLYHK.S	3.2524e-24	76	5	7	12	27	25
ALBU_HUMAN	R.RHPYFYAPELLF.F	8.54522e-13	105	53	9	8	30	5
SH3L3_HUMAN	R.VYSTSVTGSR.E	6.62906e-14	72	8	8	14	15	27
LG3BP_HUMAN	K.TLQALEFHTVPFQLLAR.Y	4.18052e-18	105	68	9	14	11	3
LMAN2_HUMAN	R.LPTGYYFGASAGTGDLSDNHDIISM*K.L	1.62727e-28	81	44	6	9	2	20
ALBU_HUMAN	F.AQYLQQCPFEDHVK.L	3.16394e-13	94	10	28	12	34	10
TRFE_HUMAN	K.HSTIFENLANK.A	5.7842e-15	100	7	27	15	45	6
CD14_HUMAN	K.ITGTM*PPLPLEATGLALSSLR.L	9.1963e-23	75	15	10	20	7	23
CD14_HUMAN	K.VLSIAQAHSPAFSCEQVR.A	1.67172e-22	73	9	12	17	10	25
ALBU_HUMAN	L.SVVLNQLCVLHEK.T	5.8914e-15	70	2	14	5	22	27
ZA2G_HUMAN	R.AKAYLEEECPATLRK.Y	1.3894e-18	77	3	16	17	19	22
TRFE_HUMAN	R.KCSTSSLLEACTFR.R	3.45825e-18	97	3	26	17	43	8
VTDB_HUMAN	R.KFPSGTFEQVSQLVK.E	1.03274e-17	89	14	16	17	28	14
UROM_HUMAN	R.LECGANDM*K.V	6.8888e-13	60	14	2	10		34
IGLL1_HUMAN	F.PPSSEELQANK.A	3.7219e-13	60	7	10	3	7	33
P3IP1_HUMAN	G.SGGCFWDNGHLYR.E	5.2593e-16	77	12	8	21	14	22
A2GL_HUMAN	K.ENQLEVLEVSWLHGLK.A	3.17329e-17	95	7	26	31	22	9
THRB_HUMAN	K.LAACLEGNCAEGLGTNYR.G	1.4549e-22	83	41	3	13	8	18
KNG1_HUMAN	K.TVGSDTFYSFK.Y	2.1437e-15	63	15	3	10	3	32
PLSL_HUMAN	R.EITENLM*ATGDLDQDGRISFDEFIK.I	3.6056e-23	44					44
IGHG1_HUMAN	K.GQPREPQVYTLPPSRDELTK.N	3.3003e-14	78	7	16	24	11	20
PTGDS_HUMAN	P.EAQVSVQPNFQQDK.F	7.69188e-16	99	16	27	30	20	6
CO6A3_HUMAN	R.VIGGLLAGQTYHVAVVCYLR.S	1.00634e-21	106	73	4	22	7
UTER_HUMAN	K.KLVDTLPQKPR.E	9.51356e-14	76	5	13	14	24	20
A1AT_HUMAN	K.LVDKFLEDVKK.L	4.80435e-14	95	12	14	14	47	8
TTHY_HUMAN	K.TSESGELHGLTTEEEFVEGIYKVEIDTK.S	3.1944e-27	66	6	6	3	23	28
MASP2_HUMAN	K.VLATLCGQESTDTERAPGKDTFY.S	1.75985e-17	46	2		1	2	41
TRFE_HUMAN	K.ASYLDCIR.A	2.22289e-11	88	5	16	11	44	12
WFDC2_HUMAN	K.CCSAGCATFCSLPNDKEGSCPQVNINFPQLGLCR.D	8.03347e-31	90	49	7	16	8	10
RET4_HUMAN	K.DPEGLFLQDNIVAEFSVDETGQMSATAK.G	6.1133e-23	76	3	17	34	2	20
PEPA3_HUMAN	R.GLLKDFLKK.H	6.3708e-11	100	57	5	24	11	3
ALBU_HUMAN	C.AEDYLSVVLNQLCVLHEK.T	3.9706e-19	94	19	18	15	35	7
TRFE_HUMAN	K.DSGFQM*NQLR.G	3.1434e-13	84	6	19	14	31	14
Contaminant_ALBU_BOVIN	K.GLVLIAFSQYLQQCPFDEHVK.L	2.94063e-11	103	11	30	15	46	1
A1AT_HUMAN	K.KLYHSEAFTVNFGDTEEAKK.Q	2.76396e-23	101	48	2	1	48	2
REG1A_HUMAN	K.SWGIGAPSSVNPGYCVSLTSSTGFQK.W	5.6041e-26	86	8	10	45	10	13
CYTM_HUMAN	K.YFLTMEMGSTDCRK.T	9.19995e-20	101	13	18	40	27	3
UTER_HUMAN	R.VIETLLMDTPSSYEAAMELFSPDQDMR.E	7.6871e-23	64	12	7	6	12	27
APOA1_HUMAN	R.VKDLATVYVDVLK.D	9.2364e-17	102	40	18	14	29	1
IGKC_HUMAN	V.AAPSVFIFPPSDEQLK.S	1.7526e-12	43					43
KV204_HUMAN	-.DIVMTQSPLSLPVTPGEPASISCR.S	5.3728e-24	72	6	14	22	8	22
ALBU_HUMAN	E.DYLSVVLNQLCVLHEK.T	4.4483e-18	82	23	14	7	23	15
KNG1_HUMAN	K.AATGECTATVGKR.S	1.5056e-17	74	15	12	12	15	20
CBG_HUMAN	R.GLASANVDFAFSLYK.H	1.8942e-19	100	30	5	14	49	2
ALBU_HUMAN	R.LAKTYETTLEK.C	2.01743e-14	100	4	32	13	49	2
SLUR1_HUMAN	A.LKCYTCKEPM*TSASCR.T	2.11374e-18	70	18	10	15	5	22
VTDB_HUMAN	K.EFSHLGKEDFTSLSLVLYSR.K	1.53354e-23	100	18	38	13	29	2
IGHG2_HUMAN	K.GQPREPQVYTLPPSREEMTK.N	1.57126e-18	71	9	17	11	12	22
AMY1_HUMAN	K.IAEYM*NHLIDIGVAGFR.I	4.0323e-16	98	77	5	7	6	3
ALBU_HUMAN	K.SLHTLFGDKLCTVATLRETYGEMADCCAK.Q	2.2709e-26	94	2	35	8	43	6
TRFE_HUMAN	K.EGYYGYTGAFR.C	5.3413e-16	93	3	15	7	62	6
ZA2G_HUMAN	K.IDVHWTR.A	4.4608e-11	70	3	12	15	19	21
SAP3_HUMAN	K.VDLVLEKEVAGLWIK.I	8.1561e-19	88	3	15	46	15	9
NID1_HUMAN	R.GFPEISFQPSSAVVVTWESVAPYQGPSRDPDQK.G	8.2678e-21	92	45	3	33	5	6
FETUA_HUMAN	R.HTFMGVVSLGSPSGEVSHPR.K	3.4358e-26	97	14	12	50	18	3
PERM_HUMAN	R.TITGM*CNNR.R	2.9675e-13	42	1				41
TRFE_HUMAN	K.EDPQTFYYAVAVVK.K	3.3339e-19	90	5	21	6	51	7
TFF2_HUMAN	K.QESDQCVM*EVSDRR.N	8.1615e-16	44	1	2	3		38
VMO1_HUMAN	K.VEPPQGIPGDDTALNGIR.L	3.4917e-18	57	13	3	5	6	30
UFO_HUMAN	R.DGQILELADSTQTQVPLGEDEQDDWIVVSQLR.I	2.993e-23	49	4		9		36
AMBP_HUMAN	R.KGVCEETSGAYEKTDTDGK.F	5.1713e-21	76	4	17	14	24	17
MASP2_HUMAN	R.LYFTHFDLELSHLCEYDFVK.L	3.0225e-25	88	25	20	15	20	8
TRFL_HUMAN	R.VVWCAVGEQELR.K	2.3397e-16	43	1		1	2	39
A2MG_HUMAN	K.AGAFCLSEDAGLGISSTASLR.A	1.98786e-16	98	27	8	23	40
HPTR_HUMAN	K.AVGDKLPECEAVCGKPK.N	3.39412e-21	85	2	25	17	31	10
IGHG2_HUMAN	K.GQPREPQVYTLPPSREEM*TK.N	1.1531e-15	52	3	9	4	4	32
FBLN3_HUMAN	R.SVPSDIFQIQATTIYANTINTFR.I	6.06006e-23	98	23	6	54	15
ALBU_HUMAN	C.FLQHKDDNPNLPR.L	3.2774e-15	54	4	7	6	7	30
ALBU_HUMAN	K.DVCKNYAEAK.D	2.097e-14	84	11	24	15	25	9
IGHG2_HUMAN	K.GFYPSDISVEWESNGQPENNYK.T	1.13938e-19	71	24	7	10	11	19
IGHG1_HUMAN	K.GPSVFPLAPSSK.S	2.1397e-15	61	3	11	11	10	26
FIBA_HUMAN	K.IFSVYCDQETSLGGWLLIQQR.M	2.1581e-17	72	7	6	41		18
PLSL_HUMAN	R.EITENLMATGDLDQDGRISFDEFIK.I	2.2949e-21	40					40
LG3BP_HUMAN	R.GQWGTVCDNLWDLTDASVVCR.A	5.8292e-24	77	6	6	41	9	15
AMY1_HUMAN	K.AHFSISNSAEDPFIAIHAESKL.-	3.56076e-23	69	9	10	15	16	19
FINC_HUMAN	K.LGVRPSQGGEAPR.E	1.7289e-14	46	2	3	2	4	35
TRFE_HUMAN	K.YLGEEYVK.A	1.3076e-11	78	10	17	15	22	14
ALBU_HUMAN	M.PADLPSLAADFVESK.D	5.68011e-17	86	14	25	4	35	8
TRFE_HUMAN	R.EGTCPEAPTDECKPVK.W	1.24405e-15	84	5	14	6	50	9
THRB_HUMAN	R.RQECSIPVCGQDQVTVAMTPR.S	2.443e-19	79	39	8	13	7	12
P3IP1_HUMAN	A.YGSGGCFWDNGHLYREDQTSPAPGLR.C	2.8027e-27	65	21	5	12	6	21
AMBP_HUMAN	K.GVCEETSGAYEKTDTDGKFLYHK.S	7.34209e-24	60	2	12	9	12	25
KV101_HUMAN	K.ILIYDASNLETGVPSR.F	2.4339e-19	68	15	12	11	10	20
A1AG1_HUMAN	K.NWGLSVYADKPETTKEQLGEFYEALDCLR.I	6.99338e-30	93	31	19	9	31	3
A1AT_HUMAN	K.VFSNGADLSGVTEEAPLK.L	3.6494e-22	72	7	11	13	24	17
A1BG_HUMAN	K.VTLTCVAPLSGVDFQLR.R	1.0638e-20	89	4	17	13	50	5
AMBP_HUMAN	K.EDSCQLGYSAGPCMGMTSR.Y	5.34493e-21	86	16	12	34	18	6
XXX_CBPC5_HUMAN	K.ICPM*RAGTGLLGKGIVMVAEPK.D	6.64977e-14	94	2	88		4
CD14_HUMAN	K.ITGTMPPLPLEATGLALSSLR.L	7.08486e-22	69	11	13	12	15	18
SAP_HUMAN	K.NYISQYSEIAIQM*M*MHM*QPK.E	6.35941e-17	74	35	3	17	5	14
PGBM_HUMAN	R.SPGPNVAVNAK.G	3.2e-15	61	7	7	14	9	24
ALBU_HUMAN	Y.LSVVLNQLCVLHEK.T	7.6112e-16	57	3	15	3	9	27
HPT_HUMAN	A.VDSGNDVTDIADDGCPKPPEIAHGYVEHSVR.Y	4.8886e-27	70	8	15	10	21	16
AMBP_HUMAN	K.GVCEETSGAYEKTDTDGK.F	4.3578e-22	71	9	8	18	20	16
FETUA_HUMAN	K.HTLNQIDEVKVWPQQPSGELFEIEIDTLETTCHVLDPTPVAR.C	1.6796e-23	82	30	6	7	30	9
ITIH4_HUMAN	K.WKETLFSVMPGLK.M	2.84512e-16	79	8	21	20	19	11
RNAS1_HUMAN	R.QHMDSDSSPSSSSTYCNQM*M*R.R	2.7392e-20	59	12	8	8	6	25
ALBU_HUMAN	T.AFHDNEETFLKK.Y	1.6228e-14	59	5	16	9	5	24
ALBU_HUMAN	A.LEVDETYVPKEFNAETFTFHADICTLSEK.E	6.91744e-13	92	1	26	7	58
SAP_HUMAN	K.NYISQYSEIAIQMM*M*HMQPK.E	6.01284e-20	78	33	2	22	10	11
CO3_HUMAN	K.VQLSNDFDEYIMAIEQTIK.S	3.8344e-21	81	2	27	19	24	9
HEMO_HUMAN	R.FDPVRGEVPPRYPR.D	8.74418e-15	78	16	16	18	17	11
CERU_HUMAN	R.TTIEKPVWLGFLGPIIK.A	2.12107e-18	89	19	26	8	33	3
AMBP_HUMAN	K.EDSCQLGYSAGPCM*GMTSR.Y	1.26161e-20	77	14	13	24	15	11
AMBP_HUMAN	K.KEDSCQLGYSAGPCMGMTSR.Y	2.65785e-26	83	15	11	39	12	6
AMBP_HUMAN	K.TDTDGKFLYHK.S	1.22621e-14	71	7	13	22	14	15
IGHG1_HUMAN	P.QVYTLPPSRDELTK.N	6.02357e-14	91	49	16	15	11
OSTP_HUMAN	R.EFHSHEFHSHEDM*LVVDPK.S	1.2789e-16	84	67	3	6	3	5
LEAP2_HUMAN	R.GVSLRPIGASCRDDSECITR.L	1.0887e-18	54	2	6	12	7	27
AFAM_HUMAN	R.RHPDLSIPELLR.I	4.42767e-15	86	24	5	35	17	5
P005|G3P_RABIT	R.VVDLMVHMASKE.-	3.15405e-16	91	39	17	15	20
RNAS2_HUMAN	R.YAQTPANM*FYIVACDNRDQR.R	2.80571e-15	55	8	5	10	7	25
TRFE_HUMAN	K.NLNEKDYELLCLDGTRK.P	1.3356e-19	80	2	8	4	58	8
HBA_HUMAN	K.VGAHAGEYGAEALER.M	9.4753e-20	50	7	7	4	3	29
PERE_HUMAN	R.GLM*ATPAK.L	5.8835e-11	39	1		1	1	36
TRFE_HUMAN	R.KPVEEYANCHLAR.A	5.19468e-18	78	6	14	12	37	9
TRFE_HUMAN	R.LKCDEWSVNSVGK.I	1.88337e-17	79	11	14	11	34	9
DNAS1_HUMAN	R.LWTSPTFQWLIPDSADTTATPTHCAYDR.I	8.6022e-21	67	36	2	7	5	17
PGBM_HUMAN	Y.FHDDGFLAFPGHVFSR.S	8.65226e-17	90	42	11	33	4
APOD_HUMAN	K.KMTVTDQVNCPK.L	4.01731e-17	56	4	9	11	9	23
A1BG_HUMAN	K.NGVAQEPVHLDSPAIK.H	2.5976e-19	72	8	12	16	23	13
CATC_HUMAN	K.YAQDFGLVEEACFPYTGTDSPCK.M	2.7292e-23	45	3	2	4	5	31
GELS_HUMAN	R.LFACSNK.I	2.5915e-10	59	6	9	15	7	22
IC1_HUMAN	R.LVLLNAIYLSAK.W	9.10017e-15	89	38	14	24	12	1
TFF3_HUMAN	R.VDCGYPHVTPK.E	2.4814e-16	67	18	10	16	7	16
ZA2G_HUMAN	K.AYLEEECPATLR.K	4.77176e-16	59	4	9	15	10	21
FBLN3_HUMAN	K.CVNHYGGYLCLPK.T	2.416e-18	80	17	12	28	16	7
SAP_HUMAN	K.NYISQYSEIAIQM*MM*HM*QPK.E	5.24231e-17	73	42	1	17	1	12
FETUA_HUMAN	K.VWPQQPSGELFEIEIDTLETTCHVLDPTPVAR.C	8.8648e-23	70	2	20	17	17	14
UROM_HUMAN	R.M*ALFQTPSYTQPYQGSSVTLSTEAFLYVGTM*LDGGDLSR.F	1.8339e-25	64	23		24		17
RNAS1_HUMAN	R.QHM*DSDSSPSSSSTYCNQM*M*R.R	2.50504e-20	42	5	3		2	32
ANT3_HUMAN	R.VAEGTQVLELPFKGDDITMVLILPKPEK.S	4.7518e-22	86	22	15	25	22	2
TRFE_HUMAN	K.DSGFQMNQLR.G	1.1574e-13	74	7	14	11	33	9
SCTM1_HUMAN	K.LRAHGQESAIFNEVAPGYFSR.D	4.2169e-18	83	29	6	38	6	4
RET4_HUMAN	K.YWGVASFLQK.G	4.2085e-14	82	5	17	34	21	5
CYTC_HUMAN	R.ALDFAVGEYNK.A	3.346e-15	63	8	5	10	23	17
UROM_HUMAN	R.FSVQMFR.F	2.3826e-10	60	14	9	8	10	19
ITIH4_HUMAN	R.HRQGPVNLLSDPEQGVEVTGQYER.E	4.8866e-20	69	29	7	15	5	13
B2MG_HUMAN	R.IEKVEHSDLSFSK.D	1.1347e-15	81	6	20	21	29	5
RET4_HUMAN	R.LIVHNGYCDGRSE.R	2.21813e-15	80	12	17	12	33	6
AGRIN_HUMAN	R.TEATQGLVLWSGK.A	5.2265e-17	41	3	2	1	2	33
LYNX1_HUMAN	R.VLSNTEDLPLVTK.M	1.2307e-16	60	8	6	18	9	19
NPC2_HUMAN	K.AVVHGILM*GVPVPFPIPEPDGCK.S	2.34875e-17	52	7	3	11	7	24
TRFE_HUMAN	K.DGAGDVAFVK.H	6.4157e-14	71	5	16	10	28	12
PGRP1_HUMAN	R.AAQGLLACGVAQGALR.S	1.84809e-19	68	21	5	15	13	14
AMY1_HUMAN	R.ALVFVDNHDNQR.G	1.25374e-16	75	31	8	14	13	9
VASN_HUMAN	R.LLLLDLSHNSLLALEPGILDTANVEALR.L	1.98232e-18	84	39	6	24	12	3
SAP_HUMAN	K.NYISQYSEIAIQMM*MHMQPK.E	3.4259e-20	74	25	7	19	14	9
CDHR5_HUMAN	K.SLLEAQLLCQSGGTLVTQLR.V	1.2098e-19	84	63		20		1
CD14_HUMAN	R.AFPALTSLDLSDNPGLGER.G	2.784e-23	59	5	7	17	12	18
TRFL_HUMAN	R.ESTVFEDLSDEAERDEYELLCPDNTR.K	1.13e-23	36	2				34
CATC_HUMAN	R.GTDECAIESIAVAATPIPKL.-	5.4068e-17	40	1	1	2	4	32
DEF1_HUMAN	R.IPACIAGER.R	4.37005e-12	40	2	2	4		32
UROM_HUMAN	R.KACAHWSGHCCLWDASVQVK.A	1.8484e-21	85	4	10	61	9	1
TFF2_HUMAN	R.NCGYPGISPEECASR.K	8.4887e-18	49	10	2	8	3	26
UROM_HUMAN	R.VGGTGMFTVR.M	2.3045e-14	53	12	3	8	7	23
HEMO_HUMAN	R.YYCFQGNQFLR.F	1.3032e-15	73	17	10	17	20	9
ITIH2_HUMAN	A.DAPPQDPSCCSGALYYGSK.V	1.3114e-22	61	14	4	25	2	16
HPTR_HUMAN	K.DIAPTLTLYVGKK.Q	1.25571e-16	84	5	22	15	41	1
CERU_HUMAN	K.ERGPEEEHLGILGPVIWAEVGDTIR.V	2.264e-21	83	1	41	1	38	2
CLUS_HUMAN	K.LFDSDPITVTVPVEV.S	9.5761e-13	37		1	3		33
TRFL_HUMAN	K.YLGPQYVAGITNLKK.C	4.3957e-19	40	6	2		1	31
CFAB_HUMAN	R.AIHCPRPHDFENGEYWPR.S	1.08204e-17	84	17	17	30	20
CO6A1_HUMAN	R.DAEEAISQTIDTIVDM*IK.N	3.9212e-21	74	29	8	15	14	8
SHSA5_HUMAN	R.GLSLFPESCPDFCCGTCDDQYCCSDVLKK.F	1.2393e-26	50	15	3	5	3	24
PTGDS_HUMAN	A.APEAQVSVQPNFQQDKFLGR.W	3.91519e-15	62	8	10	17	12	15
ALBU_HUMAN	A.QYLQQCPFEDHVK.L	8.7248e-15	47	3	10	2	7	25
PERM_HUMAN	G.VNCETSCVQQPPCFPLKIPPNDPR.I	8.1788e-19	34					34
PROF1_HUMAN	I.RDSLLQDGEFSMDLR.T	2.6688e-12	34					34
AMPN_HUMAN	K.LFNDYGGGSFSFSNLIQAVTR.R	1.3261e-24	81	29	2	44	4	2
ALBU_HUMAN	K.PLVEEPQNLIK.Q	1.7914e-12	63	6	17	9	17	14
A1BG_HUMAN	K.SLPAPWLSM*APVSWITPGLK.T	1.5323e-20	74	6	14	16	31	7
HPT_HUMAN	K.SPVGVQPILNEHTFCAGM*SK.Y	2.43913e-17	70	4	25	7	24	10
ITIH4_HUMAN	R.DQFNLIVFSTEATQWRPSLVPASAENVNK.A	3.8374e-23	79	28	6	33	9	3
ALBU_HUMAN	R.FKDLGEENFKALVLIAFAQYLQQCPFEDHVK.L	5.9394e-22	82	26	25	4	26	1
IGHG2_HUMAN	R.KCCVECPPCPAPPVAGPSVFLFPPKPK.D	2.53089e-25	68	3	16	11	26	12
TRFE_HUMAN	R.NLREGTCPEAPTDECKPVK.W	1.0628e-17	58	1	11	5	23	18
ALBU_HUMAN	R.RHPYFYAPELLFFAKR.Y	9.2829e-20	83	2	23	25	33
UTER_HUMAN	R.VIETLLMDTPSSYEAAMELFSPDQDM*R.E	2.88962e-23	43	1	6	6	1	29
FOLR1_HUMAN	R.VLNVPLCKEDCEQWWEDCR.T	3.7969e-20	45	4	4	9	1	27
REG1A_HUMAN	K.ESGTDDFNVWIGLHDPK.K	3.8964e-17	49	7	4	6	8	24
IGHG2_HUMAN	K.GPSVFPLAPCSR.S	5.8332e-16	49	2	6	8	10	23
AFAM_HUMAN	K.LKHELTDEELQSLFTNFANVVDK.C	7.98e-20	74	23	15	6	23	7
LV302_HUMAN	K.LTVLSQPK.-	2.443e-10	57	5	11	10	13	18
SAP_HUMAN	D.NGDVCQDCIQMVTDIQTAVR.T	3.5771e-17	41	4	1	6	2	28
DAF_HUMAN	K.GFTMIGEHSIYCTVNNDEGEWSGPPPECR.G	1.3105e-20	36	1	1		2	32
ANXA2_HUMAN	K.GLGTDEDSLIEIICSR.T	8.2908e-15	37	2	1	3		31
AMBP_HUMAN	K.KEDSCQLGYSAGPCM*GMTSR.Y	3.03552e-22	64	11	13	16	12	12
TRFE_HUMAN	K.LCMGSGLNLCEPNNK.E	1.5958e-20	72	6	14	9	36	7
IGLL5_HUMAN	K.QSNNKYAASSYLSLTPEQWK.S	5.05072e-20	61	8	16	11	12	14
APOH_HUMAN	K.TFYEPGEEITYSCKPGYVSR.G	1.91527e-20	69	14	9	18	19	9
PGRP1_HUMAN	K.TLGWCDVGYNFLIGEDGLVYEGR.G	3.912e-24	41	3		6	4	28
KNG1_HUMAN	K.TWQDCEYKDAAK.A	5.6996e-17	66	27	5	10	12	12
B2MG_HUMAN	K.VEHSDLSFSK.D	1.63592e-13	76	11	17	15	29	4
KNG1_HUMAN	R.DIPTNSPELEETLTHTITK.L	6.32983e-24	57	15	5	9	10	18
IGKC_HUMAN	S.VFIFPPSDEQLK.S	1.9535e-12	34			1		33
TRFE_HUMAN	K.LCM*GSGLNLCEPNNK.E	4.334e-20	59	4	11	5	23	16
A1AT_HUMAN	K.LQHLENELTHDIITK.F	2.3643e-18	59	6	9	8	20	16
TRFE_HUMAN	K.SASDLTWDNLK.G	2.72287e-14	63	5	11	5	29	13
HPT_HUMAN	K.SPVGVQPILNEHTFCAGMSK.Y	1.0111e-18	73	6	25	14	23	5
IGHG1_HUMAN	K.THTCPPCPAPELLGGPSVFLFPPKPK.D	2.74435e-24	78	14	19	14	28	3
GELS_HUMAN	K.TPSAAYLWVGTGASEAEK.T	2.5954e-21	56	12	7	13	7	17
NGAL_HUMAN	K.VPLQQNFQDNQFQGK.W	5.9704e-19	40	2	1	7	2	28
REG1A_HUMAN	K.WKDVPCEDKFSFVCK.F	2.2293e-19	57	4	7	16	14	16
VGF_HUMAN	P.GRPEAQPPPLSSEHKEPVAGDAVPGPK.D	5.4755e-18	41	3	3	4	4	27
YIPF3_HUMAN	R.DIPAMLPAAR.L	1.81617e-13	62	11	9	17	12	13
VCAM1_HUMAN	R.MEDSGIYVCEGVNLIGK.N	5.6515e-21	38	1	1	4	2	30
AMY1_HUMAN	R.NVVDGQPFTNWYDNGSNQVAFGR.G	7.56138e-26	51	7	4	8	11	21
AMBP_HUMAN	R.VVAQGVGIPEDSIFTMADRGECVPGEQEPEPI.L	9.91247e-19	43	2	3	7	4	27
IGLL5_HUMAN	Y.SCQVTHEGSTVEK.T	1.265e-16	37	1	5		1	30
A1BG_HUMAN	K.HQFLLTGDTQGR.Y	1.2925e-15	66	4	16	11	26	9
ALBU_HUMAN	K.LCTVATLRETYGEMADCCAK.Q	1.38202e-24	68	8	17	8	26	9
A1AT_HUMAN	K.LSITGTYDLK.S	3.77163e-13	72	6	11	8	42	5
SAP_HUMAN	K.NYISQYSEIAIQMM*M*HM*QPK.E	5.53422e-16	68	32	7	14	7	8
A1BG_HUMAN	K.SLPAPWLSMAPVSWITPGLK.T	7.34505e-19	79	8	17	16	37	1
AMBP_HUMAN	K.WYNLAIGSTCPWLKK.I	1.93332e-15	77	9	14	30	22	2
MMP9_HUMAN	M.GGNSAGELCVFPFTFLGK.E	2.6831e-17	71	35	10	13	6	7
LMAN2_HUMAN	R.EHSLIKPYQGVGSSSM*PLWDFQGSTM*LTSQYVR.L	6.39435e-29	69	30	4	25	2	8
REG1A_HUMAN	R.ISCPEGTNAYR.S	1.85693e-15	53	6	6	14	8	19
UTER_HUMAN	R.VIETLLM*DTPSSYEAAMELFSPDQDM*R.E	5.0539e-23	47	1	14	9		23
TRFE_HUMAN	R.WCAVSEHEATK.C	6.204e-16	61	4	10	6	27	14
KV104_HUMAN	-.DIQM*TQSPSTLSASVGDR.V	2.4145e-20	64	9	17	11	17	10
Contaminant_Trypa5	-.LGEHNIDVLEGNEQFINAARIITHPNFNGNTLDNDIM*LIRLSSPATLNSR.-	9.6519e-19	32					32
ALBU_HUMAN	A.AFTECCQAADKAACLLPK.L	5.023e-19	35	2		3		30
KV309_HUMAN	G.EIVLTQSPATLSLSPGER.A	2.6467e-17	55	6	11	13	9	16
PTGDS_HUMAN	K.AALSMCK.S	1.865e-10	48	4	6	12	5	21
TRFE_HUMAN	K.KASYLDCIR.A	2.33137e-12	64	3	12	8	30	11
A1BG_HUMAN	R.LHDNQNGWSGDSAPVELILSDETLPAPEFSPEPESGR.A	2.85752e-22	58	3	12	5	23	15
IGHG1_HUMAN	R.WQQGNVFSCSVMHEALHNHYTQK.S	1.0085e-21	62	6	12	13	19	12
ALBU_HUMAN	A.FHDNEETFLKK.Y	9.0237e-14	54	3	12	4	19	16
ALBU_HUMAN	C.FSALEVDETYVPK.E	3.4651e-16	64	10	18	6	21	9
HPTR_HUMAN	K.GSFPWQAK.M	1.16547e-11	70	2	15	7	40	6
CYC_HUMAN	K.HKTGPNLHGLFGRK.T	2.64775e-13	77	35	4	35	3
Contaminant_Trypa5	N.FNGNTLDNDIMLIRLSSPATLNSR.-	1.08512e-17	75	19	14	19	20	3
A1BG_HUMAN	R.SWVPHTFESELSDPVELLVAES.-	3.53288e-14	62	6	18	5	22	11
APOH_HUMAN	R.TCPKPDDLPFSTVVPLK.T	5.89027e-16	73	32	9	19	10	3
HEMO_HUMAN	R.WKNFPSPVDAAFR.Q	4.5365e-18	50	2	8	9	11	20
ALBU_HUMAN	A.FTECCQAADK.A	1.7953e-13	67	11	13	11	25	7
AMBP_HUMAN	K.CVLFPYGGCQGNGNKFYSEKECR.E	2.96359e-20	63	10	14	21	9	9
KNG1_HUMAN	K.ENFLFLTPDCK.S	4.16699e-15	52	16	5	8	6	17
EGF_HUMAN	K.ITAVSLDVLDKR.L	4.9209e-15	74	44	3	7	17	3
KV401_HUMAN	K.LLIYWASTR.E	1.90681e-12	62	6	15	19	12	10
ALBU_HUMAN	K.QEPERNECFLQHKDDNPN.L	1.65808e-15	61	11	15	14	9	12
RET4_HUMAN	R.FSGTWYAMAK.K	3.76017e-15	65	3	6	20	27	9
FAM3C_HUMAN	R.LIADLGSTSITNLGFR.D	2.2758e-19	58	14	7	8	16	13
IGHA1_HUMAN	R.QEPSQGTTTFAVTSILR.V	8.6791e-21	61	14	15	11	10	11
DIAC_HUMAN	R.VVLKGDVSLKDIIDPAFR.A	6.40354e-19	72	20	7	36	6	3
CRIS3_HUMAN	A.NEDKDPAFTALLTTQTQVQR.E	4.42594e-19	37	2	1	3	4	27
MSMB_HUMAN	A.SCYFIPNEGVPGDSTR.K	3.3626e-18	37	1	2	4	3	27
SHPS1_HUMAN	G.EEELQVIQPDKSVLVAAGETATLR.C	1.6154e-12	32	1				31
TRFE_HUMAN	K.EFQLFSSPHGK.D	1.7497e-14	65	9	17	7	25	7
IGHA1_HUMAN	K.KGDTFSCMVGHEALPLAFTQK.T	5.50613e-23	62	5	16	17	15	9
KNG1_HUMAN	K.LGQSLDCNAEVYVVPWEK.K	2.978e-19	51	11	4	13	5	18
NGAL_HUMAN	K.SLGLPENHIVFPVPIDQCIDG.-	5.1221e-16	40	4	3	3	5	25
TRFE_HUMAN	K.SVIPSDGPSVACVKK.A	2.96517e-17	67	4	6	6	44	7
ALBU_HUMAN	L.IAFAQYLQQCPFEDHVK.L	3.86191e-17	63	6	13	15	20	9
PCOC1_HUMAN	R.FCGTFRPAPLVAPGNQVTLR.M	1.78546e-16	75	50	6	13	6
TNR14_HUMAN	R.VKEACGELTGTVCEPCPPGTYIAHLNGLSK.C	3.0967e-28	69	41	1	19	3	5
SAP_HUMAN	D.VYCEVCEFLVK.E	2.50378e-14	47	5	6	11	5	20
CD44_HUMAN	G.FETCRYGFIEGHVVIPR.I	1.74097e-12	74	37	5	20	11	1
B2MG_HUMAN	K.DWSFYLLYYTEFTPTEKDEYACR.V	1.4417e-26	72	19	25	6	19	3
AMBP_HUMAN	K.ECLQTCR.T	1.9329e-10	63	15	9	22	9	8
AMY1_HUMAN	K.IYVSDDGKAHFSISNSAEDPFIAIHAESKL.-	4.0399e-19	74	12		50	12
A1AT_HUMAN	K.SVLGQLGITK.V	8.19218e-12	64	7	12	9	29	7
MYH9_HUMAN	K.YRFLSNGHVTIPGQQDK.D	5.9543e-11	74	36		2	36
ALBU_HUMAN	L.FGDKLCTVATLR.E	1.11191e-13	60	24	12	9	5	10
UFO_HUMAN	R.CQLQVQGEPPEVHWLR.D	5.49156e-18	45	14	2	6	3	20
SCG2_HUMAN	R.KLKHM*QFPPMYEENSR.D	2.00811e-11	74	4	33	26	11
KV302_HUMAN	R.LLIYGASSR.A	1.59824e-11	46	4	7	12	3	20
PERM_HUMAN	R.NQINALTSFVDASM*VYGSEEPLAR.N	9.6915e-24	31					31
GELS_HUMAN	R.VVQGKEPAHLMSLFGGKPMIIYK.G	2.15565e-23	73	4	11	44	12	2
PTGDS_HUMAN	G.DLQAAPEAQVSVQPNFQQDK.F	1.89403e-20	56	15	11	16	2	12
A1AT_HUMAN	K.KLSSWVLLMK.Y	2.14203e-13	72	7	20	6	37	2
A1AT_HUMAN	K.LYHSEAFTVNFGDTEEAK.K	5.78426e-22	73	3	1	3	66
TRFE_HUMAN	K.WCALSHHER.L	7.37639e-14	69	1	20	12	33	3
IGHG4_HUMAN	K.YGPPCPSCPAPEFLGGPSVFLFPPKPK.D	6.79782e-22	50	6	7	10	10	17
FIBA_HUMAN	R.DCDDVLQTHPSGTQSGIFNIK.L	2.61594e-19	43	6	4	6	5	22
LV302_HUMAN	R.FSGSNSGNTATLTISR.V	2.4498e-20	53	7	11	9	12	14
RET4_HUMAN	R.FSGTWYAM*AK.K	1.29941e-14	65	3	9	14	32	7
ALBU_HUMAN	R.LSQRFPKAEFAEVSKLVTDLTK.V	1.11232e-15	73	36	1		36
HPT_HUMAN	R.VMPICLPSKDYAEVGR.V	3.19964e-20	71	9	19	16	25	2
GGH_HUMAN	R.VVPVRLDLTEKDYEILFK.S	5.48829e-17	72	41	8	16	6	1
DERM_HUMAN	R.YFESVLDREWQFYCCR.Y	2.0626e-19	68	15	10	31	7	5
H31_HUMAN	V.GLFEDTNLCAIHAK.R	3.2672e-17	30					30
PGRP1_HUMAN	K.ALASECAQHLSLPLR.Y	1.81668e-17	57	21	7	14	4	11
HEMO_HUMAN	K.LLQDEFPGIPSPLDAAVECHR.G	1.44868e-16	56	6	10	13	15	12
UTER_HUMAN	K.LVDTLPQKPR.E	8.93849e-13	50	5	10	10	9	16
ALBU_HUMAN	K.SHCIAEVENDEM*PADLPSLAADFVESKDVCKNYAEAK.D	2.43671e-24	40	7	2	1	7	23
LAIR1_HUMAN	K.WSEQSDYLELLVK.E	6.39168e-17	60	28	4	13	6	9
FINC_HUMAN	K.YSFCTDHTVLVQTR.G	1.93749e-19	72	47	3	15	7
EGF_HUMAN	R.INLHSSFVPLGELK.V	5.63716e-16	68	52	2	7	4	3
THRB_HUMAN	R.RQECSIPVCGQDQVTVAM*TPR.S	1.5246e-21	52	11	8	10	8	15
A1AG2_HUMAN	R.SDVM*YTDWKK.D	7.658e-15	51	3	15	6	11	16
TRFE_HUMAN	R.SM*GGKEDLIWELLNQAQEHFGK.D	1.2021e-21	57	5	8	6	26	12
EPCR_HUMAN	R.TLAFPLTIR.C	1.37674e-11	44	7	4	8	5	20
UTER_HUMAN	R.VIETLLM*DTPSSYEAAM*ELFSPDQDM*R.E	3.423e-25	42	1	10	7	2	22
PTGDS_HUMAN	S.VSVVETDYDQYALLYSQGSKGPGEDFR.M	1.0974e-17	72	3	9	55	4	1
IGKC_HUMAN	V.CLLNNFYPR.E	1.0025e-11	51	8	5	17	6	15
CLUS_HUMAN	K.LFDSDPITVTVPVEVSR.K	8.9902e-21	61	36	4	6	7	8
CADH1_HUMAN	K.VTDADAPNTPAWEAVYTILNDDGGQFVVTTNPVNNDGILK.T	1.9948e-23	39	2	2	12		23
AMY1_HUMAN	R.DFPAVPYSGWDFNDGK.C	1.61056e-19	42	5	6	8	3	20
EPCR_HUMAN	R.LHMLQISYFR.D	1.41475e-13	70	24	14	21	10	1
CO4A_HUMAN	R.STQDTVIALDALSAYWIASHTTEER.G	1.35082e-20	67	9	16	15	23	4
DEF1_HUMAN	R.YGTCIYQGR.L	3.6466e-13	42	7	2	5	7	21
ALBU_HUMAN	K.CCKADDKETCFAEEGKK.L	4.3925e-21	49	2	13	6	13	15
RNAS1_HUMAN	K.SNSSMHITDCR.L	6.1981e-16	48	2	7	13	10	16
A2GL_HUMAN	L.DLGENQLETLPPDLLR.G	5.3366e-14	34	2	1	3	2	26
ALBU_HUMAN	M.PADLPSLAADFVESKDVCK.N	1.12901e-20	41	6	9		6	20
KV309_HUMAN	R.LLIYDASNR.A	4.96287e-12	44	6	8	8	4	18
ALBU_HUMAN	R.LVRPEVDVM*CT.A	5.06484e-13	36	4	3	2	2	25
ZA2G_HUMAN	R.QVEGM*EDWKQDSQLQK.A	1.7464e-18	44	3	6	5	11	19
TNR14_HUMAN	R.TENAVCGCSPGHFCIVQDGDHCAACR.A	1.2722e-27	41	10	2	5	4	20
PGBM_HUMAN	R.YQLGSGEAR.L	4.6007e-12	55	8	11	15	9	12
SAP_HUMAN	S.DVYCEVCEFLVK.E	2.2444e-15	52	3	8	20	8	13
ZA2G_HUMAN	D.PPSVVVTSHQAPGEK.K	7.0096e-17	55	9	14	7	14	11
EGF_HUMAN	K.ALLETSEKITAVSLDVLDKR.L	3.4374e-19	68	48	4	7	8	1
LY6D_HUMAN	K.HSVVCPASSR.F	3.52451e-14	40	3	5	7	5	20
A1AG1_HUMAN	K.SDVVYTDWK.K	7.5382e-14	43	3	6	6	10	18
OLR1_HUMAN	R.GAVYAENCILAAFSICQK.K	2.90835e-16	69	35		32	2
ALBU_HUMAN	R.MPCAEDYLSVVLNQLCVLHEKTPVSDR.V	4.47164e-26	69	21	24	3	21
S10A9_HUMAN	R.NIETIINTFHQYSVK.L	4.09868e-18	45	12		10	6	17
APOD_HUMAN	R.NPNLPPETVDSLKNILTSNNIDVKK.M	5.6111e-20	46	13	4	8	5	16
ALBU_HUMAN	R.RHPYFYAPELL.F	6.63215e-12	62	7	5	4	41	5
A1AG1_HUMAN	V.GGQEHFAHLLILR.D	2.2293e-13	40	1	7	2	9	21
ALBU_HUMAN	V.LNQLCVLHEK.T	5.8468e-11	36	1	1	8	2	24
HV304_HUMAN	-.EVQLLESGGGLVQPGGSLR.L	3.8992e-20	56	10	10	13	14	9
PI16_HUMAN	E.LQATLDHTGHTSSK.S	5.28259e-17	55	7	13	16	9	10
DLK1_HUMAN	G.AECFPACNPQNGFCEDDNVCR.C	1.6033e-21	42	7	3	8	6	18
SAP3_HUMAN	K.IPCTDYIGSCTFEHFCDVLDMLIPTGEPCPEPLR.T	2.69714e-18	40	4	4	8	4	20
ISK1_HUMAN	K.IYDPVCGTDGNTYPNECVLCFENR.K	1.9174e-25	36	1	3	4	5	23
PPAP_HUMAN	R.ELSELSLLSLYGIHK.Q	1.0203e-17	63	16	6	13	23	5
GRN_HUMAN	R.HCCPAGFR.C	1.50237e-12	38	7	4	4	1	22
PERM_HUMAN	R.IICDNTGITTVSK.N	3.7338e-17	31	2		1	2	26
RET4_HUMAN	R.QRQEELCLAR.Q	1.42856e-12	53	4	9	13	15	12
A1AG2_HUMAN	R.SDVMYTDWKK.D	2.8198e-15	55	5	15	15	11	9
THRB_HUMAN	R.SGIECQLWR.S	1.5381e-12	51	11	3	15	10	12
IGHG2_HUMAN	R.TPEVTCVVVDVSHEDPEVQFNWYVDGVEVHNAK.T	3.8683e-32	28					28
PRIO_HUMAN	R.VVEQMCITQYER.E	1.26655e-16	43	7	2	9	7	18
Contaminant_Trypa5	-.LGEHNIDVLEGNEQFINAARIITHPNFNGN.T	3.90017e-18	64	26	12	7	16	3
AMBP_HUMAN	K.EDSCQLGYSAGPCMGM*TSR.Y	7.1762e-22	53	6	11	17	8	11
HEMO_HUMAN	K.GDKVWVYPPEKK.E	3.33651e-14	56	7	10	15	15	9
VTDB_HUMAN	K.HLSLLTTLSNR.V	5.03055e-14	66	7	17	10	31	1
CATD_HUMAN	K.LVDQNIFSFYLSR.D	1.23326e-16	63	9	14	24	13	3
APOD_HUMAN	K.MTVTDQVNCPK.L	3.6618e-16	54	11	10	15	9	9
APOD_HUMAN	K.NILTSNNIDVKK.M	1.16268e-15	56	21	6	10	10	9
HEMO_HUMAN	K.SGAQATWTELPWPHEK.V	8.5214e-20	54	8	13	9	15	9
ALBU_HUMAN	K.SHCIAEVENDEMPADLPSLAADFVESKDVCKNYAEAK.D	7.2132e-26	38	7	2	2	7	20
PLSL_HUMAN	K.VDTDGNGYISFNELNDLFK.A	3.0225e-18	28	1				27
Contaminant_ALBU_BOVIN	K.VHKECCHGDLLECADDRADLAK.Y	2.3451e-16	64	3	20	6	32	3
FBLN2_HUMAN	K.YAAGHTVHLPPCR.A	1.60261e-18	66	20	17	20	7	2
H2B1A_HUMAN	L.KQVHPDTGISSK.A	6.6333e-13	28					28
A1BG_HUMAN	R.CEGPIPDVTFELLR.E	6.2461e-18	48	10	5	8	11	14
DNAS1_HUMAN	R.EFAIVPLHAAPGDAVAEIDALYDVYLDVQEK.W	7.8272e-19	60	29	1	11	14	5
CO3_HUMAN	R.EGVQKEDIPPADLSDQVPDTESETR.I	1.0703e-18	32	2			5	25
CADM4_HUMAN	R.EQAVEGGEVELSCLVPR.S	6.7078e-17	33	3	1	3	2	24
PI16_HUMAN	R.LMVELHNLYR.A	4.2629e-14	63	3	16	28	12	4
IGHG4_HUMAN	R.TPEVTCVVVDVSQEDPEVQFNWYVDGVEVHNAK.T	3.103e-27	29	1			1	27
UTER_HUMAN	R.VIETLLMDTPSSYEAAM*ELFSPDQDM*R.E	2.5359e-24	34	1	4	5		24
ALBU_HUMAN	D.YLSVVLNQLCVLHEK.T	3.4753e-14	52	4	13	4	21	10
TRFE_HUMAN	K.AVANFFSGSCAPCADGTDFPQLCQLCPGCGCSTLNQYFGYSGAFK.C	3.29077e-29	65	1	33	18	11	2
APOH_HUMAN	K.CTEEGKWSPELPVCAPIICPPPSIPTFATLR.V	6.62568e-24	48	5	5	17	7	14
VTDB_HUMAN	K.ELSSFIDKGQELCADYSENTFTEYK.K	2.33078e-25	46	5	11	5	10	15
APOD_HUMAN	K.IPTTFENGR.C	1.6084e-12	44	8	5	8	7	16
GUC2A_HUMAN	K.LKDLQEPQEPR.V	1.43426e-13	46	8	9	8	6	15
ZA2G_HUMAN	R.AKAYLEEECPATLR.K	3.51091e-18	38	6	3	3	6	20
HEMO_HUMAN	R.FDPVRGEVPPR.Y	1.91089e-13	62	22	13	6	17	4
VASN_HUMAN	R.LAGLGLQQLDEGLFSR.L	3.16609e-18	53	14	5	14	11	9
ALBU_HUMAN	R.LSQRFPKAEFAEVSK.L	1.03072e-15	66	5	19	12	29	1
AMBP_HUMAN	A.FIQLWAFDAVK.G	1.19321e-12	57	17	1	32	1	6
CYTC_HUMAN	K.AFCSFQIYAVPWQGTMTLSK.S	1.96683e-19	65	28	2	7	28
ZA2G_HUMAN	K.AREDIFMETLK.D	5.88703e-12	59	6	18	9	21	5
TRFE_HUMAN	K.DCHLAQVPSHTVVAR.S	2.86262e-20	62	7	17	7	28	3
CERU_HUMAN	K.DLYSGLIGPLIVCR.R	1.2981e-16	56	4	19	8	18	7
S10AB_HUMAN	K.TEFLSFMNTELAAFTK.N	4.3274e-20	45	4	4	20	2	15
NID1_HUMAN	K.VYYREDLSPSITQR.A	4.1135e-16	47	12	6	9	6	14
UROM_HUMAN	R.DWVSVVTPAR.D	1.55536e-14	42	8	4	7	7	16
AACT_HUMAN	R.DYNLNDILLQLGIEEAFTSK.A	3.3905e-20	34	2		2	8	22
PI16_HUMAN	R.IGCGSHFCEK.L	1.913e-14	51	10	9	12	10	10
PERM_HUMAN	R.SLMFMQWGQLLDHDLDFTPEPAAR.A	6.5685e-26	28			1		27
IGHG3_HUMAN	R.TPEVTCVVVDVSHEDPEVQFK.W	9.7806e-27	55	8	21	6	12	8
GELS_HUMAN	R.YIETDPANRDR.R	1.0511e-13	45	10	7	9	4	15
PIGR_HUMAN	T.KSPIFGPEEVNSVEGNSVSITCYYPPTSVNR.H	6.92056e-19	61	13	14	14	16	4
ALBU_HUMAN	T.PVSDRVTK.C	1.7018e-10	28		1			27
Contaminant_Trypa5	-.LGEHNIDVLEGNEQFINAAR.I	9.17878e-16	54	11	13	10	12	8
APOH_HUMAN	A.GRTCPKPDDLPFSTVVPLK.T	1.0475e-14	58	13	9	22	9	5
IGHG1_HUMAN	E.LLGGPSVFLFPPKPK.D	1.9475e-14	62	22	13	14	10	3
KNG1_HUMAN	K.FSVATQTCQITPAEGPVVTAQYDCLGCVHPISTQSPDLEPILR.H	5.69082e-29	50	30	1	4	5	10
MYG_HUMAN	K.GHHEAEIKPLAQSHATK.H	5.36201e-17	64	4	21	15	23	1
FETUA_HUMAN	K.HTLNQIDEVK.V	1.416e-13	51	3	10	21	8	9
LMAN2_HUMAN	K.NCIDITGVR.L	1.07946e-12	51	16	8	10	8	9
ITIH4_HUMAN	K.TGLLLLSDPDKVTIGLLFWDGRGEGLR.L	1.594e-23	51	11	14	6	11	9
CADH1_HUMAN	K.VFYSITGQGADTPPVGVFIIER.E	2.5371e-23	51	6	7	20	9	9
ITIH4_HUMAN	K.WKETLFSVM*PGLK.M	6.057e-15	52	7	12	15	9	9
AFAM_HUMAN	R.ESLLNHFLYEVAR.R	4.79383e-17	62	8	15	4	32	3
DERM_HUMAN	R.QGFSYQCPQGQVIVAVR.S	7.95793e-19	63	36	5	17	4	1
ESAM_HUMAN	R.QLPSFQTFFAPALDVIR.G	1.8491e-18	49	9	6	14	9	11
TRFL_HUMAN	R.SCHLAM*APNHAVVSR.M	3.72759e-16	33	4	2	2	3	22
CYTM_HUMAN	R.VTGDHVDLTTCPLAAGAQQEK.L	4.3846e-24	55	6	10	18	14	7
GELS_HUMAN	R.VVQGKEPAHLMSLFGGKPM*IIYK.G	2.95735e-23	63	21	3	30	8	1
IGKC_HUMAN	A.CEVTHQGLSSPVTK.S	8.7832e-17	26					26
CERU_HUMAN	K.ALYLQYTDETFR.T	3.8247e-16	60	5	18	6	28	3
CYTM_HUMAN	K.AQSQLVAGIK.Y	2.3543e-12	52	6	10	16	12	8
TRFE_HUMAN	K.EDLIWELLNQAQEHFGKDK.S	3.07378e-20	57	22	7	1	22	5
IGHG3_HUMAN	K.SCDTPPPCPR.C	1.13017e-14	48	9	8	12	7	12
HEMO_HUMAN	K.SLGPNSCSANGPGLYLIHGPNLYCYSDVEKLNAAK.A	1.4792e-29	49	5	10	9	14	11
IGHA1_HUMAN	K.TPLTATLSK.S	7.5176e-12	48	7	11	12	6	12
VTDB_HUMAN	K.VMDKYTFELSR.R	3.8805e-15	58	10	19	7	18	4
Contaminant_Trypa5	N.AARIITHPNFNGNTLDNDIMLIRLSSPATLNSR.-	1.27519e-22	63	5	14	17	27
A2GL_HUMAN	R.DGFDISGNPWICDQNLSDLYR.W	2.4565e-26	47	5	9	17	4	12
PIGR_HUMAN	R.GGCITLISSEGYVSSK.Y	3.0186e-18	59	31	8	12	5	3
AMBP_HUMAN	R.KGVCEETSGAYEK.T	1.2071e-17	53	4	10	13	18	8
AMY1_HUMAN	R.LSGLLDLALGKDYVR.S	4.60928e-18	59	21	5	14	15	4
ZA2G_HUMAN	R.QDPPSVVVTSHQAPGEK.K	3.9367e-19	43	3	9	8	8	15
UROM_HUMAN	R.VLNLGPIT.R	1.583e-10	28	2		1		25
KV104_HUMAN	-.DIQMTQSPSTLSASVGDR.V	3.5049e-21	51	4	14	16	9	8
CD59_HUMAN	K.DLCNFNEQLEN.G	3.49035e-12	42	6	4	12	5	15
PEDF_HUMAN	K.EIPDEISILLLGVAHFK.G	4.85939e-19	61	21	15	3	21	1
KV121_HUMAN	K.LLIYDASNLETGVPSR.F	1.4741e-18	26					26
ALBU_HUMAN	K.RMPCAEDYLSV.V	2.1062e-11	33	3		6	3	21
HEMO_HUMAN	K.SLGPNSCSANGPGLYLIHGPNLYCYSDVEK.L	1.78414e-27	52	10	9	14	12	7
A1AG1_HUMAN	K.TYMLAFDVNDEK.N	3.9155e-17	50	2	11	13	15	9
ALBU_HUMAN	L.FEQLGEYKFQNALLVR.Y	1.01057e-17	61	13	34		13	1
TRFE_HUMAN	P.VEEYANCHLAR.A	1.15282e-14	61	4	24	7	25	1
COIA1_HUMAN	R.GLELEPGAGLFVAQAGGADPDKFQGVIAELK.V	1.2614e-20	52	36	1	3	4	8
SAP3_HUMAN	R.IESVLSSSGK.R	1.77666e-12	45	8	7	10	8	12
HPTR_HUMAN	R.ILGGHLDAK.G	7.2027e-12	57	2	18	10	23	4
CYTC_HUMAN	R.KAFCSFQIYAVPWQGTMTLSK.S	1.15027e-19	62	22	9	9	22
RNAS1_HUMAN	R.YPNCAYR.T	1.66392e-11	46	9	7	7	11	12
ALBU_HUMAN	C.VLHEKTPVSDR.V	5.9094e-13	27	1		1		25
GRN_HUMAN	G.DVKCDM*EVSCPDGYTCCR.L	2.81343e-19	33	4		7	2	20
A1AT_HUMAN	K.GTEAAGAM*FLEAIPMSIPPEVK.F	2.23435e-14	41	4	7	2	14	14
TRFE_HUMAN	K.KDSGFQM*NQLR.G	3.58746e-14	43	1	11	3	15	13
TRFL_HUMAN	K.LRPVAAEVYGTER.Q	2.2971e-16	28	1	1	1	1	24
CERU_HUMAN	K.MYYSAVDPTKDIFTGLIGPMK.I	5.8148e-20	51	7	11	7	18	8
HEMO_HUMAN	K.NFPSPVDAAFR.Q	2.33854e-14	46	4	9	8	13	12
Contaminant_ALBU_BOVIN	K.SLHTLFGDELC.K	7.65923e-14	61	26	8	1	26
MASP2_HUMAN	P.GKDTFYSLGSSLDITFR.S	1.02177e-18	61	10	17	27	7
A1BG_HUMAN	R.ATWSGAVLAGR.D	4.4524e-15	46	5	9	9	12	11
UROM_HUMAN	R.DGPCGTVLTR.N	4.6725e-14	46	11	7	10	7	11
VTDB_HUMAN	R.DYEKNKVCKEFSHLGKEDFTSLSLVLYSR.K	1.17633e-17	61	19	14	9	19
PPAP_HUMAN	R.LQGGVLVNEILNHM*K.R	1.6897e-17	44	20	3	4	4	13
AACT_HUMAN	R.LYGSEAFATDFQDSAAAKK.L	3.1383e-20	40	4		6	14	16
IGHG1_HUMAN	R.WQQGNVFSCSVM*HEALHNHYTQK.S	2.00469e-20	44	6	7	8	10	13
SAP3_HUMAN	K.EVAGLWIK.I	3.1736e-11	35	3	2	7	5	18
A1AT_HUMAN	K.GTEAAGAMFLEAIPM*SIPPEVK.F	1.0162e-20	42	3	1	4	20	14
ALBU_HUMAN	K.RMPCAEDYLSVVLNQLC.V	1.1734e-12	45	19		11	4	11
ALBU_HUMAN	L.ECADDRADLAK.Y	7.9682e-14	35	4	1	8	4	18
WFDC2_HUMAN	R.DQCQVDSQCPGQMK.C	4.808e-17	52	9	14	16	7	6
LAIR1_HUMAN	R.FRIDSVSEGNAGPYR.C	1.241e-14	49	18	8	10	4	9
AMY1_HUMAN	R.GHGAGGASILTFWDAR.L	1.0615e-19	51	12	4	16	12	7
PGBM_HUMAN	R.TSTASGLLLWQGVEVGEAGQGK.D	3.3952e-18	47	3	3	27	4	10
IGHG1_HUMAN	T.CPPCPAPELLGGPSVFLFPPKPK.D	3.60269e-21	45	6	5	11	12	11
ALBU_HUMAN	A.KYICENQDSISSK.L	1.25148e-15	50	5	11	14	13	7
RNAS2_HUMAN	D.PPQYPVVPVHLDR.I	1.15849e-14	42	10	6	9	5	12
KV308_HUMAN	G.EIVMTQSPATLSVSPGER.A	2.913e-17	49	6	8	15	13	7
IGHG1_HUMAN	K.ALPAPIEK.T	1.8459e-10	51	7	16	12	10	6
DAF_HUMAN	K.GFTM*IGEHSIYCTVNNDEGEWSGPPPECR.G	9.88127e-18	26	1	1	1		23
IC1_HUMAN	K.GVTSVSQIFHSPDLAIR.D	1.12012e-18	57	27	5	14	9	2
MYG_HUMAN	K.KGHHEAEIKPLAQSHATK.H	8.98148e-23	59	4	14	27	14
TRFE_HUMAN	K.KSASDLTWDNLK.G	3.5629e-16	49	7	11	6	17	8
HV320_HUMAN	K.NSLYLQMNSLR.V	9.9625e-15	52	5	12	13	17	5
Contaminant_Trypa5	N.TLDNDIMLIRLSSPATLNSR.-	4.1458e-15	55	10	13	13	16	3
PTGDS_HUMAN	P.EAQVSVQPNFQQDKFLGR.W	1.42203e-18	54	11	12	16	11	4
KV303_HUMAN	R.ASQSVSSSYLAWYQQKPGQAPR.L	5.04968e-24	59	8	19	24	8
COCA1_HUMAN	R.DLSADTEYQISVSAM*K.G	9.85422e-16	59	29	5	24	1
LYNX1_HUMAN	R.DSTHCVTTATR.V	5.2712e-16	42	9	6	11	4	12
PGRP1_HUMAN	R.YVVVSHTAGSSCNTPASCQQQAR.N	2.79643e-21	48	13	9	10	7	9
ALBU_HUMAN	V.MCTAFHDNEETFLKK.Y	8.3471e-16	28	2		1	2	23
KNG1_HUMAN	K.AVDAALKK.Y	9.5269e-11	48	11	8	10	11	8
ALBU_HUMAN	K.CCTESLVNRRPCFSALEVDETYVPK.E	3.907e-12	52	3	10	5	29	5
PTGDS_HUMAN	K.EKFTAFCK.A	1.3989e-11	42	5	7	12	6	12
APOA2_HUMAN	K.EPCVESLVSQYFQTVTDYGKDLM*EK.V	9.59047e-25	56	11	19	10	13	3
AMBP_HUMAN	K.KEDSCQLGYSAGPCMGM*TSR.Y	7.01917e-22	41	7	3	15	4	12
EGF_HUMAN	K.SCAASGPQPFLLFANSQDIR.H	1.618e-21	53	30	2	8	8	5
ITIH4_HUMAN	K.TGLLLLSDPDKVTIGLLFWDGR.G	7.4601e-21	44	5	11	12	5	11
IGHG3_HUMAN	Q.FKWYVDGVEVHNAK.T	2.02481e-13	58	22	15	9	12
ALBU_HUMAN	R.DAHKSEVAHR.F	3.8284e-14	58	8	20	14	16
IGHA1_HUMAN	R.DASGVTFTWTPSSGK.S	5.46001e-19	48	6	11	12	12	7
GELS_HUMAN	R.EVQGFESATFLGYFK.S	2.04829e-19	52	21	2	18	6	5
RET4_HUMAN	R.LLNNWDVCADM*VGTFTDTEDPAK.F	8.87791e-23	51	6	7	17	16	5
TRBM_HUMAN	R.SSVAADVISLLLNGDGGVGR.R	1.0851e-16	47	18	5	11	5	8
LYSC_HUMAN	R.STDYGIFQINSR.Y	8.8e-16	37	2	5	9	6	15
NGAL_HUMAN	R.TFVPGCQPGEFTLGNIK.S	1.02599e-17	34	2	4	6	5	17
DAF_HUMAN	R.TSFPEDTVITYK.C	2.3187e-16	35	5	3	8	2	17
SAP3_HUMAN	S.FSWDNCDEGKDPAVIR.S	1.5103e-16	39	2	4	11	8	14
DNAS1_HUMAN	S.LKIAAFNIQTFGETK.M	4.04742e-17	57	40	3	7	6	1
ALBU_HUMAN	V.M*DDFAAFVEK.C	6.013e-13	30	2	3	1	4	20
LYAG_HUMAN	A.VPTQCDVPPNSR.F	5.8208e-15	30	3		5	3	19
AMBP_HUMAN	F.IQLWAFDAVK.G	3.77375e-12	35	3	1	14	1	16
ALBU_HUMAN	F.TFHADICTLSEKER.Q	3.4249e-17	53	5	19	3	22	4
AMYP_HUMAN	K.GFGGVQVSPPNENVAIYNPFRPWWER.Y	5.4621e-18	46	16	5	12	5	8
HEMO_HUMAN	K.GGYTLVSGYPK.R	2.9347e-14	44	5	9	9	12	9
ACTN1_HUMAN	K.IDQLEGDHQLIQEALIFDNK.H	2.5461e-13	24					24
NTF2_HUMAN	K.IQHSITAQDHQPTPDSCIISMVVGQLK.A	7.60564e-25	56	22	10	10	12	2
CERU_HUMAN	K.NMATRPYSIHAHGVQTESSTVTPTLPGETLTYVWK.I	1.55786e-17	57	24	9		24
LEAP2_HUMAN	R.GVSLRPIGASCR.D	2.07105e-14	42	7	5	10	9	11
DEF1_HUMAN	R.IPACIAGERR.Y	2.467e-13	28	3	1	1	3	20
CD99_HUMAN	R.KEGEEADAPGVIPGIVGAVV.V	7.3376e-12	31	3	2	5	2	19
CAP7_HUMAN	R.QFPFLASIQNQGR.H	4.4017e-16	27	1		4		22
FETUA_HUMAN	R.QLKEHAVEGDCDFQLLK.L	2.3906e-21	49	4	14	13	12	6
GRN_HUMAN	R.SRCPDGSTCCELPSGK.Y	1.9998e-16	44	14	6	9	5	10
HMCN1_HUMAN	R.TTFLM*VDEEQTVPFALRDENLK.G	3.9638e-17	28	5		2		21
GRN_HUMAN	R.VHCCPHGAFCDLVHTR.C	3.09327e-23	55	7	11	23	12	2
UTER_HUMAN	R.VIETLLMDTPSSYEAAM*ELFSPDQDMR.E	1.9173e-29	28		2	5		21
ALBU_HUMAN	Y.APELLFFAK.R	1.2199e-10	43	2	14	1	16	10
ALBU_HUMAN	C.HGDLLECADDRADLAK.Y	2.4442e-18	28	3	3	2		20
SAP_HUMAN	D.NGDVCQDCIQM*VTDIQTAVR.T	4.7981e-16	35	9	2	5	3	16
IBP7_HUMAN	K.ITVVDALHEIPVK.K	8.48375e-17	49	19	8	10	7	5
TRFL_HUMAN	K.LADFALLCLDGK.R	2.6284e-15	27	2	1	1	3	20
IGHM_HUMAN	K.NVPLPVIAELPPKVSVFVPPR.D	6.8147e-17	29		3	6		20
ALBU_HUMAN	K.SLHTLFGDKLCTVATL.R	9.9525e-18	49	10	9	4	20	6
CYC_HUMAN	K.TGPNLHGLFGR.K	6.8978e-15	46	7	11	8	12	8
VTDB_HUMAN	K.VM*DKYTFELSR.R	1.42727e-14	49	17	14	3	10	5
ALBU_HUMAN	M.PCAEDYLSVVLNQLCVLHEK.T	1.07989e-21	51	2	21	3	21	4
S10AB_HUMAN	R.CIESLIAVFQK.Y	6.5604e-14	28	1	1	5	1	20
CD44_HUMAN	R.FAGVFHVEK.N	6.69021e-13	44	7	3	15	10	9
AGRIN_HUMAN	R.HPLHLLEDAVTKPELRPCPTP.-	3.9879e-18	51	2	7	29	8	5
CD14_HUMAN	R.LKELTLEDLK.I	3.6431e-12	48	14	7	13	8	6
ROBO4_HUMAN	R.M*SCQASGQPPPTIR.W	1.2422e-17	31	4	3	2	4	18
TRFL_HUMAN	R.NGSDCPDKFCLFQSETK.N	7.5365e-20	25	2		1		22
A2MG_HUMAN	R.SLFTDLEAENDVLHCVAFAVPK.S	3.20166e-27	55	8	15	7	23	2
TTHY_HUMAN	K.ALGISPFHEHAEVVFTANDSGPRR.Y	1.98774e-17	53	22	3	4	22	2
TRFE_HUMAN	K.HSTIFENLANKADR.D	1.98848e-18	54	10	10	7	25	2
ALBU_HUMAN	K.SLHTLFGDKLCTVATLRE.T	3.91909e-19	53	3	1	1	46	2
IGHA1_HUMAN	K.TFTCTAAYPESK.T	1.29729e-16	38	6	4	8	7	13
PTGDS_HUMAN	Q.VSVQPNFQQDK.F	3.4382e-13	44	8	5	13	10	8
LG3BP_HUMAN	R.ELSEALGQIFDSQR.G	9.0955e-17	45	19	3	9	6	8
CERU_HUMAN	R.KAEEEHLGILGPQLHADVGDKVK.I	1.66173e-20	51	15	10	7	15	4
AMBP_HUMAN	R.VVAQGVGIPEDSIFTM*ADRGECVPGEQEPEPI.L	7.7447e-19	28	2	2	2	2	20
CAD13_HUMAN	R.YEVSSPYFK.V	4.94233e-13	38	4	6	10	5	13
TFF3_HUMAN	Y.VGLSANQCAVPAKDR.V	4.0357e-17	40	11	2	12	4	11
ALBU_HUMAN	D.VMCTAFHDNEETFLKK.Y	7.02838e-17	38	5	7	2	12	12
LTBP2_HUMAN	G.FEGLQAEECGILNGCENGR.C	3.6144e-19	36	5	4	10	4	13
FETUA_HUMAN	K.EHAVEGDCDFQLLK.L	1.5198e-18	49	5	9	13	17	5
UTER_HUMAN	K.IAQSSLCN.-	9.7682e-11	43	3	9	13	9	9
CD9_HUMAN	K.KDVLETFTVK.S	1.93981e-13	34	10	2	6	2	14
NAGAB_HUMAN	K.RFPHGIPFLADYVHSLGLK.L	3.43485e-17	54	17	8	12	17
VTDB_HUMAN	K.SCESNSPFPVHPGTAECCTK.E	1.24693e-20	46	7	13	8	12	6
IGKC_HUMAN	K.SFNRGEC.-	1.1898e-10	41	6	6	11	8	10
APOA4_HUMAN	K.SLAELGGHLDQQVEEFRR.R	8.27847e-16	52	1	7	10	32	2
GGH_HUMAN	K.TAFYLAEFFVNEAR.K	1.0093e-17	48	22	3	13	5	5
CO4A_HUMAN	K.VDFTLSSERDFALLSLQVPLKDAK.S	2.17076e-15	54	16	20	2	16
APOH_HUMAN	R.KFICPLTGLWPINTLK.C	2.0951e-18	54	16	9	18	11
QPCT_HUMAN	R.LQAIEHELHELGLLKDHSLEGR.Y	4.5318e-22	36	9	2	2	9	14
GELS_HUMAN	R.VEKFDLVPVPTNLYGDFFTGDAYVILK.T	7.9517e-22	29	2	1	6	2	18
CLM9_HUMAN	A.LEGPEEISGFEGDTVSLQCTYR.E	2.3702e-20	38	16	2	6	3	11
PEPA3_HUMAN	C.IM*YKVPLIR.K	2.062e-10	32	1	4	9	2	16
TRFL_HUMAN	I.QAIAENRADAVTLDGGFIYEAGLAPYK.L	2.174e-14	22					22
CD9_HUMAN	K.AIHYALNCCGLAGGVEQFISDICPK.K	2.58293e-24	52	38	2	8	2	2
GELS_HUMAN	K.EPAHLMSLFGGKPMIIYK.G	5.68976e-22	48	5	11	16	11	5
APOA2_HUMAN	K.EPCVESLVSQYFQTVTDYGKDLMEK.V	1.61568e-22	52	2	14	6	28	2
PEPA3_HUMAN	K.HNLNPAR.K	1.3757e-10	40	9	4	12	5	10
HPT_HUMAN	K.LRTEGDGVYTLNNEK.Q	5.88214e-15	42	4	9	10	10	9
ALBU_HUMAN	K.RMPCAEDYLSVVLNQLCVLHEKTPVSDR.V	2.3993e-20	46	15	6	5	15	5
VTDB_HUMAN	K.SLGECCDVEDSTTCFNAK.G	1.0298e-22	46	7	12	10	12	5
CYTC_HUMAN	K.TQPNLDNCPFHDQPHLKR.K	4.29579e-19	45	4	5	9	21	6
IGHG4_HUMAN	K.TYTCNVDHKPSNTK.V	6.4586e-20	35	3	9	2	7	14
HPT_HUMAN	K.VTSIQDWVQK.T	9.39214e-14	48	3	10	11	19	5
ALBU_HUMAN	Q.YLQQCPFEDHVK.L	1.35895e-13	40	4	9	5	12	10
LMAN2_HUMAN	R.DRLVPGPVFGSK.D	7.85746e-16	43	13	7	9	6	8
ARSA_HUMAN	R.GGLPLEEVTVAEVLAAR.G	6.7562e-19	40	14	2	9	5	10
CD14_HUMAN	R.GLMAALCPHKFPAIQNLALR.N	1.49119e-21	53	11	9	22	11
A1AG2_HUMAN	R.SDVM*YTDWK.K	7.3018e-14	33	2	5	8	4	14
VASN_HUMAN	R.SLTLGIEPVSPTSLR.V	5.47585e-17	44	11	4	13	9	7
CO3_HUMAN	R.TELRPGETLNVNFLLR.M	6.20797e-18	53	8	26	3	15	1
ANT3_HUMAN	R.VAEGTQVLELPFKGDDITM*VLILPKPEK.S	9.88111e-23	51	3	19	9	18	2
AMBP_HUMAN	V.STLVLGEGATEAEISMTSTR.W	3.2204e-21	43	1		34		8
LMAN2_HUMAN	A.DITDGNSEHLKR.E	1.3651e-14	38	7	7	4	10	10
APOA4_HUMAN	A.EVSADQVATVMWDYFSQLSNNAK.E	1.266e-17	51	23		4	23	1
ALBU_HUMAN	E.TFTFHADICTLSEK.E	8.61768e-17	51	24		1	24	2
CATL1_HUMAN	K.AVATVGPISVAIDAGHESFLFYK.E	3.85518e-21	52	17	3	28	4
AMBP_HUMAN	K.CVLFPYGGCQGNGNKFYSEK.E	3.51802e-19	42	5	6	17	6	8
RNAS1_HUMAN	K.ERHIIVACEGSPYVPVHFDASVEDST.-	7.71547e-19	40	21	3	7		9
ITIH4_HUMAN	K.ETLFSVM*PGLK.M	3.48568e-14	41	7	6	13	6	9
A1AT_HUMAN	K.GTEAAGAMFLEAIPMSIPPEVK.F	3.1486e-21	51	6	6	7	31	1
TRFE_HUMAN	K.KDSGFQMNQLR.G	1.21394e-14	45	3	13	10	14	5
APOA4_HUMAN	K.LGPHAGDVEGHLSFLEK.D	2.07809e-20	51	3	7	12	27	2
OSTP_HUMAN	K.QNLLAPQNAVSSEETNDFKQETLPSK.S	1.9551e-23	37	7	5	6	8	11
CO6A1_HUMAN	K.SLQWM*AGGTFTGEALQYTR.D	3.85491e-21	52	46		6
ZA2G_HUMAN	K.SQPM*GLWR.Q	8.3397e-11	28	3	2	3	3	17
HPT_HUMAN	K.VVLHPNYSQVDIGLIK.L	8.39816e-18	51	1	22	1	25	2
MASP2_HUMAN	K.WPEPVFGR.L	5.01611e-12	30	2	3	5	4	16
IGHM_HUMAN	K.YAATSQVLLPSKDVM*QGTDEHVVCK.V	3.3274e-26	36	7	4	8	5	12
HPT_HUMAN	K.YVM*LPVADQDQCIR.H	2.1319e-18	39	10	6	3	10	10
MASP2_HUMAN	R.AGYVLHR.N	1.7744e-10	35	4	6	6	6	13
OSTP_HUMAN	R.GKDSYETSQLDDQSAETHSHK.Q	2.1635e-21	35	8	4	8	3	12
CERU_HUMAN	R.GVYSSDVFDIFPGTYQTLEMFPR.T	1.6008e-20	47	4	11	4	24	4
CFAB_HUMAN	R.LEDSVTYHCSR.G	1.10056e-15	45	9	11	8	11	6
P3IP1_HUMAN	R.NPDEDPRGPWCYVSGEAGVPEK.R	6.5577e-18	34	8	2	4	6	14
ITIH4_HUMAN	R.QGPVNLLSDPEQGVEVTGQYEREK.A	1.1531e-18	26	2	1	1	4	18
VMO1_HUMAN	R.VEAPTTLGDNTAANNVR.F	1.1187e-22	38	12	4	8	3	11
CO4A_HUMAN	R.VTASDPLDTLGSEGALSPGGVASLLR.L	6.41773e-20	39	6	7	10	7	9
ENDD1_HUMAN	R.WLVEPQIDDPNSNLEEAINEAEAITSVNSLGSK.Q	4.01125e-22	26	1	2	2	2	19
RNAS2_HUMAN	R.YAQTPANMFYIVACDNRDQR.R	2.5512e-16	42	10	8	12	5	7
ALBU_HUMAN	S.VVLNQLCVLHEK.T	9.602e-15	28	5	3	1	2	17
LV302_HUMAN	-.YVLTQPPSVSVAPGETAR.L	6.87541e-20	38	3	9	6	10	10
TFF3_HUMAN	A.EEYVGLSANQCAVPAKDR.V	2.8556e-21	36	8	4	5	7	12
ALBU_HUMAN	D.LLECADDRADLAK.Y	2.6117e-15	33	2	8	1	9	13
ZA2G_HUMAN	K.AREDIFM*ETLK.D	1.03863e-11	34	4	8	4	6	12
SLUR1_HUMAN	K.CYTCKEPMTSASCR.T	2.89162e-20	40	6	10	10	6	8
KNG1_HUMAN	K.KYFIDFVAR.E	1.7031e-12	49	8	10	12	17	2
HMCN1_HUMAN	K.LVSLPFGIATNQDLIR.L	3.06444e-19	42	14	4	12	5	7
PIGR_HUMAN	K.NADLQVLKPEPELVYEDLRGSVTFHCALGPEVANVAK.F	2.3222e-15	33	6	1	6	6	14
A1AT_HUMAN	K.TDTSHHDQDHPTFNK.I	2.6292e-19	40	2	6	5	19	8
LG3BP_HUMAN	R.AAFGQGSGPIMLDEVQCTGTEASLADCK.S	2.168e-28	40	8	5	10	8	9
HEMO_HUMAN	R.DGWHSWPIAHQWPQGPSAVDAAFSWEEK.L	9.212e-22	42	1	8	16	10	7
VMO1_HUMAN	R.GNVLGNTHVVESQSGSWGEWSEPLWCR.G	1.24433e-21	31	6	2	7	2	14
CATA_HUMAN	R.HM*NGYGSHTFK.L	6.6413e-15	21					21
OSTP_HUMAN	R.ISHELDSASSEVN.-	5.4295e-16	36	5	4	13	2	12
A1AT_HUMAN	R.LGMFNIQHCK.K	2.456e-14	47	6	9	10	19	3
ALBU_HUMAN	R.PCFSALEVDETYVPK.E	3.48235e-20	47	2	13	4	25	3
PERM_HUMAN	R.RSPTLGASNR.A	2.00562e-13	22	1		1		20
APOA1_HUMAN	R.VKDLATVYVDVLKDSGRDYVSQFEGSALGK.Q	1.72742e-24	50	10	16	13	10	1
ALBU_HUMAN	V.LIAFAQYLQQCPFEDHVK.L	2.9388e-18	33	2	6	5	7	13
KV122_HUMAN	-.DIQLTQSPSSLSASVGDR.V	6.71046e-21	39	4	8	9	9	9
P3IP1_HUMAN	A.YGSGGCFWDNGHLYR.E	3.7329e-19	42	10	3	14	8	7
GUC2A_HUMAN	G.VTVQDGNFSFSLESVKK.L	1.11882e-15	47	14	3	13	14	3
CD99_HUMAN	K.EGEEADAPGVIPGIVGAVV.V	9.82773e-15	28	3	4	2	3	16
TRFE_HUMAN	K.HQTVPQNTGGK.N	3.1599e-15	33	2	6	6	6	13
APOD_HUMAN	K.IKVLNQELR.A	3.1389e-11	35	10	4	5	4	12
ALBU_HUMAN	K.RM*PCAEDYLSVVLNQL.C	1.26196e-11	48	8	12	8	18	2
ALBU_HUMAN	K.SLHTLFGDKLCTVA.T	1.66413e-17	35	1	7	5	10	12
ZA2G_HUMAN	R.AGEVQEPELR.G	6.1426e-13	35	3	6	7	8	11
PIGR_HUMAN	R.DAGFYWCLTNGDTLWR.T	2.88379e-21	42	7	4	18	6	7
IGF2_HUMAN	R.DVSTPPTVLPDNFPR.Y	1.4606e-15	23	2		1		20
UROM_HUMAN	R.GDGWHCECSPGSCGPGLDCVPEGDALVCADPCQAHR.T	2.0917e-28	29	5	2	4	2	16
CERU_HUMAN	R.GPEEEHLGILGPVIWAEVGDTIR.V	1.21237e-25	47	3	14	6	21	3
RNAS1_HUMAN	R.HIIVACEGSPYVPVHFDASVEDS.T	3.73152e-16	50	15	9	11	15
NEGR1_HUMAN	R.HISPSAKPFENGQYLDIYGITR.D	4.02227e-22	43	7	8	15	7	6
CYTC_HUMAN	R.LVGGPM*DASVEEEGVRR.A	3.2323e-16	35	5	4	5	9	12
CD276_HUMAN	R.NPVLQQDAHSSVTITPQR.S	1.3363e-22	45	27	2	9	3	4
AMY1_HUMAN	R.SGNEDEFR.N	1.7391e-11	21					21
PTGDS_HUMAN	R.SPHWGSTYSVSVVETDYDQYALLYSQ.G	1.5969e-11	21					21
IGHG1_HUMAN	R.WQQGNVFSCSVM*HEALH.N	3.82318e-20	40	10	4	13	6	7
CD44_HUMAN	R.YVQKGEYR.T	1.39848e-11	49	12	6	15	14	2
IGLL1_HUMAN	T.LFPPSSEELQANK.A	1.3986e-14	21					21
IGKC_HUMAN	V.FIFPPSDEQLK.S	4.9821e-12	24	1	2	1	1	19
A1AG1_HUMAN	Y.VGGQEHFAHLLILR.D	1.2994e-14	33	6	4	5	6	12
KV113_HUMAN	-.DIQM*TQSPSSLSVSVGDR.V	1.51168e-16	48	9	16	9	12	2
SAP_HUMAN	K.GEM*SRPGEVCSALNLCES.L	2.6904e-14	30	6	1	5	4	14
DNAS1_HUMAN	K.IAAFNIQTFGETK.M	1.1042e-16	41	19	2	8	6	6
CD27_HUMAN	K.LCCQMCEPGTFLVK.D	2.83808e-19	40	8	8	13	4	7
PPAP_HUMAN	K.LRELSELSLLSLYGIHK.Q	3.3678e-18	47	10	7	9	18	3
CERU_HUMAN	K.NM*ATRPYSIHAHGVQTESSTVTPTLPGETLTYVWK.I	2.7911e-19	49	19	10	1	19
LUM_HUMAN	K.SLEYLDLSFNQIAR.L	2.09017e-16	48	12	16	9	9	2
A1AG1_HUMAN	K.TYMLAFDVNDEKNWGLSVYADKPETTKEQLGEFYEALDCLR.I	5.9096e-32	24	2	2		2	18
IGHG3_HUMAN	R.CPAPELLGGPSVFLFPPKPK.D	5.63658e-23	42	7	12	13	4	6
HEPC_HUMAN	R.DTHFPICIFCCGCCHR.S	8.49838e-21	31	1	4	5	8	13
CD59_HUMAN	R.ENELTYYCCK.K	3.38068e-15	31	5	1	7	5	13
HPT_HUMAN	R.HYEGSTVPEKK.T	1.0087e-14	44	5	10	10	14	5
CLM9_HUMAN	R.KGGILFSR.C	2.8683e-10	38	8	5	10	6	9
THRB_HUMAN	R.LAVTTHGLPCLAWASAQAK.A	7.45317e-22	41	7	7	11	10	6
LUM_HUMAN	R.LPSGLPVSLLTLYLDNNK.I	3.27733e-21	49	11	14	12	12
ROBO4_HUMAN	R.LSVAVLREDFQIQPR.D	6.6947e-16	41	29	1	1	4	6
CD14_HUMAN	R.LTVGAAQVPAQLLVGALR.V	5.55959e-17	42	10	6	11	9	6
LMAN2_HUMAN	R.LTVMTDLEDKNEWK.N	2.516e-19	41	12	3	12	8	6
PLMN_HUMAN	R.NPDADKGPWCFTTDPSVR.W	1.5397e-21	39	9	6	9	8	7
XYLT1_HUMAN	R.RGGAAVGGGEQPPPAPAPR.R	9.7923e-24	30	4	3	6	3	14
A1BG_HUMAN	R.SGLSTGWTQLSK.L	8.96082e-15	41	4	9	9	13	6
NGAL_HUMAN	R.TKELTSELKENFIR.F	1.07566e-16	35	5	3	10	6	11
PRIO_HUMAN	R.VVEQM*CITQYER.E	3.4397e-16	33	8	2	8	3	12
ALBU_HUMAN	R.YTKKVPQVSTPTLVEVSR.N	5.66749e-19	49	7	10	6	26
IGHG1_HUMAN	V.SVLTVLHQDWLNGK.E	1.82908e-16	26	3	4	1	2	16
LYVE1_HUMAN	G.SLRAEELSIQVSCR.I	2.18496e-15	47	5	10	20	11	1
ALBU_HUMAN	I.CENQDSISSK.L	1.9241e-12	33	6	7	2	6	12
A2GL_HUMAN	K.ALGHLDLSGNR.L	2.1216e-14	41	5	15	8	8	5
APOH_HUMAN	K.CPFPSRPDNGFVNYPAKPTLYYK.D	1.0692e-17	44	6	7	16	12	3
IGHG2_HUMAN	K.GLPAPIEK.T	1.7316e-10	36	3	11	6	7	9
TRFE_HUMAN	K.INHCRFDEFFSEGCAPGSKK.D	5.02754e-18	48	18	9	3	18
DEFB1_HUMAN	K.IQGTCYR.G	2.0788e-10	35	6	5	2	13	9
IGHA1_HUMAN	K.KGDTFSCM*VGHEALPLAFTQK.T	2.51517e-20	33	1	9	6	6	11
KNG1_HUMAN	K.KIYPTVNCQPLGM*ISLM*.K	2.92274e-20	31	6	4	6	2	13
ALBU_HUMAN	K.LCTVATLRETYGEM*ADCCAK.Q	1.12198e-20	38	2	10	5	14	7
G3P_HUMAN	K.LISWYDNEFGYSNR.V	1.79369e-19	47	18	9	7	12	1
ALBU_HUMAN	K.SLHTLFGDKLCTVATLRETYGEM*ADCCAK.Q	8.1492e-26	39	9	10	4	9	7
ACV1B_HUMAN	K.VELVPAGKPFYCLSSEDLR.N	1.2535e-19	36	10	3	11	3	9
PCSK1_HUMAN	L.PPEGVLGALLR.V	4.5044e-12	22	3				19
FBN1_HUMAN	N.PEPPVSGEM*DDNSLSPEACYECK.I	2.18744e-15	23	3		2		18
ALBU_HUMAN	P.QVSTPTLVEVSR.N	7.61699e-14	47	6	11	11	17	2
COFA1_HUMAN	R.DFAISVVVKPSSTR.G	5.24945e-14	48	37		8	3
OSTP_HUMAN	R.EFHSHEFHSHEDMLVVDPK.S	1.441e-18	42	31	1	2	3	5
AACT_HUMAN	R.GTHVDLGLASANVDFAFSLYK.Q	7.15027e-18	48	12		24	12
SODC_HUMAN	R.HVGDLGNVTADKDGVADVSIEDSVISLSGDHCIIGR.T	2.85344e-37	47	13	15	4	13	2
SAP3_HUMAN	R.IESVLSSSGKR.L	1.83799e-13	38	6	9	9	7	7
CUBN_HUMAN	R.LATHPSCNNEHVIVFNGIR.S	7.95458e-21	44	12	7	7	15	3
A1AT_HUMAN	R.LGM*FNIQHCK.K	6.67081e-14	42	5	10	10	12	5
KLK1_HUMAN	R.LTEPADTITDAVK.V	6.0252e-17	37	11	3	8	6	9
KLK1_HUMAN	R.QWVLTAAHCISDNYQLWLGR.H	4.1177e-23	41	10	4	12	10	5
CD276_HUMAN	R.VADEGSFTCFVSIR.D	1.44745e-18	44	26	3	9	2	4
CADM1_HUMAN	R.YLEVQYKPQVHIQMTYPLQGLTR.E	1.50449e-19	48	40	1	3	4
IGHG1_HUMAN	V.SVLTVLHQDWLNGKEYK.C	1.9267e-19	25	4		4		17
CERU_HUMAN	Y.GNQPGLTM*CK.G	1.7516e-12	24	2	2		2	18
ALBU_HUMAN	C.FSALEVDETYVPKEFNAETFTFHADICTLSEK.E	1.82151e-28	42	17	4		17	4
ALBU_HUMAN	F.GDKLCTVATLR.E	1.0707e-12	30	5	5	3	5	12
KV308_HUMAN	G.EIVM*TQSPATLSVSPGER.A	1.3865e-16	34	5	7	5	8	9
NTF2_HUMAN	K.ADEDPIMGFHQMFLLK.N	1.41607e-16	45	27	2	11	2	3
TTHY_HUMAN	K.ALGISPFHEHAEVVFTANDSGPR.R	3.6618e-24	42	1	6	4	26	5
AMY1_HUMAN	K.EVTINPDTTCGNDWVCEHR.W	2.2956e-21	32	5	4	6	5	12
A1BG_HUMAN	K.LLELTGPK.S	2.9987e-10	37	2	6	6	15	8
KV113_HUMAN	K.LLIYGASTR.E	1.02889e-11	34	6	7	5	7	9
PPAP_HUMAN	K.LSGLHGQDLFGIWSK.V	7.11029e-19	45	13	8	6	15	3
ZA2G_HUMAN	K.NILDRQDPPSVVVTSHQAPGEKK.K	1.6226e-17	35	3	7	9	7	9
ALBU_HUMAN	K.RMPCAEDYLSVVLNQL.C	1.18201e-12	41	1	5	9	21	5
B2MG_HUMAN	K.SNFLNCYVSGFHPSDIEVDLLKNGER.I	4.16635e-27	46	3	11	21	9	2
PIP_HUMAN	K.SVRPNDEVTAVLAVQTELK.E	2.0058e-15	47	45			1	1
A1AG1_HUMAN	K.TYM*LAFDVNDEKNWGLSVYADKPETTKEQLGEFYEALDCLR.I	3.6261e-35	22	2			2	18
PGRP2_HUMAN	M.AFLNGALDGVILGDYLSR.T	3.0724e-18	45	3	4	24	12	2
ALBU_HUMAN	R.AFKAWAVAR.L	1.0038e-12	47	4	16	7	20
CD27_HUMAN	R.HCNSGLLVR.N	9.31518e-13	36	8	4	7	8	9
LYVE1_HUMAN	R.IMGITLVSK.K	7.094e-12	33	4	3	11	5	10
ALBU_HUMAN	R.LVRPEVDVMCT.A	2.3461e-12	26	3	1	5	1	16
CBG_HUMAN	R.SETEIHQGFQHLHQLFAK.S	1.2923e-21	42	14	8	5	11	4
TRFE_HUMAN	R.SMGGKEDLIWELLNQAQEHFGK.D	5.74613e-24	44	1	11	2	27	3
A1AT_HUMAN	R.TLNQPDSQLQLTTGNGLFLSEGLKLVDKFLEDVKK.L	2.72348e-23	47	23	1		23
QPCT_HUMAN	R.VFVGATDSAVPCAMMLELAR.A	2.99345e-18	41	8	5	18	5	5
CO3_HUMAN	R.VVLVAVDKGVFVLNKK.N	1.5758e-19	47	18	9	2	18
IGHG1_HUMAN	R.VVSVLTVLHQD.W	1.1943e-12	47	13	22	2	9	1
AMBP_HUMAN	V.PGEQEPEPILIPR.V	1.0146e-13	30	3	1	8	5	13
LEAP2_HUMAN	V.SLRPIGASCRDDSECITR.L	3.6051e-15	30	4	3	8	2	13
AMBP_HUMAN	Y.SAGPCM*GM*TSR.Y	6.81837e-14	26	2	1	5	3	15
VTDB_HUMAN	A.AQLPELPDVELPTNKDVCDPGNTK.V	3.821e-13	19					19
IGLL5_HUMAN	A.ASSYLSLTPEQWK.S	2.72579e-15	42	6	8	15	10	3
TNR16_HUMAN	A.KEACPTGLYTHSGECCK.A	3.94513e-22	36	10	3	9	7	7
PENK_HUMAN	E.EDDSLANSSDLLKELLETGDNRER.S	1.449e-15	20	1				19
UROM_HUMAN	K.CKPTCSGTRF.R	6.68547e-13	26	4	1	4	2	15
CERU_HUMAN	K.DIASGLIGPLIICKK.D	1.5885e-17	38	3	10	4	14	7
CAD13_HUMAN	K.DIQGSLQDIFK.F	1.48668e-13	33	5	5	12	2	9
TRFE_HUMAN	K.DLLFKDSAHGFLKVPPR.M	2.54545e-20	45	17	7	3	17	1
AMY1_HUMAN	K.GFGGVQVSPPNENVAIHNPFRPWWER.Y	2.50424e-18	46	18	8	11	9
B2MG_HUMAN	K.IVKWDRDM*.-	1.15741e-11	38	3	9	13	6	7
RET4_HUMAN	K.M*KYWGVASFLQK.G	5.10628e-16	45	5	6	15	17	2
CYTC_HUMAN	K.QIVAGVNYFLDVELGR.T	2.36825e-20	46	4	2	22	18
NID1_HUMAN	K.SNGAYNIFANDRESVENLAK.S	5.0634e-20	36	6	7	8	7	8
ALBU_HUMAN	P.RLVRPEVDVMCTAFHDNEETFLKK.Y	2.86874e-15	46	6	10	2	28
UROM_HUMAN	R.FVGQGGAR.M	4.8527e-11	32	9	3	5	4	11
FBLN5_HUMAN	R.GDM*M*CVNQNGGYLCIPR.T	1.8093e-18	29	8	2	5	1	13
CERU_HUMAN	R.GVYSSDVFDIFPGTYQTLEM*FPR.T	1.23254e-20	39	6	10	2	16	5
PLMN_HUMAN	R.HSIFTPETNPR.A	3.37235e-15	42	10	9	13	6	4
A1BG_HUMAN	R.LELHVDGPPPRPQLR.A	6.35784e-14	40	3	10	9	13	5
A2GL_HUMAN	R.LHLEGNKLQVLGK.D	5.18605e-16	42	6	9	14	10	3
VASN_HUMAN	R.NLHDLDVSDNQLER.V	4.42638e-18	36	10	5	7	6	8
THRB_HUMAN	R.NPDSSTTGPWCYTTDPTVR.R	7.5608e-25	31	6	4	6	4	11
CAP7_HUMAN	R.RGGICNGDGGTPLVCEGLAHGVASFSLGPCGR.G	6.2652e-23	22	1		2	1	18
A1AT_HUMAN	R.SASLHLPK.L	1.0713e-10	41	4	7	9	17	4
A2GL_HUMAN	R.VAAGAFQGLR.Q	4.9706e-13	31	2	5	9	3	12
RET4_HUMAN	R.VKENFDKAR.F	2.063e-12	31	2	4	8	5	12
P005|G3P_RABIT	R.VPTPNVSVVDLTCRLEK.A	5.79069e-20	46	8	14	8	16
REG1A_HUMAN	R.WHWSSGSLVSYK.S	4.68e-15	39	6	4	14	9	6
IGHG4_HUMAN	R.WQEGNVFSCSVMHEALHNHYTQK.S	2.30316e-21	39	6	6	6	15	6
A1AG1_HUMAN	R.YVGGQEHFAHL.L	5.85278e-15	44	13	8	8	13	2
Contaminant_Trypa5	A.RIITHPNFNGNTLDNDIMLIRLSSPATLNSR.-	2.25646e-21	45	17	6	5	17
PGRP2_HUMAN	A.SLPLLM*DSVIQALAELEQK.V	1.6834e-15	38	8	6	9	10	5
ALBU_HUMAN	F.EQLGEYKFQNALLVR.Y	2.66695e-15	45	2	23	5	14	1
THBG_HUMAN	K.AQWANPFDPSKTEDSSSFLIDK.T	3.4853e-22	28	2	4	3	7	12
APOH_HUMAN	K.ATFGCHDGYSLDGPEEIECTK.L	1.7647e-21	34	6	8	8	4	8
GRN_HUMAN	K.CDMEVSCPDGYTCCR.L	8.29881e-21	35	11	3	11	3	7
LV106_HUMAN	K.DNQRPSGVPDR.F	6.9143e-13	34	4	10	6	5	9
P010|CYC_BOVIN	K.GITWGEETLM*EYLENPKK.Y	3.92434e-20	45	14	7	11	13
A1AT_HUMAN	K.LVDKFLEDVK.K	4.5808e-13	41	7	5	7	18	4
ALBU_HUMAN	K.RM*PCAEDYLSVVLNQLCVLHEKTPVSDRVTK.C	8.23222e-16	44	19	4		19	2
IGHM_HUMAN	K.YAATSQVLLPSKDVMQGTDEHVVCK.V	1.73606e-25	38	6	7	11	8	6
HPT_HUMAN	K.YVMLPVADQDQCIR.H	6.66527e-19	41	3	9	9	17	3
FETUA_HUMAN	P.HGPGLIYR.Q	2.3204e-10	39	7	8	9	10	5
A1AG1_HUMAN	P.KSDVVYTDWKK.D	1.30107e-14	45	3	14	12	16
IGHG2_HUMAN	P.SVFPLAPCSR.S	2.3396e-10	43	8	10	6	17	2
TRFE_HUMAN	P.VDEYKDCHLAQVPSHTVVAR.S	1.22815e-21	45	6	7	6	25	1
CFAD_HUMAN	R.AVPHPDSQPDTIDHDLLLLQLSEK.A	2.3216e-19	45	3	11	6	25
IGHG1_HUMAN	R.EPQVYTLPPSR.D	2.62915e-14	35	8	12	4	4	7
OSCAR_HUMAN	R.FGLFKPGEIAPLLFR.D	8.49555e-18	45	31	3	4	6	1
FBLN2_HUMAN	R.GRVPAGQSYFVDFGSTECSCPPGGGK.I	3.3867e-19	40	10	6	16	3	5
CADM4_HUMAN	R.LHQYDGSIVVIQNPAR.Q	2.1249e-20	41	20	2	12	3	4
ALBU_HUMAN	R.LVRPEVDVMCTAFHDNEETFLKKYLYEIAR.R	6.32847e-21	45	21	3		21
ALBU_HUMAN	R.M*PCAEDYLSVVLNQLCVLHEKTPVSDR.V	9.4973e-26	44	16	9	1	16	2
FBN1_HUMAN	R.M*SYCYAK.F	3.5875e-11	31	8	1	7	5	10
KLK1_HUMAN	R.QADEDYSHDLM*LLR.L	3.513e-18	26	7	1	2	2	14
IGHG3_HUMAN	R.TPEVTCVVVDVSHEDPEVQFKWYVDGVEVHNAK.T	1.0606e-15	19					19
SAP3_HUMAN	R.TYGLPCHCPFKEGTYSLPK.S	5.1865e-18	45	6	8	22	8	1
CD14_HUMAN	R.VLDLSCNR.L	2.54788e-11	36	5	5	11	8	7
UROM_HUMAN	R.VLNLGPITR.K	8.93622e-12	35	20	1	5	1	8
HPT_HUMAN	R.VM*PICLPSKDYAEVGR.V	5.74719e-19	41	7	13	5	13	3
DPEP1_HUMAN	R.VPEGLEDVSKYPDLIAELLR.R	3.44269e-22	41	21	4	7	5	4
IGHG2_HUMAN	R.VVSVLTVVHQD.W	1.39081e-12	45	7	23	4	10	1
CD14_HUMAN	A.TTPEPCELDDEDFR.C	2.7024e-17	26	3	3	4	3	13
KNG1_HUMAN	I.PTNSPELEETLTHTITK.L	4.8374e-19	21	1	1	1	1	17
IGLL5_HUMAN	K.ADGSPVKAGVETTKPSK.Q	2.251e-19	29	2	3	9	4	11
S10AC_HUMAN	K.AVIDEIFQGLDANQDEQVDFQEFI.S	1.8572e-16	18					18
TRFL_HUMAN	K.CAFSSQEPYFSYSGAFK.C	4.5073e-21	18					18
VTDB_HUMAN	K.ELSSFIDKGQELCADYSENTFTEYKK.K	1.44654e-24	42	1	19	3	17	2
AACT_HUMAN	K.ITLLSALVETR.T	1.90303e-13	39	4	4	12	15	4
DAF_HUMAN	K.LFGSTSSFCLISGSSVQWSDPLPECR.E	6.35281e-17	44	2		42
ALBU_HUMAN	K.LVAASQAALG.L	1.93066e-12	42	7	18	10	5	2
CO6A1_HUMAN	K.TAEYDVAYGESHLFR.V	2.0388e-20	33	5	3	9	8	8
CO6A1_HUMAN	K.VFSVAITPDHLEPR.L	2.63449e-17	40	15	3	7	12	3
CO3_HUMAN	K.VHQYFNVELIQPGAVK.V	3.12866e-17	40	1	15	5	16	3
KNG1_HUMAN	K.YEIKEGDCPVQSGK.T	5.1969e-16	39	12	7	9	7	4
FINC_HUMAN	N.KVVTPLSPPTNLHLEANPDTGVLTVSWER.S	1.78232e-21	44	18	4	20	2
IGHG1_HUMAN	P.ELLGGPSVFLFPPKPK.D	2.11286e-17	34	7	9	7	3	8
CYTM_HUMAN	R.CDFEVLVVPWQNSSQLLK.H	3.55838e-15	42	11	3	14	11	3
IGHA1_HUMAN	R.DLCGCYSVSSVLPGCAEPWNHGK.T	1.85808e-19	42	8	10	7	14	3
KLK3_HUMAN	R.FLRPGDDSSHDLM*LLR.L	2.7238e-19	23	2	2	1	2	16
KLK3_HUMAN	R.FLRPGDDSSHDLMLLR.L	4.2875e-15	27	1	5		8	13
CSF1_HUMAN	R.FRDNTPNAIAIVQLQELSLR.L	4.2333e-20	43	11	8	14	9	1
PEPA3_HUMAN	R.GLLKDFLK.K	3.5971e-10	34	6	6	9	5	8
CD27_HUMAN	R.HYWAQGK.L	2.6945e-11	31	11	2	7	2	9
PI16_HUMAN	R.LM*VELHNLYR.A	1.1577e-13	37	5	12	10	5	5
GRN_HUMAN	R.LQSGAWGCCPFTQAVCCEDHIHCCPAGFTCDTQK.G	1.35334e-39	36	13	1	12	3	7
KLK1_HUMAN	R.QADEDYSHDLMLLR.L	1.2935e-18	29	5		9	4	11
RNAS1_HUMAN	R.QHMDSDSSPSSSSTYCNQM*MR.R	4.24422e-20	37	13	7	9	2	6
TR19L_HUMAN	R.RLEAQVGMATR.D	8.50374e-15	43	5	3	29	4	2
FBN1_HUMAN	R.TCVDINECLLEPR.K	3.5834e-16	28	4	1	6	5	12
FBLN5_HUMAN	R.TIPEACRGDM*M*CVNQNGGYLCIPR.T	6.76005e-17	26	5	1	5	2	13
AMY1_HUMAN	R.WVDIALECER.Y	3.6753e-14	30	5	1	6	7	11
A1AG1_HUMAN	Y.ADKPETTKEQLGEFYEALDCLR.I	8.3133e-17	43	2	16	12	12	1
KV120_HUMAN	-.DVQM*TQSPSSLSASVGDR.V	2.2252e-19	39	7	13	10	6	3
P005|G3P_RABIT	A.SCTTNCLAPLAKVIHDHFGIVEGLM*TTVHAITATQK.T	3.99232e-14	43	19	3	2	19
ALBU_HUMAN	K.AVM*DDFAAFVEKC.C	5.1551e-16	20	1	1	1		17
FBLN4_HUMAN	K.CINHYGGYLCLPR.S	1.8172e-18	39	13	3	15	5	3
TRFE_HUMAN	K.DKSKEFQLFSSPHGK.D	2.64923e-18	41	5	8	4	21	3
APOA1_HUMAN	K.DSGRDYVSQFEGSALGK.Q	2.00691e-18	39	5	8	9	13	4
S10A8_HUMAN	K.ELDINTDGAVNFQEFLILVIK.M	1.3546e-21	18					18
SAP_HUMAN	K.GCSFLPDPYQK.Q	3.28598e-13	26	4	2	2	5	13
PEDF_HUMAN	K.IAQLPLTGSM*SIIFFLPLK.V	1.10927e-20	43	1	14	7	21
TRFL_HUMAN	K.KGGSFQLNELQGLK.S	5.3011e-15	20	1		2	1	16
COF1_HUMAN	K.NIILEEGKEILVGDVGQTVDDPYATFVK.M	9.0096e-20	18					18
HV303_HUMAN	K.NTLYLQMNSLR.A	6.4135e-15	38	7	6	9	11	5
KV401_HUMAN	K.NYLAWYQQKPGQPPK.L	9.39257e-19	37	5	6	7	14	5
OSTP_HUMAN	K.QLYNKYPDAVATWLNPDPSQK.Q	2.00812e-20	36	14	1	16		5
ALBU_HUMAN	K.RM*PCAEDYLSVVLNQLCVLHEKTPVSDR.V	3.7519e-19	36	1	11	6	13	5
APOA4_HUMAN	K.SELTQQLNALFQDK.L	1.02776e-16	41	1	9	7	22	2
ALBU_HUMAN	K.SHCIAEVENDEM*PA.D	1.81668e-13	33	2	6	14	4	7
CYC_HUMAN	K.TGPNLHGLFGRK.T	3.94781e-16	36	4	10	9	8	5
THY1_HUMAN	K.VTSLTACLVDQSLR.L	2.7205e-17	36	8	7	9	6	6
COMP_HUMAN	L.HCAPGFCFPGVACIQTESGAR.C	1.02589e-19	43	25	4	10	3	1
PLMN_HUMAN	R.ATTVTGTPCQDWAAQEPHR.H	2.46055e-23	37	10	6	9	7	5
A2GL_HUMAN	R.CAGPEAVKGQTLLAVAK.S	2.50261e-15	37	7	8	9	8	5
PGBM_HUMAN	R.EHLLM*ALADLDELLIR.A	6.6373e-19	36	2	7	14	8	5
KV401_HUMAN	R.ESGVPDRFSGSGSGTDFTLTI.S	2.2782e-18	18					18
PCP_HUMAN	R.HLNFLTSEQALADFAELIK.H	8.64086e-23	41	7	6	14	12	2
FBN1_HUMAN	R.IGQGHCVSGM*GM*GR.G	3.0563e-15	19	1		1		17
PERM_HUMAN	R.IKNQADCIPFFR.S	8.34747e-16	21	1	1	2	1	16
MASP2_HUMAN	R.LASPGFPGEYANDQER.R	1.1216e-20	23	2	2	3	2	14
TFF2_HUMAN	R.NCGYPGISPEECASRK.C	6.70915e-15	36	18	3	5	5	5
PGBM_HUMAN	R.NELLHFER.A	1.0263e-10	26	3	2	7	1	13
AACT_HUMAN	R.NLAVSQVVHK.A	2.5423e-13	33	3	5	9	8	8
VTDB_HUMAN	R.RTHLPEVFLSK.V	4.96142e-12	39	4	13	10	9	3
AMY1_HUMAN	R.TSIVHLFEWR.W	4.59811e-14	40	8	6	14	9	3
HV319_HUMAN	-.DVQLVESGGGLVKPGGSLR.L	6.0216e-17	34	4	7	5	11	7
KV120_HUMAN	-.DVQMTQSPSSLSASVGDR.V	2.2484e-19	37	7	9	9	8	4
SLUR1_HUMAN	A.LKCYTCKEPMTSASCR.T	3.49493e-20	40	11	7	14	6	2
IGKC_HUMAN	A.PSVFIFPPSDEQLK.S	3.3277e-12	22	1	3	3	1	14
KNG1_HUMAN	A.SFSQNCDIYPGKDFVQPPTK.I	1.10466e-17	41	14	6	9	11	1
PTGDS_HUMAN	G.DLQAAPEAQVSVQPNFQQDKFLGR.W	7.7227e-16	22	3		2	2	15
P005|G3P_RABIT	K.AITIFQERDPANIK.W	9.12839e-16	42	12	10	8	12
AMBP_HUMAN	K.GVCEETSGAYEK.T	1.76838e-15	32	2	3	10	9	8
CERU_HUMAN	K.HYYIGIIETTWDYASDHGEK.K	1.35341e-23	42	10	12	10	10
COCA1_HUMAN	K.IIDENTVHMSWAKPVDPIVGYR.I	6.29993e-23	41	13	9	13	4	2
DAF_HUMAN	K.IPGEKDSVICLK.G	3.1768e-15	31	6	4	9	4	8
APOA4_HUMAN	K.LKEEIGKELEELR.A	3.49213e-15	41	3	10	5	21	2
DNAS1_HUMAN	K.LLDNLNQDAPDTYHYVVSEPLGR.N	1.2024e-20	33	18	1	3	4	7
ENDD1_HUMAN	K.LLPFNPQLFQNNCGETEQDTEK.M	7.7169e-18	29	2	4	8	6	9
HPT_HUMAN	K.LRTEGDGVYTLNDKK.Q	1.34973e-14	42	10	12	11	9
SAP_HUMAN	K.NYISQYSEIAIQM*MM*HMQPK.E	1.51849e-16	32	8	2	9	6	7
IGHA1_HUMAN	K.SGNTFRPEVHLLPPPSEELALNELV.T	1.1092e-12	19	1		1		17
OSTP_HUMAN	K.SKEEDKHLKF.R	2.1643e-12	40	31	3	2	1	3
CO4A_HUMAN	K.VGLSGMAIADVTLLSGFHALR.A	1.13968e-21	42	14	13		14	1
CYTM_HUMAN	K.YFLTMEMGSTDCR.K	7.7865e-19	39	2	6	15	13	3
IGHA1_HUMAN	K.YLTWASR.Q	9.3251e-11	33	3	8	5	10	7
SODE_HUMAN	R.AGLAASLAGPHSIVGR.A	4.76587e-16	40	20	2	8	7	3
SIAE_HUMAN	R.FFPFGLVQLSSDLSK.K	2.60872e-18	42	12	10	11	9
PVRL4_HUMAN	R.GLEDQNLWHIGR.E	1.56824e-14	22	2	1	1	3	15
PIGR_HUMAN	R.GSVTFHCALGPEVANVAK.F	2.8051e-20	39	8	7	12	9	3
COFA1_HUMAN	R.IILYYTEPGSHVSQEAAAFSVPVM*THR.W	5.08949e-22	38	30	2	3		3
CATD_HUMAN	R.ISVNNVLPVFDNLMQQK.L	8.43074e-18	35	6	3	11	10	5
PIGR_HUMAN	R.LSDAGQYLCQAGDDSNSNKK.N	4.92594e-20	37	5	9	11	8	4
RNAS1_HUMAN	R.QHMDSDSSPSSSSTYCNQMMR.R	2.03567e-18	38	9	5	13	7	4
IGHG2_HUMAN	V.SVLTVVHQDWLNGK.E	1.5542e-16	20	1	2		1	16
KV203_HUMAN	-.DIVLTQSPLSLPVTPGEPASISCR.S	1.861e-24	30	4	6	9	2	9
ALBU_HUMAN	F.KDLGEENFK.A	1.0174e-10	23	2	3	3	1	14
KV311_HUMAN	G.EIVLTQSPGTLSLSPGESATLSCR.A	4.7435e-23	28	5	4	5	4	10
IGHG1_HUMAN	H.TCPPCPAPELLGGPSVFLFPPKPK.D	3.61581e-17	28	6	3	7	3	9
CYTM_HUMAN	K.AAQAAVASYNMGSNSIYYFR.D	2.42986e-24	40	2	7	19	10	2
GRN_HUMAN	K.CDM*EVSCPDGYTCCR.L	2.2994e-20	31	9	3	7	5	7
NCAM1_HUMAN	K.FFLCQVAGDAKDKDISWFSPNGEK.L	6.94063e-24	33	16	1	9	1	6
THRB_HUMAN	K.HQDFNSAVQLVENFCR.N	4.49883e-21	40	6	13	6	13	2
P005|G3P_RABIT	K.IVSNASCTTNCLAPLAK.V	4.91602e-18	41	3	12	13	13
KNG1_HUMAN	K.KIYPTVNCQPLGM*IS.L	8.68339e-15	30	3	1	9	9	8
KNG1_HUMAN	K.KIYPTVNCQPLGMISL.M	9.0076e-17	37	10	5	12	7	3
AMY1_HUMAN	K.MAVGFMLAHPYGFTR.V	6.56445e-19	41	14	7	11	9
LYNX1_HUMAN	K.MCHIGCPDIPSLGLGPYVSIACCQTSLCNHD.-	7.31088e-21	34	11	1	11	5	6
ANT3_HUMAN	K.SKLPGIVAEGRDDLYVSDAFHK.A	1.6143e-18	37	12	6	3	12	4
AMY1_HUMAN	K.TGSGDIENYNDATQVR.D	7.0502e-19	30	4	5	7	5	9
CYTC_HUMAN	K.TQPNLDNCPFHDQPHLK.R	1.29751e-20	31	5	3	6	10	7
FLNB_HUMAN	K.VVASGPGLEHGK.V	1.2987e-15	20	2	2	1		15
PGBM_HUMAN	P.GPNVAVNAK.G	1.17611e-11	28	3	3	5	8	9
PGBM_HUMAN	R.AQAGANTRPCPS.-	5.6595e-15	37	10	7	11	6	3
SHPS1_HUMAN	R.ATPQHTVSFTCESHGFSPR.D	1.45771e-23	37	13	4	10	7	3
PSCA_HUMAN	R.AVGLLTVISK.G	1.3953e-12	29	10	2	6	2	9
AMBP_HUMAN	R.EYCGVPGDGDEELL.R	9.3573e-14	32	5	6	9	5	7
PPAP_HUMAN	R.FQELESETLKSEEFQK.R	3.4216e-19	27	7	3	3	4	10
GELS_HUMAN	R.FVIEEVPGELM*QEDLATDDVM*LLDTWDQVFVWVGKDSQEEEKTEALTSAK.R	1.1613e-34	17					17
FBN1_HUMAN	R.ILELLPALTTLTNHNRY.L	6.50473e-20	40	23	2	6	7	2
PIGR_HUMAN	R.ILLNPQDKDGSFSVVITGLRK.E	2.18071e-20	41	18	7	13	3
HAVR2_HUMAN	R.IQIPGIM*NDEKFNLK.L	7.5427e-17	27	9	2	3	3	10
NID1_HUMAN	R.QELFPFGPGQGDLELEDGDDFVSPALELSGALR.F	5.01783e-22	28	12	4	3		9
CSF1_HUMAN	R.TFYETPLQLLEK.V	5.91853e-15	28	5	3	8	3	9
HMCN1_HUMAN	R.TTFLMVDEEQTVPFALRDENLK.G	1.2495e-18	31	11	5	6	2	7
PVR_HUMAN	R.VLAKPQNTAEVQK.V	1.6192e-16	27	6	2	5	4	10
ROBO4_HUMAN	R.VSIQEPQDYTEPVELLAVR.I	1.3987e-19	26	6	2	3	3	12
ALBU_HUMAN	A.FAQYLQQCPFEDHVK.L	1.37197e-16	33	4	8	4	11	6
ALBU_HUMAN	F.YAPELLFFAK.R	1.03162e-11	33	7	5	5	10	6
TRFE_HUMAN	I.GLLYCDLPEPR.K	1.1017e-13	19	1			3	15
CERU_HUMAN	K.AETGDKVYVHLK.N	3.3204e-16	38	4	14	2	15	3
CYTC_HUMAN	K.AFCSFQIYAVPWQGTM*TLSK.S	2.84594e-19	36	4	5	9	15	3
IGLL5_HUMAN	K.ANPTVTLFPPSSEELQANKATLV.C	4.6374e-14	17					17
TRFL_HUMAN	K.CGLVPVLAENYK.S	6.313e-16	17			1		16
A2GL_HUMAN	K.DLLLPQPDLR.Y	2.50886e-12	30	3	6	9	4	8
Contaminant_ALBU_BOVIN	K.GLVLIAFSQYLQQ.C	1.26225e-12	40	32	3	2	3
KV102_HUMAN	K.LLIYDASNLESGVPSR.F	1.1231e-18	24	1	4	3	4	12
HEMO_HUMAN	K.LLQDEFPGIPSPLDAAVECHRGECQAEGVLFFQGDREWFWDLATGTMKER.S	2.7833e-18	17					17
GELS_HUMAN	K.TGAQELLR.V	2.5205e-10	30	4	3	11	5	7
ANT3_HUMAN	K.TSDQIHFFFAK.L	7.3548e-15	38	4	8	5	19	2
CLC4G_HUMAN	K.TTWAAAQDHCADASAHLVIVGGLDEQGFLTR.N	1.07917e-18	40	2		36	2
IGLL5_HUMAN	K.TVAPTECS.-	4.15511e-11	32	5	8	9	3	7
ALBU_HUMAN	K.VFDEFKPLVEEPQNLIKQNCELFEQLGEYKFQNALLVR.Y	6.1639e-29	33	12	4		12	5
A1AT_HUMAN	K.WERPFEVKDTEEEDFHVDQVTTVK.V	1.18393e-18	40	14	11		14	1
ALBU_HUMAN	P.YFYAPELLFFAKR.Y	8.04091e-16	40	4	13	5	18
MASP2_HUMAN	R.APGKDTFYSLGSSLDITFR.S	3.95107e-22	39	3	2	30	3	1
TRFE_HUMAN	R.DQYELLCLDNTR.K	7.17851e-16	38	1	8	6	21	2
VTNC_HUMAN	R.DVWGIEGPIDAAFTR.I	3.6267e-19	35	4	5	12	9	5
KV310_HUMAN	R.EIVMTQSPPTLSLSPGER.V	5.0053e-14	27	1	6	8	3	9
DAF_HUMAN	R.EIYCPAPPQIDNGIIQGERDHYGYR.Q	1.9052e-22	29	9	1	7	3	9
TFF1_HUMAN	R.ERQNCGFPGVTPSQCANK.G	4.08121e-21	30	10	3	7	2	8
VASN_HUMAN	R.ESHVTLASPEETR.C	4.52032e-17	35	10	5	10	5	5
SUSD2_HUMAN	R.FKDSIQTLGHVDSSGQVHCVSPLLYESGR.I	1.08469e-29	40	32	2	3	3
LYAG_HUMAN	R.GELFWDDGESLEVLER.G	2.949e-18	35	10	3	10	8	4
TPP1_HUMAN	R.GLTLLFASGDSGAGCWSVSGR.H	3.04345e-20	40	13		27
QPCT_HUMAN	R.GVPVLHLIPSPFPEVWHTM*DDNEENLDESTIDNLNK.I	7.46388e-21	36	22	3	7		4
COFA1_HUMAN	R.IILYYTEPGSHVSQEAAAFSVPVMTHR.W	1.10081e-22	38	22	2	8	3	3
QPCT_HUMAN	R.LQAIEHELHELGLLK.D	1.39075e-17	35	18	3	7	2	5
Contaminant_ALBU_BOVIN	R.LRCASIQK.F	1.0568e-10	38	3	12	4	17	2
I18BP_HUMAN	R.LWEGSTSR.E	1.93691e-11	28	6	2	7	4	9
CD14_HUMAN	R.NTGM*ETPTGVCAALAAAGVQPHSLDLSHNSLR.A	1.11673e-27	29	11	2	2	5	9
CD7_HUMAN	R.QLGPQPQDIIYYEDGVVPTTDRR.F	1.62289e-20	28	11	5	2	1	9
FBLN5_HUMAN	R.QSGQCLDIDECR.T	6.64802e-16	22	3	2	3	1	13
VTDB_HUMAN	R.SDFASNCCSINSPPLYCDSEIDAELK.N	1.0274e-23	36	4	22	2	4	4
CADH1_HUMAN	R.TIFFCER.N	2.6821e-10	29	4	6	8	2	9
GELS_HUMAN	R.VPFDAATLHTSTAM*AAQHGM*DDDGTGQK.Q	1.1382e-23	22	4	1	3	1	13
AMBP_HUMAN	R.VVAQGVGIPEDSIFTMADRGECVPGEQEPEPILIPRV.R	8.6401e-24	21	1	1	3	2	14
P005|G3P_RABIT	R.VVDLM*VHMASKE.-	9.95977e-16	40	27	6	1	6
GELS_HUMAN	R.VVQGKEPAHLM*SLFGGKPMIIYK.G	7.88545e-24	40	17	5	12	6
A1AT_HUMAN	V.FSNGADLSGVTEEAPLKLSK.A	4.0411e-17	17					17
IGHA1_HUMAN	V.QGFFPQEPLSVTWSESGQGVTAR.N	2.5892e-19	17					17
ALBU_HUMAN	Y.LQQCPFEDHVK.L	3.43692e-13	34	6	9	6	8	5
LV301_HUMAN	-.SELTQDPAVSVALGQTVR.I	8.0476e-20	29	5	6	6	5	7
LV403_HUMAN	-.SYELTQPPSVSVSPGQTAR.I	6.8707e-21	32	3	8	6	9	6
LYNX1_HUMAN	A.IWCHQCTGFGGCSHGSR.C	1.10719e-22	31	2	3	11	8	7
ANT3_HUMAN	C.HGSPVDICTAKPR.D	1.34423e-16	33	5	6	6	11	5
ALBU_HUMAN	D.EMPADLPSLAADFVESKDVCK.N	2.23275e-11	39	8	6	2	23
KNG1_HUMAN	K.AATGECTATVGK.R	1.4553e-16	28	7	4	6	3	8
GSTP1_HUMAN	K.ALPGQLKPFETLLSQNQGGK.T	7.8448e-20	25	8	2	2	2	11
HPTR_HUMAN	K.DIAPTLTLYVGK.K	1.19728e-15	38	2	13	6	15	2
GELS_HUMAN	K.DSQEEEKTEALTSAKR.Y	2.7345e-18	35	12	5	7	7	4
THBG_HUMAN	K.EGQM*ESVEAAM*SSK.T	1.4738e-16	20	3	1	1	1	14
VTDB_HUMAN	K.EVVSLTEACCAEGADPDCYDTR.T	1.88044e-24	34	5	10	6	8	5
KNG1_HUMAN	K.KYNSQNQSNNQFVLYR.I	2.0527e-20	38	17	4	10	6	1
DAF_HUMAN	K.QPYITQNYFPVGTVVEYECRPGYR.R	2.3493e-19	26	5	3	6	2	10
TRFE_HUMAN	K.SKEFQLFSSPHGKDLLFK.D	1.05718e-16	35	5	5	5	16	4
PROF1_HUMAN	K.TFVNITPAEVGVLVGK.D	3.3683e-19	25	1	3	4	6	11
CUBN_HUMAN	K.VIHLTFNTFALEAASTR.Q	6.19945e-21	38	9	3	13	11	2
CLUS_HUMAN	K.YVNKEIQNAVNGVK.Q	1.6546e-18	33	3	4	13	8	5
A2GL_HUMAN	L.GKDLLLPQPDLR.Y	6.0434e-12	16					16
ALBU_HUMAN	L.VNEVTEFAK.T	9.86608e-12	22	2	3	2	2	13
AACT_HUMAN	M.MSLHHLTIPYFRDEELSCTVVELK.Y	5.2303e-14	39	19			19	1
HEMO_HUMAN	R.CSPHLVLSALTSDNHGATYAFSGTHYWR.L	2.03143e-26	39	13	8	5	13
A1AT_HUMAN	R.DTVFALVNYIFFK.G	2.8963e-16	39	13	6	7	13
AMPN_HUMAN	R.GVGGSQPPDIDKTELVEPTEYLVVHLK.G	1.3424e-19	37	21	4	5	4	3
PIGR_HUMAN	R.LDIQGTGQLLFSVVINQLR.L	6.19578e-15	39	1	6	31	1
APOA4_HUMAN	R.LLPHANEVSQK.I	6.17971e-14	38	2	7	6	21	2
PPAP_HUMAN	R.LQGGVLVNEILNHMK.R	2.2589e-19	37	12	7	5	10	3
AMPN_HUMAN	R.QYMPWEAALSSLSYFK.L	3.51006e-21	36	9	2	10	12	3
PROF1_HUMAN	R.SSFYVNGLTLGGQK.C	4.871e-18	25	4	2	5	3	11
IBP7_HUMAN	R.TELLPGDRDNLAIQTR.G	5.9996e-16	35	14	2	9	6	4
CILP2_HUMAN	R.VFLVGNVEIR.E	3.65699e-13	39	26	2	8	2	1
CO1A1_HUMAN	R.YHDRDVWKPEPCR.I	1.30069e-14	35	8	6	12	6	3
GELS_HUMAN	R.YIETDPANR.D	6.98768e-13	32	3	6	10	8	5
AMY1_HUMAN	R.YQPVSYK.L	1.5182e-10	34	11	3	9	6	5
A1AG1_HUMAN	R.YVGGQEHFAHLLILRDTK.T	2.5007e-18	38	9	7	12	9	1
PEPA3_HUMAN	V.YCSSLACTNHNR.F	4.5722e-16	16					16
KV121_HUMAN	-.DIQM*TQSPSSLSATVGDR.V	2.7367e-18	30	5	8	7	3	7
H2A1B_HUMAN	A.VLEYLTAEILELAGNAAR.D	1.0343e-15	16					16
ALBU_HUMAN	C.TAFHDNEETFLKK.Y	1.1117e-15	20	3	1	1	1	14
AMBP_HUMAN	F.PYGGCQGNGNK.F	7.9766e-14	34	4	2	16	8	4
CATD_HUMAN	K.AIGAVPLIQGEYM*IPCEK.V	2.7586e-20	27	4	5	7	3	8
IC1_HUMAN	K.DFTCVHQALK.G	3.6276e-14	35	7	7	8	10	3
SAP_HUMAN	K.GEMSRPGEVCSALNLCES.L	2.42312e-14	29	7	2	9	4	7
SODC_HUMAN	K.GLTEGLHGFHVHEFGDNTAGCTSAGPHFNPLSR.K	9.54331e-26	38	1	1	30	6
PEBP1_HUMAN	K.GNDISSGTVLSDYVGSGPPK.G	3.45523e-24	24	4	3	3	4	10
COCA1_HUMAN	K.IIDENTVHM*SWAKPVDPIVGYR.I	1.83646e-17	37	18	3	10	4	2
CERU_HUMAN	K.KALYLQYTDETFR.T	4.01139e-17	37	5	15	2	13	2
KNG1_HUMAN	K.KLGQSLDCNAEVYVVPWEKK.I	4.71983e-21	33	2	5	9	12	5
A1AT_HUMAN	K.LSSWVLLMK.Y	2.04236e-12	37	3	10	10	12	2
HEMO_HUMAN	K.RLEKEVGTPHGIILDSVDAAFICPGSSR.L	6.71416e-17	36	6	6	17	4	3
LDHB_HUMAN	K.SADTLWDIQKDLKDL.-	1.9223e-15	17			1		16
VTDB_HUMAN	K.SYLSMVGSCCTSASPTVCFLK.E	2.43461e-21	37	4	10	8	13	2
CYTM_HUMAN	K.TRVTGDHVDLTTCPLAAGAQQEK.L	8.1384e-21	31	1	8	9	8	5
APOH_HUMAN	K.WSPELPVCAPIICPPPSIPTFATLR.V	7.35442e-23	31	8	4	9	5	5
CERU_HUMAN	K.YTVNQCR.R	6.3693e-11	35	4	8	4	16	3
PI16_HUMAN	R.AQVSPTASDM*LHM*R.W	5.51142e-18	23	3	5	3		12
CLUS_HUMAN	R.ASSIIDELFQDR.F	8.79711e-15	31	7	2	11	6	5
CILP2_HUMAN	R.AYANDKFTPSEQVEGVVVTLVNLEPAPGFSANPR.A	1.15564e-15	37	30	1	4	1	1
P3IP1_HUMAN	R.EDQTSPAPGLR.C	9.1946e-14	27	7	2	7	3	8
CADM4_HUMAN	R.EGDTLVLTCAVTGNPRPNQIR.W	2.10312e-18	30	9	4	6	5	6
TRFL_HUMAN	R.FFSASCVPGADKGQFPNLCR.L	7.8063e-20	18	2			1	15
PERM_HUMAN	R.IANVFTNAFR.Y	6.2256e-14	18	1		1	1	15
LV301_HUMAN	R.ITCQGDSLR.G	4.39407e-12	30	2	7	7	7	7
LG3BP_HUMAN	R.LADGGATNQGR.V	1.2291e-14	25	5	2	8	1	9
CYTC_HUMAN	R.LVGGPMDASVEEEGVRR.A	1.08807e-14	35	4	7	8	13	3
AMY2B_HUMAN	R.LVGLLDLALEKDYVR.S	1.27922e-17	37	21	3	8	4	1
GUC2A_HUMAN	R.NFAPIPGEPVVPILCSNPNFPEELKPLCK.E	2.88061e-22	30	5	4	7	8	6
IGHA2_HUMAN	R.NFPPSQDASGDLYTTSSQLTLPATQCPDGK.S	1.12748e-20	25	4	7	5		9
FBLN3_HUMAN	R.NPCQDPYILTPENR.C	3.2408e-18	28	6	3	5	6	8
CD14_HUMAN	R.NTGMETPTGVCAALAAAGVQPHSLDLSHNSLR.A	2.48199e-24	31	11	3	7	4	6
ALBU_HUMAN	R.RHPYFYAPELLFFA.K	1.5894e-13	38	15	4	3	15	1
WISP2_HUMAN	R.RLGEPCDQLHVCDASQGLVCQPGAGPGGR.G	2.52404e-22	21	5	1	2		13
A1AG2_HUMAN	R.SDVMYTDWK.K	2.68876e-14	29	2	6	6	8	7
Contaminant_K2C1_HUMAN	R.SLDLDSIIAEVK.A	2.78917e-12	17	1				16
K2C1_HUMAN	R.SLDLDSIIAEVK.A	1.7806e-14	17	1				16
CERU_HUMAN	R.SVPPSASHVAPTETFTYEWTVPK.E	6.4262e-14	28	2	7	1	10	8
AFAM_HUMAN	R.TINPAVDHCCK.T	3.1107e-16	34	3	9	4	14	4
HPT_HUMAN	R.VGYVSGWGR.N	1.764e-13	31	2	6	3	14	6
RET4_HUMAN	R.VKENFDK.A	2.8425e-10	36	4	4	14	11	3
UROM_HUMAN	R.WHCQCK.Q	1.6003e-10	20	2	1	3		14
LYAG_HUMAN	R.WTQLGAFYPFMR.N	5.06542e-15	38	21	3	10	4
VASN_HUMAN	R.YLQGSSVQLR.S	1.04649e-12	32	7	2	10	8	5
ALBU_HUMAN	S.ALEVDETYVPKEFNAETFTFHADICTLSEKER.Q	1.84216e-15	38	17	2	1	17	1
DREB_HUMAN	S.SQPPPLPPPPPPAQETQEPSPILDSEETR.A	1.5284e-19	19	2	1	2		14
ALBU_HUMAN	T.FTFHADICTLSEK.E	3.51246e-15	38	8	18	4	8
LMAN2_HUMAN	V.GSSSM*PLWDFQGSTM*LTSQYVR.L	1.89074e-12	38	31	3	2	2
ALBU_HUMAN	V.KHKPKATKEQLKAVMDDFAAFVEK.C	2.07176e-11	38	5	4	11	18
PEPA3_HUMAN	C.IMYKVPLIR.K	4.8281e-11	32	7	8	6	7	4
PCSK1_HUMAN	D.HDVGSELPPEGVLGALLR.V	4.36722e-19	37	34		2		1
A1BG_HUMAN	H.LETPDFQLFK.N	6.85018e-12	29	3	4	5	11	6
CYTM_HUMAN	K.AAQAAVASYNM*GSNSIYYFR.D	1.4871e-23	33	3	5	14	7	4
ITIH4_HUMAN	K.AGFSWIEVTFKNPLVWVHASPEHVVVTR.N	6.34462e-19	37	10	12	5	10
FIBA_HUMAN	K.ALTDM*PQM*R.M	5.33398e-11	17		1	2		14
A1AT_HUMAN	K.AVLTIDEKGTEAAGAMFLEAIPMSIPPEVK.F	6.77354e-13	37	17		2	17	1
NPC2_HUMAN	K.AVVHGILMGVPVPFPIPEPDGCK.S	7.7979e-18	35	10	5	10	7	3
ITIH4_HUMAN	K.ETLFSVMPGLK.M	1.2834e-14	30	8	3	6	7	6
BASI_HUMAN	K.GGVVLKEDALPGQK.T	2.6026e-15	32	4	6	10	7	5
IGHG1_HUMAN	K.GQPREPQVYTLPPSR.D	7.98791e-15	32	14	3	7	4	4
SUSD2_HUMAN	K.HDPTFEPLFPSETTLNPSLAQEAAK.L	4.39566e-14	17	2			1	14
VTDB_HUMAN	K.HQPQEFPTYVEPTNDEICEAFRK.D	1.6511e-19	32	3	8	6	10	5
IC1_HUMAN	K.HRLEDMEQALSPSVFK.A	1.03527e-19	37	17	4	10	5	1
AFAM_HUMAN	K.IAPQLSTEELVSLGEK.M	6.5638e-19	30	3	6	6	10	5
PEDF_HUMAN	K.IAQLPLTGSMSIIFFLPLK.V	1.62874e-21	37	11	8	7	11
FBN1_HUMAN	K.ILCPGGEGFRPNPITVILEDIDECQELPGLCQGGK.C	7.91487e-18	23	8		4		11
P010|CYC_BOVIN	K.KGEREDLIAYLK.K	6.89062e-15	37	11	7	6	13
CD27_HUMAN	K.LCCQM*CEPGTFLVK.D	9.1505e-19	20	3	1	3	1	12
CERU_HUMAN	K.M*YYSAVDPTKDIFTGLIGPM*K.I	2.5846e-20	23	2	4	3	4	10
VCAM1_HUMAN	K.SLEVTFTPVIEDIGK.V	2.7775e-18	25	2	3	9	2	9
TWSG1_HUMAN	K.STVEELHEPIPSLFR.A	9.3359e-18	27	11	2	2	4	8
CAD13_HUMAN	K.VNSDGGLVALR.N	2.0107e-14	30	4	3	12	6	5
IGHM_HUMAN	K.VSVFVPPR.D	2.61303e-11	23	1	2	7	2	11
CD14_HUMAN	R.ATVNPSAPR.C	1.19845e-12	32	8	5	10	4	5
TENA_HUMAN	R.CVNGQCVCDEGYTGEDCSQLR.C	3.07829e-23	29	9	3	9	2	6
CO3_HUMAN	R.FYHPEKEDGKLNK.L	3.91414e-16	35	6	16	5	5	3
FBLN5_HUMAN	R.GDMM*CVNQNGGYLCIPR.T	7.3033e-18	26	6	2	10		8
CD14_HUMAN	R.GLM*AALCPHKFPAIQNLALR.N	3.6463e-19	32	8	3	12	5	4
GILT_HUMAN	R.GM*QLM*HANAQR.T	1.033e-14	20	2	2	1	2	13
FBLN3_HUMAN	R.GSFACQCPPGYQK.R	5.85773e-18	32	5	6	11	5	5
ALBU_HUMAN	R.HPYFYAPELLFFAKR.Y	9.01361e-20	37	1	10	7	19
P010|CYC_BOVIN	R.KTGQAPGFSYTDANKNK.G	2.3637e-22	37	10	6	9	12
MASP2_HUMAN	R.LASPGFPGEYANDQERR.W	2.9798e-14	23	5	3	2	2	11
EGF_HUMAN	R.LGTAWCSCR.E	1.2548e-13	29	10	1	7	5	6
CO6A1_HUMAN	R.LSIIATDHTYR.R	1.04349e-14	35	17	6	4	6	2
HMCN1_HUMAN	R.LVAYTQDGVM*HPR.T	1.0279e-17	30	13	5	3	3	6
MMP9_HUMAN	R.LWCATTSNFDSDKK.W	3.26796e-19	32	14	5	6	2	5
QPCT_HUMAN	R.QIAEGTSISEMWQNDLQPLLIER.Y	6.0393e-22	24	6	1	6	2	9
TTHY_HUMAN	R.RYTIAALLSPYSYSTTAVVTNPKE.-	3.34838e-17	37	5	4	6	21	1
MMRN2_HUMAN	R.SLSGTAFGGFLMFK.T	5.7639e-18	36	26	1	5	2	2
FBLN5_HUMAN	R.TIPEACRGDMMCVNQNGGYLCIPR.T	2.21952e-19	32	7	3	12	5	5
PCOC1_HUMAN	R.VFDLELHPACR.Y	4.07475e-15	35	13	4	12	3	3
UTER_HUMAN	R.VIETLLM*DTPSSYEAAMELFSPDQDMR.E	2.3481e-20	20		5	2		13
ALBU_HUMAN	V.SKLVTDLTK.V	1.9231e-10	20	1		5	1	13
KV119_HUMAN	-.DIQM*TQSPSSVSASVGDR.V	2.7363e-19	31	4	9	4	9	5
B2MG_HUMAN	F.LNCYVSGFHPSDIEVDLLK.N	4.8925e-18	32	4	3	19	2	4
TRFE_HUMAN	I.PSDGPSVACVK.K	7.22216e-14	25	7	3		7	8
CO3_HUMAN	K.AGDFLEANYMNLQR.S	7.07719e-17	34	10	7	5	10	2
TRFL_HUMAN	K.CSTSPLLEACEFLR.K	4.7341e-18	17	1	1		1	14
APOA1_HUMAN	K.DLATVYVDVLKDSGRDYVSQFEGSALGK.Q	1.91927e-23	36	10	8	7	10	1
A1AT_HUMAN	K.DTEEEDFHVDQVTTVK.V	9.3914e-17	36	2	4	4	26
IC1_HUMAN	K.FQPTLLTLPR.I	5.90179e-12	30	6	6	5	8	5
ANXA1_HUMAN	K.GLGTDEDTLIEILASR.T	1.8796e-17	19		1	5		13
AMY1_HUMAN	K.HMWPGDIK.A	1.2494e-12	26	7	1	8	3	7
P010|CYC_BOVIN	K.KGEREDLIAYLKK.A	6.68128e-16	36	11	7	8	10
APOA4_HUMAN	K.KLVPFATELHER.L	1.49126e-15	36	5	6	7	18
CO3_HUMAN	K.KVEGTAFVIFGIQDGEQR.I	8.11881e-16	36	8	19	1	8
CO7_HUMAN	K.M*PYECGPSLDVCAQDER.S	8.07244e-23	22	3	1	3	4	11
PIGR_HUMAN	K.RAPAFEGR.I	3.03521e-11	29	5	4	7	7	6
LV102_HUMAN	K.SGTSASLAISGLR.S	1.08242e-14	32	3	6	8	12	3
COL12_HUMAN	K.SSHLVFINTR.E	1.58667e-13	32	3	7	13	5	4
A1AG1_HUMAN	K.SVQEIQATFFYFTPNKTEDTIFLR.E	3.6209e-19	32	7	9	6	7	3
CAD13_HUMAN	K.TLEGPVPLEVIVIDQNDNRPIFR.E	2.0746e-18	26	9	3	5	1	8
GNS_HUMAN	K.YLNEYGAPDAGGLEHVPLGWSYWYALEK.N	1.04725e-22	31	3	2	13	9	4
THRB_HUMAN	K.YTACETAR.T	3.93838e-12	32	9	3	11	6	3
ALBU_HUMAN	L.HTLFGDKLCTVATLR.E	2.42679e-18	29	9	5	1	9	5
VASN_HUMAN	P.FNCVCPLSWFGPWVR.E	3.82371e-18	36	9	6	13	8
APOA1_HUMAN	Q.DEPPQSPWDR.V	7.95371e-13	24	2	5	4	4	9
HV303_HUMAN	R.DNSKNTLYLQMNSLR.A	1.57875e-19	34	5	6	9	11	3
CADH1_HUMAN	R.DWVIPPISCPENEKGPFPK.N	4.3959e-16	24	4	2	8	1	9
PGRP2_HUMAN	R.EGKEYGVVLAPDGSTVAVEPLLAGLEAGLQGR.R	7.8147e-26	30	10	2	5	8	5
ALBU_HUMAN	R.ETYGEMADCCAKQEPERNECFLQHKDDNPNLPR.L	2.1508e-22	28	8	3	3	8	6
EGF_HUMAN	R.IESSSLQGLGR.L	3.63087e-13	32	11	2	9	6	4
FIBB_HUMAN	R.KGGETSEMYLIQPDSSVKPYR.V	5.328e-20	28	5	8	4	5	6
EPCR_HUMAN	R.LHM*LQISYFR.D	3.84223e-13	35	17	8	7	2	1
RET4_HUMAN	R.LIVHNGYCDGRSER.N	7.24348e-14	31	6	5	9	6	5
ITIH1_HUMAN	R.LPDRVTGVDTD.P	1.5035e-11	16		1			15
AMY2B_HUMAN	R.QFQNGNDVNDWVGPPNNNGVIK.E	6.0925e-20	24	6	1	4	4	9
TFF1_HUMAN	R.QNCGFPGVTPSQCANK.G	3.0615e-19	24	3	3	4	5	9
MIME_HUMAN	R.RLDFTGNLIEDIEDGTFSK.L	1.7755e-16	23	4	5		4	10
QPCT_HUMAN	R.SFSNIISTLNPTAK.R	9.7557e-16	26	7	1	8	3	7
FINC_HUMAN	R.STTPDITGYR.I	6.14195e-14	31	10	4	8	5	4
CAD13_HUMAN	R.TPHAEDMAELVIVGGKDIQGSLQDIFK.F	7.8143e-24	23	3	3	5	3	9
PIGR_HUMAN	R.TVTINCPFKTENAQK.R	3.8479e-18	31	11	7	5	4	4
KV102_HUMAN	R.VTITCQASQDISDYLNWYQQKPGK.A	9.57865e-22	34	5	11	12	4	2
PI16_HUMAN	R.WDEELAAFAK.A	5.4022e-14	28	1	5	12	3	7
PERM_HUMAN	R.WLPAEYEDGFSLPYGWTPGVK.R	5.2729e-20	16			1		15
IGHG4_HUMAN	R.WQEGNVFSCSVMHEALH.N	6.40016e-17	36	29	1	3	2	1
PGBM_HUMAN	V.SEDPINDGEWHR.V	8.7038e-16	15					15
FBLN3_HUMAN	V.YKYMSIRSDRSVPSDIFQIQATTIYANTINTFR.I	7.47225e-12	36	13	2	15	6
ZA2G_HUMAN	Y.LEEECPATLRK.Y	3.5212e-12	15					15
KV121_HUMAN	-.DIQMTQSPSSLSATVGDR.V	2.0399e-17	28	4	4	7	7	6
ALBU_HUMAN	A.EDYLSVVLNQLCVLHEK.T	1.0524e-18	22	4	8		1	9
ALBU_HUMAN	E.VDVMCTAFHDNEETFLKK.Y	1.60599e-18	34	1	1	1	29	2
ALBU_HUMAN	F.TECCQAADKAACLLPK.L	2.95393e-18	22	1	5	2	4	10
IGLL5_HUMAN	K.ATLVCLISDFYPGAVTV.A	6.9889e-15	18	1		4		13
ALBU_HUMAN	K.AVMDDFAAFVEKC.C	7.0419e-16	16	1		1		14
ISK1_HUMAN	K.CYNELNGCTK.I	4.2224e-15	25	2	2	6	7	8
THY1_HUMAN	K.HVLFGTVGVPEHTYR.S	7.89704e-20	30	10	2	7	6	5
APOA4_HUMAN	K.IDQNVEELKGR.L	4.85447e-14	35	4	10	6	14	1
EFNB1_HUMAN	K.IGDKLDIICPR.A	6.2867e-14	30	5	6	9	5	5
ALBU_HUMAN	K.KVPQVSTPTLVEVSRNLGK.V	2.32066e-18	35	3	8	6	18
DAF_HUMAN	K.LTCLQNLK.W	8.8172e-11	27	3	6	5	6	7
LYNX1_HUMAN	K.M*CHIGCPDIPSLGLGPYVSIACCQTSLCNHD.-	5.02908e-20	25	7	2	5	4	7
IPSP_HUMAN	K.MQILEGLGLNLQK.S	2.55471e-14	35	21	2	9	3
PGBM_HUMAN	K.NLVLHSAR.P	4.3191e-11	30	6	6	6	7	5
PERM_HUMAN	K.NQADCIPFFR.S	5.6554e-14	16	1		1		14
CO3_HUMAN	K.QLYNVEATSYALLALLQLK.D	2.25159e-22	35	14	5	2	14
ALBU_HUMAN	K.SLHTLFGDKLCTV.A	1.0598e-16	20	4		4	1	11
CO3_HUMAN	K.VTIKPAPETEKRPQDAK.N	2.6425e-17	30	2	7	6	11	4
A2MG_HUMAN	K.YDVENCLANKVDLSFSPSQSLPASHAHLR.V	6.47859e-26	35	12	8	3	12
CYTM_HUMAN	K.YFLTM*EM*GSTDCRK.T	4.175e-18	27	1	7	7	6	6
CAD11_HUMAN	K.YILSGEGAGTIFVIDDK.S	1.185e-20	28	10		12	1	5
HPT_HUMAN	P.VGVQPILNEHTFCAGMSK.Y	3.23518e-20	35	6	8	4	17
KV110_HUMAN	R.ASQSISSWLAWYQQKPGK.A	7.94986e-17	35	9	6	10	9	1
LTBP2_HUMAN	R.CHCSPGYVAEAGPPHCTAKE.-	4.1232e-21	27	4	5	6	5	7
IBP3_HUMAN	R.CQPSPDEARPLQALLDGR.G	5.334e-14	25	6	4	4	3	8
DNAS1_HUMAN	R.DSHLTAVGK.L	1.424e-12	27	9	1	5	6	6
CO1A1_HUMAN	R.EGAPGAEGSPGR.D	9.8579e-16	15			1		14
LMAN2_HUMAN	R.EHSLIKPYQGVGSSSMPLWDFQGSTM*LTSQYVR.L	2.28144e-27	31	7	2	11	7	4
DAF_HUMAN	R.EIYCPAPPQIDNGIIQGER.D	5.1486e-22	20	1	2	3	3	11
COMP_HUMAN	R.ELQETNAALQDVR.E	1.9442e-16	33	17	4	6	4	2
P005|G3P_RABIT	R.GAAQNIIPASTGAAK.A	6.61008e-16	35	7	9	10	9
F174A_HUMAN	R.GLAEAAGPR.G	9.661e-11	23	4		4	6	9
TTHY_HUMAN	R.GSPAINVAVHVFR.K	1.81324e-17	35	7	7	4	17
DIAC_HUMAN	R.HHPDFEVFVFDVGQK.T	4.7914e-18	30	8	5	5	7	5
TRFL_HUMAN	R.IDSGLYLGSGYFTAIQNLR.K	3.3559e-20	17	1		1	1	14
MYG_HUMAN	R.LFKGHPETLEKFDKFK.H	4.79647e-15	35	9	5	11	10
CYTM_HUMAN	R.M*VGELRDLSPDDPQVQK.A	1.31464e-18	28	3	4	10	6	5
PRIO_HUMAN	R.PIIHFGSDYEDR.Y	2.92449e-16	31	15	4	4	4	4
ALBU_HUMAN	R.RPCFSALEVDETYVPKEFNAETF.T	1.67692e-14	24	4	2	1	9	8
P3IP1_HUMAN	R.SEAAAVQPVIGISQ.R	4.6927e-15	31	6	4	11	6	4
VGF_HUMAN	R.SPQPPPPAPAPARDELPD.W	5.6738e-16	21	4	1	3	2	11
UTER_HUMAN	R.VIETLLM*DTPSSYEAAM*ELFSPDQDMR.E	4.4773e-25	20		4	4		12
IGHG1_HUMAN	R.WQQGNVFSCSVM*H.E	1.7994e-18	26	7	3	6	3	7
CATD_HUMAN	R.YYTVFDRDNNR.V	5.20817e-15	30	10	5	7	3	5
B2MG_HUMAN	T.EFTPTEKDEYACR.V	2.33607e-16	31	2	2	17	7	3
H2B1A_HUMAN	V.LKQVHPDTGISSK.A	1.8388e-13	15					15
CBPB2_HUMAN	A.FQSGQVLAALPR.T	2.2532e-13	27	5	2	8	7	5
ELNE_HUMAN	C.NGLIHGIASFVR.G	1.0158e-13	15			1		14
ALBU_HUMAN	E.TFTFHADICTLSEKER.Q	1.67109e-18	34	16	1		16	1
AMBP_HUMAN	I.QLWAFDAVK.G	1.66259e-11	19	1		7		11
CSF1_HUMAN	K.AFLLVQDIMEDTMR.F	2.6493e-18	28	5	6	7	5	5
APOA1_HUMAN	K.ATEHLSTLSEK.A	2.4536e-14	31	4	7	5	12	3
A1AT_HUMAN	K.AVLTIDEK.G	1.0029e-10	27	5	5	3	8	6
DAF_HUMAN	K.CEESFVKIPGEKDSVICLK.G	7.6552e-20	26	4	4	8	3	7
SAP_HUMAN	K.EIVDSYLPVILDIIKGEM*SRPGEVCSALNLCES.L	4.1333e-22	17	1	1	3		12
KLK3_HUMAN	K.HSQPWQVLVASR.G	3.5355e-16	20	1	2		6	11
TRFE_HUMAN	K.INHCRFDEFFSEGCAPGSK.K	2.0597e-18	30	3	6	6	12	3
NTF2_HUMAN	K.IQHSITAQDHQPTPDSCIISM*VVGQLK.A	9.30291e-24	34	27		4	2	1
KNG1_HUMAN	K.KIYPTVNCQPLGM*ISL.M	1.2519e-15	22	2		6	5	9
CERU_HUMAN	K.KLISVDTEHSNIYLQNGPDR.I	1.80468e-22	34	1	14	1	18
A1AT_HUMAN	K.KLSSWVLLM*K.Y	5.81739e-13	34	4	9	4	16	1
ACTB_HUMAN	K.LCYVALDFEQEMATAASSSSLEK.S	1.33405e-20	19	4		2	1	12
CERU_HUMAN	K.LISVDTEHSNIYLQNGPDR.I	1.93535e-19	29	2	10	2	11	4
HMCN1_HUMAN	K.NCPPNDLECALSPYALEYK.L	5.3861e-21	22	3	2	5	3	9
ALBU_HUMAN	K.QNCELFEQLGEYKFQNAL.L	3.9566e-17	32	3	6	13	7	3
FIBA_HUMAN	K.RGFGSLNDEGEGEFWLGNDYLHLLTQR.G	1.01385e-21	27	2	2	15	2	6
ALBU_HUMAN	K.RM*PCAEDYLSV.V	1.5263e-10	19	5		1	2	11
AGRIN_HUMAN	K.SAGDVDTLAFDGR.T	3.1983e-17	24	4	5	4	3	8
TRFE_HUMAN	K.SCHTGLGR.S	1.0711e-11	34	8	6	5	14	1
B2MG_HUMAN	K.SNFLNCYVSGFHPSDIEVDL.L	2.44991e-18	30	3	3	17	3	4
HEMO_HUMAN	K.VDGALCM*EK.S	1.1461e-12	24	4	5	4	3	8
FINC_HUMAN	K.VVTPLSPPTNLHLEANPDTGVLTVSWER.S	4.04989e-25	32	19	2	8	1	2
PIGR_HUMAN	K.VYTVDLGR.T	1.4561e-11	29	7	6	9	3	4
LAMP2_HUMAN	K.YLDFVFAVK.N	9.8304e-13	18	4	1	1		12
PIGR_HUMAN	K.YWCLWEGAQNGR.C	8.46437e-18	30	6	3	10	7	4
FETUA_HUMAN	L.HRAHYDLRHTFM*GVVSLGSPSGEVSHPR.K	6.58332e-14	34	3	3	10	18
ALBU_HUMAN	L.VLIAFAQYLQQCPFEDHVK.L	2.47553e-15	23	2	6	3	3	9
HAVR2_HUMAN	R.AEVGQNAYLPCFYTPAAPGNLVPVCWGK.G	1.96028e-21	30	11	2	12	2	3
ANAG_HUMAN	R.AGGVLAYELLPALDEVLASDSR.F	4.53625e-16	24	7	1	5	3	8
PERM_HUMAN	R.DGDRFWWENEGVFSM*QQR.Q	2.6624e-17	14					14
ATS1_HUMAN	R.ECDNPVPKNGGKYCEGKR.V	1.58767e-11	34	3	1	11	19
VTNC_HUMAN	R.FEDGVLDPDYPR.N	4.6981e-13	24	3	6	5	2	8
IGJ_HUMAN	R.FVYHLSDLCK.K	2.91968e-14	30	8	6	7	6	3
DNAS1_HUMAN	R.GAVVPDSALPFNFQAAYGLSDQLAQAISDHYPVEVM*LK.-	6.5413e-25	33	24		4	3	2
COCA1_HUMAN	R.GSETSHCFTGLSPDTDYGVTVFVQTPNLEGPGVSVK.E	2.75325e-17	34	30		3	1
APOA_HUMAN	R.GTYSTTVTGR.T	3.0275e-14	24	5	3	6	3	7
EGF_HUMAN	R.IDTEGTNYEQLVVDAGVSVIM*DFHYNEK.R	5.6807e-24	32	28			1	3
VTDB_HUMAN	R.KLCMAALK.H	3.36232e-11	33	3	8	8	13	1
TRFL_HUMAN	R.LKQVLLHQQAK.F	4.3183e-13	18	1	3	1	1	12
KLK3_HUMAN	R.LSEPAELTDAVK.V	2.6179e-15	21	4	3	1	4	9
ALBU_HUMAN	R.MPCAEDYLSVVLNQLCVLHEKTPVSDRVTK.C	5.28905e-27	34	13	7	1	13
BT2A1_HUMAN	R.SQFSPAVFVYK.G	6.6413e-15	27	5	1	8	7	6
TRFL_HUMAN	R.SVNGKEDAIWNLLR.Q	2.3757e-17	18	1	2	2	1	12
PGCA_HUMAN	R.TPCVGDKDSSPGVR.T	3.0384e-17	32	9	8	7	5	3
VTDB_HUMAN	R.VCSQYAAYGEK.K	5.39878e-15	30	3	6	7	10	4
ROBO4_HUMAN	R.WLLNGQPLSM*VPPDPHHLLPDGTLLLLQPPAR.G	6.55032e-22	34	24	1	8	1
IGHG1_HUMAN	R.WQQGNVFSCSVMHE.A	4.50575e-18	33	6	6	13	6	2
FBN1_HUMAN	R.YEDEECTLPIAGR.H	2.4356e-17	23	5	2	5	3	8
PEBP1_HUMAN	R.YVWLVYEQDRPLKCDEPILSNR.S	1.59994e-20	29	13	4	4	3	5
ALBU_HUMAN	T.YGEM*ADCCAK.Q	5.5564e-14	23	4	1	7	3	8
ALBU_HUMAN	V.RPEVDVMCTAFHDNEETFLKK.Y	6.93573e-19	27	9	3	1	9	5
ALBU_HUMAN	A.TLRETYGEMADCCAK.Q	2.9532e-16	20	6		3	1	10
EDN3_HUMAN	G.FVPCSQSGDAGR.R	1.2791e-14	25	3	4	8	3	7
ALBU_HUMAN	K.ADDKETCFAEEGK.K	1.4597e-15	25	3	3	6	7	6
IBP7_HUMAN	K.AGAAAGGPGVSGVCVCK.S	1.14819e-22	31	9	4	7	9	2
LYVE1_HUMAN	K.ASFETCSYGWVGDGFVVISR.I	1.2723e-20	28	2		20	2	4
HG2A_HUMAN	K.CQEEVSHIPAVHPGSFRPK.C	3.5982e-20	27	6	4	6	6	5
CERU_HUMAN	K.DVDKEFYLFPTVFDENESLLLEDNIR.M	1.0696e-25	25	1	8	1	9	6
CERU_HUMAN	K.EVGPTNADPVCLAK.M	6.34105e-19	30	2	5	5	15	3
VCAM1_HUMAN	K.GIQVEIYSFPKDPEIHLSGPLEAGKPITVK.C	2.48918e-25	33	6	3	17	6	1
THBG_HUMAN	K.GTEAAAVPEVELSDQPENTFLHPIIQIDR.S	9.7166e-20	25	2	5	2	9	7
VTDB_HUMAN	K.HQPQEFPTYVEPTNDEICEAFR.K	1.6064e-21	28	2	9	5	7	5
CBG_HUMAN	K.HYYESEVLAMNFQDWATASR.Q	4.778e-19	32	14		2	14	2
FZD4_HUMAN	K.INIPIGPCGGMCLSVK.R	8.8685e-17	29	9	1	11	4	4
GNS_HUMAN	K.IQEPNTFPAILR.S	1.5019e-14	25	5	6	4	4	6
KNG1_HUMAN	K.KIYPTVNCQPLGMISLM*.K	3.24846e-18	29	9	3	7	6	4
AMBP_HUMAN	K.LYGRAPQLR.E	7.5512e-11	31	2	4	8	14	3
CAH1_HUMAN	K.LYPIANGNNQSPVDIK.T	5.4555e-18	25	5	6	3	5	6
QPCT_HUMAN	K.M*ASTPHPPGAR.G	9.3501e-14	24	8	1	7	1	7
CBG_HUMAN	K.MNTVIAALSR.D	3.6211e-13	31	4	7	7	10	3
THBG_HUMAN	K.NALALFVLPK.E	7.3169e-13	31	6	4	9	9	3
SHPS1_HUMAN	K.NGNELSDFQTNVDPVGESVSYSIHSTAK.V	1.5504e-18	16	2		1	1	12
ANGT_HUMAN	K.QPFVQGLALYTPVVLPR.S	4.2095e-18	32	5	6	7	12	2
APOA4_HUMAN	K.SELTQQLNALFQDKLGEVNTYAGDLQK.K	1.18747e-26	33	14		4	14	1
APOA2_HUMAN	K.SKEQLTPLIKK.A	9.66524e-13	31	5	5	7	12	2
IBP7_HUMAN	K.SRYPVCGSDGTTYPSGCQLR.A	2.88101e-19	31	16	4	7	2	2
ODO2_HUMAN	K.TPAFAESVTEGDVRWEK.A	3.29555e-22	16	2		1		13
CYTM_HUMAN	K.YFLTM*EMGSTDCRK.T	2.4204e-19	29	5	4	9	8	3
ALBU_HUMAN	K.YLYEIARR.H	2.61979e-11	32	2	12	8	8	2
ALBU_HUMAN	L.EVDETYVPKEFNAETFTFHADICTLSEK.E	4.88136e-21	33	16	1		16
PTGDS_HUMAN	Q.VSVQPNFQQDKFLGR.W	3.77491e-16	28	6	8	7	3	4
CD248_HUMAN	R.AACGPSSCYALFPR.R	4.67303e-19	23	4	2	8	1	8
CAD11_HUMAN	R.AQYTLMAQAVDRDTNRPLEPPSEFIVK.V	1.1384e-16	31	22	2	3	1	3
KLK3_HUMAN	R.AVCGGVLVHPQWVLTAAHCIR.N	1.62958e-22	28	1	5	2	15	5
CLM9_HUMAN	R.CSGTIYAEEEGQETMKGR.V	6.2854e-22	14					14
FBLN3_HUMAN	R.CVCPVSNAM*CR.E	2.12386e-16	28	6	5	6	7	4
APOA4_HUMAN	R.DKVNSFFSTFK.E	4.96889e-15	33	4	7	4	17	1
CYTM_HUMAN	R.DLSPDDPQVQK.A	3.48925e-14	28	2	4	12	6	4
ENDD1_HUMAN	R.DRIPVYSAFR.A	1.7979e-13	26	8	4	3	6	5
HEMO_HUMAN	R.DYFMPCPGR.G	1.41609e-13	26	3	5	6	6	6
AACT_HUMAN	R.EIGELYLPK.F	1.0881e-11	26	3		10	7	6
CO3_HUMAN	R.EPGQDLVVLPLSITTDFIPSFR.L	3.70432e-19	32	5	12	5	8	2
COL12_HUMAN	R.ESHWIGLTDSERENEWK.W	2.92326e-21	24	2	3	7	5	7
LYAG_HUMAN	R.FDCAPDKAITQEQCEAR.G	1.54661e-19	22	5		4	5	8
LYAG_HUMAN	R.GAYTQVIFLAR.N	8.9521e-12	30	11	1	9	6	3
ITIH1_HUMAN	R.GFSLDEATNLNGGLLR.G	4.18658e-19	32	9	3	9	10	1
CO3_HUMAN	R.HQQTVTIPPK.S	1.9133e-13	33	8	14	3	8
IC1_HUMAN	R.IKVTTSQDMLSIMEK.L	4.51763e-19	33	11	5	9	8
EGF_HUMAN	R.IYWVDLER.Q	8.56117e-12	30	19	1	5	2	3
OSTP_HUMAN	R.KANDESNEHSDVIDSQELSK.V	2.91086e-22	22	7	1	5	1	8
UROM_HUMAN	R.LECGANDM*KVSLGK.C	4.3278e-17	18	4		3		11
WISP2_HUMAN	R.LGEPCDQLHVCDASQGLVCQPGAGPGGR.G	1.5437e-18	16	1	1	1		13
PPAP_HUMAN	R.LHPYKDFIATLGK.L	2.51261e-15	30	19	1	1	6	3
CFAB_HUMAN	R.LLQEGQALEYVCPSGFYPYPVQTR.T	1.48066e-23	29	2	4	11	9	3
PIGR_HUMAN	R.QSSGENCDVVVNTLGK.R	2.482e-19	28	4	7	9	4	4
APOA1_HUMAN	R.THLAPYSDELR.Q	6.09389e-15	31	1	8	7	12	3
APOA4_HUMAN	R.TQVNTQAEQLRR.Q	2.18972e-12	33	12	5	3	12	1
GNS_HUMAN	R.WQTLLSVDDLVEK.L	6.15378e-17	26	4	5	7	5	5
CFAB_HUMAN	R.WSGQTAICDNGAGYCSNPGIPIGTR.K	5.89561e-23	29	3	7	10	6	3
IBP7_HUMAN	S.SSSDTCGPCEPASCPPLPPLGCLLGETR.D	6.00653e-24	23	9	1	3	2	8
ALBU_HUMAN	T.AFHDNEETFLK.K	8.4358e-14	18	4	1	1	1	11
AMBP_HUMAN	Y.SAGPCM*GMTSR.Y	1.0695e-13	20	2	2	5	1	10
CAD13_HUMAN	A.EDLDCTPGFQQK.V	5.5465e-14	24	3	4	6	5	6
ALBU_HUMAN	A.TLRETYGEM*ADCCAK.Q	4.7792e-15	17	2	1	1	2	11
KV201_HUMAN	E.DIVM*TQTPLSLPVTPGEPASISCR.S	1.6894e-16	27	4	11	6	1	5
ALBU_HUMAN	F.HDNEETFLKK.Y	9.74946e-13	20	3	3		5	9
KV206_HUMAN	G.DVVMTQSPLSLPVTLGQPASISCR.S	2.29215e-22	27	4	7	9	3	4
TRFE_HUMAN	I.PIGLLYCDLPEPR.K	2.1849e-15	29	8	8	2	8	3
AACT_HUMAN	K.ADLSGITGAR.N	5.9022e-13	27	5	2	7	9	4
AGRIN_HUMAN	K.ALQSNHFELSLR.T	3.70352e-15	30	5	8	8	7	2
ANT3_HUMAN	K.ANRPFLVFIR.E	1.61855e-12	32	3	15	8	6
LYAG_HUMAN	K.DGFRDFPAM*VQELHQGGR.R	2.6055e-17	25	16		2	2	5
TRFE_HUMAN	K.EDLIWELLNQAQEHFGK.D	1.91263e-20	30	1	6	3	18	2
SAP_HUMAN	K.EICALVGFCDEVK.E	7.40435e-17	31	19	1	8	1	2
CERU_HUMAN	K.GAYPLSIEPIGVR.F	2.13658e-16	27	8	4	2	8	5
ZA2G_HUMAN	K.HVEDVPAFQALGSLNDLQFF.R	4.37886e-18	23	3	4	4	5	7
A1AT_HUMAN	K.KQINDYVEK.G	1.9646e-12	31	11	3	4	11	2
MT1E_HUMAN	K.KSCCSCCPVGCAK.C	3.8436e-18	17	1	1	3	1	11
EGF_HUMAN	K.LCSDIDECEM*GVPVCPPASSK.C	7.944e-16	21	4	1	3	5	8
S10A8_HUMAN	K.LLETECPQYIR.K	2.04958e-14	15		1	2		12
KV110_HUMAN	K.LLIYDASSLESGVPSR.F	8.0937e-17	27	5	5	8	5	4
APOA4_HUMAN	K.LNHQLEGLTFQMK.K	8.30919e-16	32	1	4	6	21
CADH1_HUMAN	K.M*ALEVGDYK.I	1.3288e-12	18	1	2	4	1	10
LRP2_HUMAN	K.NCAISTENFLIFALSNSLR.S	4.9021e-21	30	2	1	8	16	3
NPC2_HUMAN	K.SGINCPIQK.D	1.66272e-11	25	3	4	7	5	6
PPIA_HUMAN	K.SIYGEKFEDENFILK.H	1.4993e-17	23	7	5	2	2	7
EGF_HUMAN	K.TCLALDGHQLLAGGEVDLK.N	2.27933e-18	30	19	1	4	4	2
IGHG2_HUMAN	K.TKGQPREPQVYTLPPSREEM*TK.N	1.2417e-16	21	2	8		2	9
PIP_HUMAN	K.TYLISSIPLQGAFNYK.Y	2.50163e-19	26	7	1	9	4	5
IC1_HUMAN	K.VATTVISK.M	5.5527e-11	23	7	1	6	2	7
APOA1_HUMAN	K.VQPYLDDFQKK.W	1.39751e-14	30	7	6	3	12	2
ACTA_HUMAN	L.LTEAPLNPK.A	6.1698e-11	16	1	2	1		12
ALBU_HUMAN	L.NQLCVLHEK.T	1.5913e-10	24	3	7	4	3	7
ALBU_HUMAN	P.RLVRPEVDVMCTAFHDNEETFLK.K	5.71699e-18	32	2	7	4	19
PCSK1_HUMAN	R.AADHDVGSELPPEGVLGALLR.V	4.3159e-18	15			2		13
PGRP2_HUMAN	R.AGLLRPDYALLGHR.Q	1.46056e-13	31	6	6	9	8	2
LYAG_HUMAN	R.APSPLYSVEFSEEPFGVIVR.R	3.3659e-19	14			1		13
LMAN2_HUMAN	R.EHSLIKPYQGVGSSSMPLWDFQGSTMLTSQYVR.L	2.77109e-27	32	1	8	13	9	1
FBLN3_HUMAN	R.ELPQSIVYK.Y	8.2635e-12	21	3	1	6	2	9
CERU_HUMAN	R.EYTDASFTNRK.E	7.85647e-14	28	4	9	3	9	3
CSF1_HUMAN	R.FNSVPLTDTGHER.Q	1.29615e-16	22	5	3	4	3	7
NID1_HUMAN	R.FYDRSDIDAVYVTTNGIIATSEPPAK.E	1.6022e-15	30	26			1	3
DERM_HUMAN	R.GATTTFSAVER.D	2.69305e-13	27	8	2	7	5	5
AFAM_HUMAN	R.GQCIINSNKDDRPK.D	9.91327e-15	28	1	6	6	12	3
QPCT_HUMAN	R.HLVLACHYDSK.Y	4.75915e-15	30	8	3	9	7	3
PEPA3_HUMAN	R.KYFPQWK.A	8.4829e-11	30	8	1	11	8	2
A1BG_HUMAN	R.LELHVDGPPPR.P	1.14226e-14	32	15	2		15
CD248_HUMAN	R.LLWIGLQR.Q	2.259e-10	30	8	4	10	6	2
DSC2_HUMAN	R.LSYQNDPPFGSYVVPITVR.D	1.9506e-20	21	5	2	4	2	8
FIBB_HUMAN	R.M*GPTELLIEMEDWK.G	2.9017e-17	14					14
FIBB_HUMAN	R.MGPTELLIEMEDWK.G	3.9557e-19	14					14
CERU_HUMAN	R.QYTDSTFRVPVER.K	5.01065e-15	29	7	8	1	10	3
PI16_HUMAN	R.RGENLFAITDEGMDVPLAMEEWHHER.E	3.57681e-29	31	7	7	8	7	2
CFAD_HUMAN	R.RPDSLQHVLLPVLDR.A	1.70572e-14	32	1	8	9	13	1
ANGT_HUMAN	R.SLDFTELDVAAEKIDR.F	3.25446e-19	30	1	9	2	16	2
A1BG_HUMAN	R.TDGEGALSEPSATVTIEELAAPPPPVLMHHGESSQVLHPGNK.V	6.26116e-22	30	2	2	1	22	3
BTD_HUMAN	R.TSIYPFLDFMPSPQVVR.W	2.82155e-21	27	6	5	2	9	5
CFAD_HUMAN	R.VDRDVAPGTLCDVAGWGIVNHAGR.R	4.42642e-20	32	1	8	10	13
FCG3A_HUMAN	R.VLEKDSVTLK.C	7.4488e-13	29	11	1	7	7	3
CO3_HUMAN	R.VPVAVQGEDTVQSLTQGDGVAK.L	7.01139e-25	31	2	12	4	12	1
FINC_HUMAN	R.VTWAPPPSIDLTNFLVR.Y	6.6575e-18	30	10	4	8	6	2
IGHG3_HUMAN	R.WQQGNIFSCSVMHEALHNR.F	1.2799e-19	30	2	8	8	10	2
DNAS1_HUMAN	R.YDIALVQEVR.D	3.084e-13	22	7	1	2	4	8
KV405_HUMAN	-.DIVM*TQSPDSLVVSLGER.A	1.7574e-17	30	12	8	8	1	1
ALBU_HUMAN	A.VMDDFAAFVEK.C	1.63393e-14	22	4	3	6	2	7
ALBU_HUMAN	C.CTESLVNR.R	1.6715e-10	20	2	1	2	7	8
APOA4_HUMAN	K.ALVQQM*EQLR.Q	2.6026e-12	29	11	2	2	11	3
KV106_HUMAN	K.ASSLESGVPSR.F	5.4201e-14	26	5	6	7	3	5
SODC_HUMAN	K.AVCVLKGDGPVQGIINFEQK.E	6.8417e-21	26	5	6	6	5	4
LYAG_HUMAN	K.DGFRDFPAMVQELHQGGR.R	3.9585e-14	27	16	1	3	4	3
AACT_HUMAN	K.EQLSLLDRFTEDAK.R	4.5988e-17	23	5	2	6	4	6
CYC_HUMAN	K.GGKHKTGPNLHGLFGR.K	1.12886e-18	31	21	2	6	2
PIGR_HUMAN	K.GVAGGSVAVLCPYNR.K	4.85813e-19	29	7	6	10	4	2
IBP7_HUMAN	K.ITVVDALHEIPVKKGEGAEL.-	8.09372e-18	27	11	5	5	3	3
CO4A_HUMAN	K.LHLETDSLALVALGALDTALYAAGSK.S	3.18883e-17	31	10	8	3	10
PGRP2_HUMAN	K.LLQLPLGFLYVHHTYVPAPPCTDFTR.C	3.94846e-23	31	1	9	7	14
SHPS1_HUMAN	K.LTCQVEHDGQPAVSK.S	7.599e-18	23	8	4	2	3	6
CERU_HUMAN	K.M*YYSAVDPTKDIFTGLIGPMK.I	2.2283e-19	21	3	5	2	4	7
THBG_HUMAN	K.MSSINADFAFNLYR.R	5.18081e-19	31	6	6	3	16
AMYP_HUMAN	K.NWGEGWGFVPSDR.A	1.9408e-18	20	4	1	2	4	9
TFF2_HUMAN	K.QESDQCVMEVSDRR.N	3.80359e-16	24	4	2	6	7	5
LV102_HUMAN	K.RPSGVPDR.F	4.6136e-11	16	1	2	2		11
AFAM_HUMAN	K.SDVGFLPPFPTLDPEEK.C	2.21677e-17	22	1	4		10	7
ZA2G_HUMAN	K.SQPMGLWR.Q	8.6284e-12	24	1	1	3	13	6
KV401_HUMAN	K.SSQSVLYSSNNK.N	7.97298e-16	24	3	7	7	2	5
NGAL_HUMAN	K.SYPGLTSYLVR.V	8.5621e-15	17	1	3	2	1	10
TYB4_HUMAN	K.TETQEKNPLPSKETIEQEK.Q	2.2645e-14	19	3	2	2	3	9
APOA2_HUMAN	K.VKSPELQAEAK.S	9.01824e-14	29	2	10	5	10	2
ANGT_HUMAN	K.VLSALQAVQGLLVAQGR.A	8.12504e-19	31	5	8	8	10
APOA1_HUMAN	K.VSFLSALEEYTK.K	1.6032e-15	30	7	6	4	12	1
ROBO4_HUMAN	K.VSGPAAPAQSYTALFR.T	2.0805e-20	23	4	2	7	3	7
LYAG_HUMAN	M.GQPWCFFPPSYPSYK.L	5.0352e-18	27	12	1	7	3	4
FBLN3_HUMAN	R.ADQVCINLR.G	2.2534e-12	25	5	4	8	3	5
WISP2_HUMAN	R.CPLGVPLVLDGCGCCR.V	3.4021e-19	21	3	2	5	4	7
TR19L_HUMAN	R.DTLCGDCWPGWFGPWGVPR.V	7.4519e-22	17	2		5		10
VASN_HUMAN	R.DVPPDTVGLYVFENGIT.M	1.7994e-14	13					13
ALBU_HUMAN	R.FPKAEFAEVSK.L	1.771e-14	26	2	6	6	7	5
PERM_HUMAN	R.FPTDQLTPDQER.S	1.0592e-15	15	1		1	1	12
ITIH4_HUMAN	R.FSSHVGGTLGQFYQEVLWGSPAASDDGR.R	9.2094e-21	28	10	5	8	2	3
COFA1_HUMAN	R.FTGSLQQLTVHPDPR.T	4.45302e-18	27	13	2	6	3	3
CAP7_HUMAN	R.GGICNGDGGTPLVCEGLAHGVASFSLGPCGR.G	1.7908e-22	13					13
OSTP_HUMAN	R.GKDSYETSQLDDQSAETHSHKQS.R	5.9522e-22	21	3	2	5	4	7
LMAN2_HUMAN	R.GRLTVMTDLEDKNEWK.N	1.9105e-14	25	5	4	6	5	5
LRP2_HUMAN	R.GVAVGVAFHYHLQR.V	4.22818e-16	31	30	1
TFF3_HUMAN	R.IPGVPWCFKPLQEAECTF.-	1.1987e-17	19	2	2	3	3	9
CO6A1_HUMAN	R.LLLFSDGNSQGATPAAIEK.A	2.8623e-20	27	9	4	7	4	3
GRN_HUMAN	R.LQSGAWGCCPFTQAVCCEDHIHCCPA.G	1.6549e-24	16	1		2	1	12
DAF_HUMAN	R.NGQIDVPGGILFGATISFSCNTGYK.L	3.1998e-17	31	2	6	23
PGRP2_HUMAN	R.PSLSHLLSQYYGAGVAR.D	6.97246e-20	30	4	8	8	9	1
THRB_HUMAN	R.QECSIPVCGQDQVTVAM*TPR.S	1.5106e-23	21	6	3	3	2	7
CATD_HUMAN	R.QVFGEATKQPGITFIAAK.F	2.4475e-17	27	5	4	7	7	4
ICAM2_HUMAN	R.QVILTLQPTLVAVGK.S	5.87917e-15	25	7	3	8	2	5
CSPG4_HUMAN	R.RGDFIYVDIFEGHLR.A	1.37435e-18	30	14	2	5	8	1
CD14_HUMAN	R.RLTVGAAQVPAQLLVGALR.V	7.5283e-20	29	11	4	8	4	2
FINC_HUMAN	R.TFYSCTTEGR.Q	1.35723e-14	27	10	2	9	2	4
Contaminant_K2C1_HUMAN	R.THNLEPYFESFINNLR.R	5.77937e-20	18	3	2		4	9
K2C1_HUMAN	R.THNLEPYFESFINNLR.R	6.3865e-17	18	3	2		4	9
IGHG4_HUMAN	R.WQEGNVFSCSVM*HEALHNHYTQK.S	6.15746e-20	28	4	10	3	8	3
FINC_HUMAN	R.WSRPQAPITGYR.I	3.72185e-16	31	11	2	13	5
AMBP_HUMAN	V.AACNLPIVR.G	3.5452e-11	14		1	1		12
IGHG2_HUMAN	V.SVLTVVHQDWLNGKEYK.C	1.5635e-17	15	1		2		12
B2MG_HUMAN	E.FTPTEKDEYACR.V	7.6753e-16	26	1	2	13	6	4
CD59_HUMAN	E.HCNFNDVTTR.L	2.3591e-14	14	1			1	12
TRFE_HUMAN	K.ADRDQYELLCLDNTRKPVDEYKDCHLAQVPSHTVVAR.S	1.94748e-23	30	13	4		13
AGRIN_HUMAN	K.AYGTGFVGCLR.D	2.08e-15	25	3	2	8	8	4
ROBO4_HUMAN	K.DGKPLALQPGR.H	8.2544e-14	26	9	3	6	5	3
APOH_HUMAN	K.DKATFGCHDGYSLDGPEEIECTK.L	8.725e-21	28	8	5	3	9	3
TRFL_HUMAN	K.DLLFKDSAIGFSR.V	4.7201e-16	14	1			1	12
TFF3_HUMAN	K.DRVDCGYPHVTPK.E	1.378e-13	26	2	7	8	6	3
PPGB_HUMAN	K.EFSHIAFLTIK.G	3.7137e-14	27	10	4	6	4	3
AACT_HUMAN	K.EQLSLLDRFTEDAKR.L	9.2067e-18	22	3	1	4	7	7
AFAM_HUMAN	K.FTFEYSR.R	1.8092e-10	26	3	5	5	9	4
AMBP_HUMAN	K.GKCVLFPYGGCQGNGNKFYSEK.E	3.36518e-18	30	5	5	14	5	1
C1RL_HUMAN	K.GQESSTDIKAPEGFAVR.L	6.05252e-17	25	4	2	8	7	4
KNG1_HUMAN	K.LGQSLDCNAEVYVVPWEKK.I	1.3362e-21	25	3	4	4	9	5
CO3_HUMAN	K.LSINTHPSQKPLSITVR.T	1.12702e-19	30	8	9	4	9
PERM_HUMAN	K.NNIFM*SNSYPR.D	1.6512e-15	13			1		12
LG3BP_HUMAN	K.STSSFPCPAGHFNGFR.T	8.93602e-21	26	5	5	8	5	3
ALBU_HUMAN	K.TCVADESAENCDKSLHTLFGDKLCTV.A	2.6558e-21	14		1	1		12
ALBU_HUMAN	K.TCVADESAENCDKSLHTLFGDKLCTVA.T	4.6227e-19	15	2			1	12
A1AG1_HUMAN	K.TEDTIFLR.E	7.31582e-11	25	1	4	4	11	5
IGHG3_HUMAN	K.TPLGDTTHTCPR.C	4.2776e-16	26	8	7	4	4	3
CO4A_HUMAN	K.VGLSGM*AIADVTLLSGFHALR.A	1.56058e-24	30	4	8	14	4
HBB_HUMAN	K.VLGAFSDGLAHLDNLK.G	4.2013e-20	27	4	7	10	3	3
CDSN_HUMAN	P.DGSPHPDPSAGAKPCGSSSAGK.I	1.3651e-13	13					13
DEF1_HUMAN	R.ADEVAAAPEQIAADIPEVVVSLAWDESLAPK.H	3.5724e-20	25	6	5	4	6	4
HV306_HUMAN	R.AEDTAVYYCAR.D	3.88961e-16	30	4	8	7	11
COIA1_HUMAN	R.AETLVLETPVGPL.A	8.595e-13	15	1		1	2	11
LYAG_HUMAN	R.AGYIIPLQGPGLTTTESR.Q	6.01491e-19	25	8	1	6	6	4
PEDF_HUMAN	R.ALYYDLISSPDIHGTYKELLDTVTAPQK.N	2.34725e-22	30	5	8	5	12
CADH1_HUMAN	R.DTANWLEINPDTGAISTR.A	5.61777e-15	23	1	3	12	2	5
HEMO_HUMAN	R.DVRDYFMPCPGR.G	5.5718e-13	26	2	6	7	7	4
LAMP1_HUMAN	R.FFLQGIQLNTILPDARDPAFK.A	1.51293e-15	30	14	3	7	6
ANT3_HUMAN	R.FRIEDGFSLK.E	6.28145e-13	28	3	12		11	2
KV301_HUMAN	R.FSGSGSGADFTLTISR.L	1.57775e-19	28	4	8	12	2	2
GELS_HUMAN	R.IEGSNKVPVDPATYGQFYGGDSYII.L	4.8914e-15	13					13
PERE_HUMAN	R.IPCFLAGDTR.S	1.2883e-13	13					13
CERU_HUMAN	R.IYHSHIDAPKDIASGLIGPLIICK.K	3.36433e-21	30	1	10	5	14
ANAG_HUMAN	R.KDPVPDLAAWVTSFAAR.R	4.23394e-17	30	19	1	7	3
ZA2G_HUMAN	R.KSQPMGLWR.Q	9.04948e-13	27	2	4	6	12	3
A1BG_HUMAN	R.LELHVDGPPPRPQL.R	2.62418e-15	30	9	7	2	12
ANAG_HUMAN	R.LLVLDLFAESQPVYTR.T	4.5928e-19	28	6	6	7	7	2
ELNE_HUMAN	R.QAGVCFGDSGSPLVCNGLIHGIASFVR.G	3.5298e-27	15	1		2		12
HEMO_HUMAN	R.QGHNSVFLIK.G	2.4917e-13	26	3	6	6	7	4
RNAS1_HUMAN	R.QHM*DSDSSPSSSSTYCNQM*MR.R	6.91222e-19	20	8	2	1	2	7
Contaminant_ALBU_BOVIN	R.RHPEYAVSVLLR.L	4.83596e-16	30	9	12		9
PERM_HUMAN	R.SLMFM*QWGQLLDHDLDFTPEPAAR.A	2.8198e-23	13					13
TRFL_HUMAN	R.SNLCALCIGDEQGENK.C	3.2842e-19	17	1		3	3	10
PGRP2_HUMAN	R.TDCPGDALFDLLR.T	4.1328e-17	23	4	1	5	7	6
HPT_HUMAN	R.TEGDGVYTLNNEK.Q	5.5597e-17	26	2	8	3	9	4
HPT_HUMAN	R.TEGDGVYTLNNEKQWINK.A	5.7706e-17	23	6	5	1	6	5
KV305_HUMAN	R.TFGQGTKVEIKR.-	3.36477e-15	30	6	8	11	4	1
NEO1_HUMAN	R.TFTPFYFLVEPVDTLSVR.G	5.37853e-22	28	9	5	6	5	3
VTDB_HUMAN	R.THLPEVFLSK.V	3.8744e-13	28	1	9	6	10	2
A2GL_HUMAN	R.YLFLNGNK.L	1.739e-11	29	4	7	12	5	1
TRFE_HUMAN	Y.LAPNNLKPVVAEFYGSKEDPQTFYYAVAVVK.K	3.17281e-15	30	12	5	1	12
COCA1_HUMAN	A.EVDPPSDLNFK.I	1.3169e-13	24	8	2	8	2	4
OSTP_HUMAN	A.NDESNEHSDVIDSQELSK.V	1.3703e-17	25	7	3	9	2	4
IGHG1_HUMAN	C.SVMHEALHNHYTQK.S	8.2309e-18	24	11	3	2	4	4
SAP_HUMAN	E.HVKEECDR.L	1.4428e-10	12					12
LAC2_HUMAN	K.AAPSVTLFPPSSEELQANKATLV.C	3.5972e-12	12					12
APOA4_HUMAN	K.AKIDQNVEELKGR.L	3.57177e-16	29	11	3	3	11	1
ANGT_HUMAN	K.ANAGKPKDPTFIPAPIQAK.T	3.12799e-14	29	3	11	6	8	1
ALBU_HUMAN	K.CCTESLVNRR.P	4.3057e-14	25	2	6	3	10	4
IGJ_HUMAN	K.CYTAVVPLVYGGETK.M	8.1761e-18	26	4	7	5	7	3
COL12_HUMAN	K.CYYFSVEKEIFEDAK.L	8.1954e-20	25	4	5	7	5	4
FLNA_HUMAN	K.DAGEGLLAVQITDPEGKPK.K	1.2342e-18	14	1			2	11
A1AG1_HUMAN	K.DKCEPLEKQHEK.E	3.78191e-14	29	7	6	8	7	1
APOA4_HUMAN	K.DSEKLKEEIGKELEELR.A	2.5048e-17	29	2	3	7	16	1
TRFE_HUMAN	K.EFQLFSSPHGKDLLFK.D	4.9799e-18	26	7	7	2	7	3
P010|CYC_BOVIN	K.KKGEREDLIAYLK.K	2.08116e-15	29	8	9	4	8
CATD_HUMAN	K.LLDIACWIHHK.Y	4.63204e-15	26	8	3	8	4	3
GUC2B_HUMAN	K.LSDLEAQWAPSPR.L	9.5439e-16	21	1	3	5	5	7
MIME_HUMAN	K.LSLLEELSLAENQLLK.L	1.6628e-15	28	11	4	1	11	1
IC1_HUMAN	K.LYHAFSAMK.K	3.29129e-13	29	6	5	11	7
PVRL2_HUMAN	K.M*GPSFPSPKPGSER.L	2.6474e-14	21	4	4	4	2	7
TRFE_HUMAN	K.NPDPWAK.N	4.7848e-11	23	7	1	3	7	5
PIGR_HUMAN	K.QGHFYGETAAVYVAVEER.K	2.4303e-14	29	28	1
IGHA1_HUMAN	K.SAVQGPPER.D	4.35203e-12	24	3	4	5	8	4
FIBA_HUMAN	K.SRPVRDCDDVLQTHPSGTQSGIFNIK.L	1.62885e-13	25	7	3	5	6	4
A1AT_HUMAN	K.TDTSHHDQDHPTFNKITPNLAEFAFSLYR.Q	1.06744e-21	28	11	4		11	2
ALBU_HUMAN	K.TYETTLEKCCAAADPHECYAK.V	1.29725e-19	29	2	9	6	11	1
AFAM_HUMAN	K.TYVPPPFSQDLFTFHADMCQSQNEELQR.K	3.56955e-20	25	9	3	1	9	3
HEMO_HUMAN	K.VDGALCMEK.S	4.22e-13	26	3	5	7	8	3
IGHA1_HUMAN	K.VFPLSLCSTQPDGNVVIACLV.Q	5.6056e-18	12					12
A1AT_HUMAN	K.VFSNGADLSGVTEEAPLKLS.K	1.9837e-19	27	4	1	7	12	3
MASP2_HUMAN	K.VLATLCGQESTDTERAPGKDTFYSLGSSLDITFR.S	6.4423e-24	25	1	2	18	1	3
CFAD_HUMAN	K.VQVLLGAHSLSQPEPSKR.L	5.18709e-19	29	2	6	7	14
LRP2_HUMAN	K.VTASESLLLLVASQNK.I	1.4989e-12	29	24		4		1
CUBN_HUMAN	K.YCGTLLPNPVFSQNNELYLR.F	1.95964e-19	26	5	2	10	6	3
FAM3C_HUMAN	K.YFDM*WGGDVAPFIEFLK.A	1.6134e-21	26	5	7	4	7	3
ACTA_HUMAN	L.SGGTTM*YPGIADR.M	2.5184e-14	12					12
CO6A3_HUMAN	M.SREVQVFEITENSAK.L	1.2331e-14	27	12	3	9		3
OSTP_HUMAN	N.KYPDAVATWLNPDPSQK.Q	1.0362e-20	25	3	2	2	14	4
ALBU_HUMAN	P.KAEFAEVSK.L	5.04492e-11	27	1	8	6	10	2
ALBU_HUMAN	P.RLVRPEVDVM*CTAFHDNEETFLKK.Y	1.31851e-13	29	11	5	1	11	1
KV302_HUMAN	R.ASQSVSNSYLAWYQQKPGQAPR.L	4.01802e-20	28	6	8	6	6	2
FBN1_HUMAN	R.AWNKPCEQCPIPSTDEFATLCGS.Q	3.2631e-14	18	4	1	3	1	9
UROM_HUMAN	R.CSGFNDRDNR.D	1.747e-14	14		1	1		12
AFAM_HUMAN	R.DADPDTFFAK.F	3.8425e-14	25	6	4	5	7	3
CLUS_HUMAN	R.EILSVDCSTNNPSQAK.L	7.24947e-20	26	6	5	9	3	3
[truncated: 25,983 more rows]

## Sheet: S2
Supplementary Table S2:	A list of all the proteins from which peptides were detected in our combined dataset, The number of unique peptides and the total PSMs for the corresponding protein are included. The most confident MSGF_SpecProb peptide score is included (lower is better).							Count of PSMs for individual proteins across different disease or healthy conditions					Comparisons with previous published urine proteome profiling studies using 2D LC-MS or comparable approaches						Urine Proteome Biomarker discovery and validation studies
Protein	Gene symbol	Accession	CountOfPeptide	MSGFDB_SpecEValue_min	Total of PSMs	Protein Des_short	Protein Description_full	Healthy Individuals (HI)	Acute renal rejection (AR)	Renal tranplant with stable graft (STA)	Non-specific proteinuria patients (NS)	Prostate cancer (PC)	Adachi et al., 2006	Kentsis et al., 2009	Li et al, 2010	Marimuthu et al 2011	Santucci etal 2014	Zhao et al 2017 (2D-LC*) (note: only 2D-LC data was compared here)	Sigdel et al., 2016 (33 proteins as validated markers)	Chen et al., 2010 Bladder Cancer 55 candidate markers	Jung et al. 2020 AKI in preterm infants
ALBU_HUMAN		Q9P157	832	1.08622e-32	78293	Serum albumin	Q9P157 Serum albumin	11874	18116	8891	24754	14658
TRFE_HUMAN	TF	P02787	330	5.8065e-33	11707	Serotransferrin	P02787 Serotransferrin	1403	2279	1193	5360	1472	+	+	+	+	+	+
AMBP_HUMAN	AMBP	P02760	301	4.3675e-32	10881	Protein AMBP	P02760 Protein AMBP	1159	1173	3347	2156	3046	+	+	+	+	+	+
RET4_HUMAN	RBP4	P02753	49	3.08684e-28	6758	Retinol-binding protein 4	P02753 Retinol-binding protein 4	384	1232	1925	2833	384	+		+	+		+		+
IGKC_HUMAN	IGKC	P01834	88	2.36344e-32	5367	Ig kappa chain C region	P01834 Ig kappa chain C region	968	788	1092	645	1874	+	+	+		+	+
IGHG1_HUMAN	IGHG1	P01857	178	4.03202e-31	4973	Ig gamma-1 chain C region	P01857 Ig gamma-1 chain C region	1257	903	941	779	1093	+	+	+		+	+
A1AT_HUMAN		Q86U18	206	1.0116e-24	4573	Alpha-1-antitrypsin	Q86U18 Alpha-1-antitrypsin	814	702	394	2102	561								+
PTGDS_HUMAN	PTGDS	P41222	94	1.7347e-36	4333	Prostaglandin-H2 D-isomerase	P41222 Prostaglandin-H2 D-isomerase	528	500	1186	573	1546	+		+	+	+	+
SAP_HUMAN	PSAP	Q6IBQ6	124	3.5929e-24	4319	Proactivator polypeptide	Q6IBQ6 Proactivator polypeptide	1188	263	983	485	1400	+		+	+
PGBM_HUMAN	HSPG2	P98160	223	1.1591e-32	3443	Basement membrane-specific heparan sulfate proteoglycan core protein	P98160 Basement membrane-specific heparan sulfate proteoglycan core protein	1006	347	835	350	905	+	+	+	+	+	+		+
UROM_HUMAN	UMOD	P07911	153	2.0917e-28	3275	Uromodulin	P07911 Uromodulin	761	185	530	221	1578	+		+	+	+	+		+
A1AG1_HUMAN	ORM1	P02763	79	3.6261e-35	3225	Alpha-1-acid glycoprotein 1	P02763 Alpha-1-acid glycoprotein 1	311	711	747	929	527	+	+	+	+	+	+		+
ZA2G_HUMAN	AZGP1	P25311	123	3.5953e-26	3071	Zinc-alpha-2-glycoprotein	P25311 Zinc-alpha-2-glycoprotein	308	446	526	632	1159	+	+	+	+	+	+
KNG1_HUMAN	KNG1	P01042	144	5.69082e-29	2556	Kininogen-1	P01042 Kininogen-1	808	223	528	396	601	+	+	+	+		+
CERU_HUMAN	CP	P00450	209	8.20067e-28	2293	Ceruloplasmin	P00450 Ceruloplasmin	495	564	171	861	202	+	+	+	+	+	+		+
IGHG2_HUMAN		P01859	71	3.8683e-32	2214	Ig gamma-2 chain C region	P01859 Ig gamma-2 chain C region	377	458	282	484	613		+			+	+
GELS_HUMAN	GSN	P06396	228	4.5086e-35	2102	Gelsolin	P06396 Gelsolin	359	266	601	223	653	+	+	+	+		+
ITIH4_HUMAN	ITIH4	Q14624	130	2.7333e-32	2057	Inter-alpha-trypsin inhibitor heavy chain H4	Q14624 Inter-alpha-trypsin inhibitor heavy chain H4	582	266	435	279	495	+	+		+		+
CD59_HUMAN	CD59	P13987	41	1.9105e-21	2038	CD59 glycoprotein	P13987 CD59 glycoprotein	455	138	404	205	836	+	+	+	+		+
A1BG_HUMAN	A1BG	P04217	86	2.0833e-26	1952	Alpha-1B-glycoprotein	P04217 Alpha-1B-glycoprotein	368	352	251	784	197			+	+	+	+
CO3_HUMAN	C3	P01024	213	1.00424e-25	1936	Complement C3	P01024 Complement C3	373	586	237	586	154	+	+	+	+	+	+		+
FETUA_HUMAN	AHSG	P02765	79	3.4358e-26	1817	Alpha-2-HS-glycoprotein	P02765 Alpha-2-HS-glycoprotein	297	293	630	327	270	+	+	+	+	+	+
HEMO_HUMAN	HPX	P02790	115	1.4792e-29	1742	Hemopexin	P02790 Hemopexin	318	382	379	395	268	+	+	+	+	+	+
VTDB_HUMAN	GC	P02774	114	1.26564e-32	1644	Vitamin D-binding protein	P02774 Vitamin D-binding protein	283	420	259	429	253	+		+	+	+	+
Contaminant_TRYP_PIG			31	5.2312e-22	1419			101	110	115	146	947
PIGR_HUMAN	PIGR	P01833	64	1.7998e-25	1416	Polymeric immunoglobulin receptor	P01833 Polymeric immunoglobulin receptor	439	231	403	239	104	+	+	+	+	+	+
LMAN2_HUMAN	LMAN2	Q12907	86	6.39435e-29	1399	Vesicular integral-membrane protein VIP36	Q12907 Vesicular integral-membrane protein VIP36	468	151	299	157	324	+	+	+	+		+	+
A1AG2_HUMAN		P19652	48	3.6411e-32	1383	Alpha-1-acid glycoprotein 2	P19652 Alpha-1-acid glycoprotein 2	125	346	395	362	155		+			+	+
TRFL_HUMAN		Q8TCD2	207	3.9222e-26	1370	Lactotransferrin	Q8TCD2 Lactotransferrin	63	21	33	41	1212							+
APOH_HUMAN	APOH	P02749	73	4.76532e-28	1368	Beta-2-glycoprotein 1	P02749 Beta-2-glycoprotein 1	344	211	457	264	92	+	+	+	+	+	+	+	+
AMY1_HUMAN	AMY1A	P04745	71	9.22662e-34	1363	Alpha-amylase 1	P04745 Alpha-amylase 1	475	125	318	236	209		+			+	+
Contaminant_Trypa5			48	1.46931e-24	1358			339	304	207	358	150
EGF_HUMAN	EGF	P01133	153	5.57e-28	1351	Pro-epidermal growth factor	P01133 Pro-epidermal growth factor	709	55	242	212	133	+	+	+	+		+		+
THRB_HUMAN	F2	P00734	79	3.12682e-31	1344	Prothrombin	P00734 Prothrombin	436	193	326	206	183	+	+	+	+	+	+
HPT_HUMAN	HP	P00738	82	2.9899e-37	1334	Haptoglobin	P00738 Haptoglobin	227	334	202	426	145	+		+	+	+	+	+
APOA4_HUMAN	APOA4	P06727	108	1.18747e-26	1315	Apolipoprotein A-IV	P06727 Apolipoprotein A-IV	284	170	196	614	51	+	+	+	+	+	+		+
CO4A_HUMAN		Q5JQM8	149	1.93761e-26	1314	Complement C4-A	Q5JQM8 Complement C4-A	313	339	222	355	85
B2MG_HUMAN	B2M	P61769	66	8.1685e-32	1285	Beta-2-microglobulin	P61769 Beta-2-microglobulin	191	268	405	306	115	+		+	+	+	+
APOD_HUMAN	APOD	P05090	49	4.0539e-23	1271	Apolipoprotein D	P05090 Apolipoprotein D	180	113	175	148	655	+	+	+	+	+	+
P005|G3P_RABIT			38	3.35767e-29	1267			390	283	175	419
IGLL5_HUMAN			47	1.8712e-24	1250			84	189	284	206	487
RNAS1_HUMAN	RNASE1	P07998	52	1.90719e-22	1222	Ribonuclease pancreatic	P07998 Ribonuclease pancreatic	334	102	182	117	487	+	+	+	+	+	+
SCTM1_HUMAN	SECTM1	Q8WVN6	27	1.5897e-24	1188	Secreted and transmembrane protein 1	Q8WVN6 Secreted and transmembrane protein 1	480	87	470	82	69	+	+	+	+		+
LRP2_HUMAN	LRP2	P98164	180	8.26318e-27	1181	Low-density lipoprotein receptor-related protein 2	P98164 Low-density lipoprotein receptor-related protein 2	437	139	293	225	87	+	+	+	+	+	+
IGHA1_HUMAN		P01876	63	2.63145e-25	1159	Ig alpha-1 chain C region	P01876 Ig alpha-1 chain C region	154	268	191	256	290		+			+	+
A2GL_HUMAN	LRG1	P02750	86	2.4565e-26	1104	Leucine-rich alpha-2-glycoprotein	P02750 Leucine-rich alpha-2-glycoprotein	144	233	263	201	263	+	+	+	+	+	+
OSTP_HUMAN	SPP1	P10451	143	2.78049e-26	1054	Osteopontin	P10451 Osteopontin	376	78	218	128	254	+	+	+	+		+
A2MG_HUMAN	A2M	P01023	124	7.35706e-32	997	Alpha-2-macroglobulin	P01023 Alpha-2-macroglobulin	243	233	152	298	71	+	+	+	+	+	+		+
SLUR1_HUMAN	SLURP1	P55000	28	3.31193e-24	982	Secreted Ly-6/uPAR-related protein 1	P55000 Secreted Ly-6/uPAR-related protein 1	265	80	224	83	330	+	+		+	+	+
CUBN_HUMAN	CUBN	O60494	134	3.03976e-31	977	Cubilin	O60494 Cubilin	391	75	272	163	76	+	+	+	+	+	+
AFAM_HUMAN	AFM	P43652	60	2.7496e-25	944	Afamin	P43652 Afamin	265	151	95	350	83	+	+	+	+	+	+		+
AACT_HUMAN		Q6NSC9	68	3.8571e-30	895	Alpha-1-antichymotrypsin	Q6NSC9 Alpha-1-antichymotrypsin	159	35	206	226	269
CO6A3_HUMAN	COL6A3	P12111	143	1.68001e-23	890	Collagen alpha-3(VI) chain	P12111 Collagen alpha-3(VI) chain	292	117	278	128	75	+		+	+		+
IC1_HUMAN		Q96FE0	73	2.07732e-21	888	Plasma protease C1 inhibitor	Q96FE0 Plasma protease C1 inhibitor	340	124	227	148	49
FIBA_HUMAN	FGA	P02671	124	3.7052e-27	883	Fibrinogen alpha chain	P02671 Fibrinogen alpha chain	249	74	223	66	271	+	+	+	+	+	+	+	+
APOA1_HUMAN	APOA1	P02647	69	1.72742e-24	880	Apolipoprotein A-I	P02647 Apolipoprotein A-I	204	166	136	300	74		+	+	+	+	+		+
LYAG_HUMAN	GAA	P10253	99	2.1735e-24	843	Lysosomal alpha-glucosidase	P10253 Lysosomal alpha-glucosidase	303	47	226	140	127	+	+	+	+	+	+		+
HPTR_HUMAN	HPR	P00739	40	3.39412e-21	834	Haptoglobin-related protein	P00739 Haptoglobin-related protein	78	190	158	326	82				+		+
KV302_HUMAN		P01620	26	1.78287e-20	828	Ig kappa chain V-III region SIE	P01620 Ig kappa chain V-III region SIE	165	148	204	111	200	+				+	+
SH3L3_HUMAN	SH3BGRL3	Q9H299	28	1.48541e-21	822	SH3 domain-binding glutamic acid-rich-like protein 3	Q9H299 SH3 domain-binding glutamic acid-rich-like protein 3	75	84	161	68	434	+		+		+	+
FINC_HUMAN		Q9HAP3	153	1.81413e-29	819	Fibronectin	Q9HAP3 Fibronectin	334	62	211	85	127
CD14_HUMAN	CD14	P08571	64	1.11673e-27	812	Monocyte differentiation antigen CD14	P08571 Monocyte differentiation antigen CD14	170	113	225	132	172	+	+	+	+	+	+
CYTC_HUMAN	CST3	P01034	35	2.48382e-21	812	Cystatin-C	P01034 Cystatin-C	134	86	129	403	60	+	+	+	+	+	+		+
FBN1_HUMAN	FBN1	P35555	147	1.5103e-26	807	Fibrillin-1	P35555 Fibrillin-1	234	49	208	83	233	+	+	+	+	+	+		+
ANT3_HUMAN	SERPINC1	Q9UC78	74	9.88111e-23	750	Antithrombin-III	Q9UC78 Antithrombin-III	150	198	111	250	41	+		+					+
RNAS2_HUMAN	RNASE2	P10153	31	7.1065e-25	742	Non-secretory ribonuclease	P10153 Non-secretory ribonuclease	218	69	168	96	191	+	+	+	+	+	+
AMPN_HUMAN	ANPEP	P15144	105	1.72928e-27	736	Aminopeptidase N	P15144 Aminopeptidase N	249	90	202	108	87	+	+	+	+	+	+
PLMN_HUMAN	PLG	P00747	99	5.27742e-29	732	Plasminogen	P00747 Plasminogen	198	138	154	190	52	+	+	+	+	+	+
CO6A1_HUMAN	COL6A1	P12109	58	3.58032e-27	731	Collagen alpha-1(VI) chain	P12109 Collagen alpha-1(VI) chain	353	57	149	110	62	+	+	+	+	+	+
CYTM_HUMAN	CST6	Q15828	36	2.42986e-24	726	Cystatin-M	Q15828 Cystatin-M	81	117	269	196	63	+	+	+	+	+	+
PERM_HUMAN	MPO	P05164	129	6.5685e-26	724	Myeloperoxidase	P05164 Myeloperoxidase	17	2	23	8	674	+	+		+		+
SAP3_HUMAN	GM2A	P17900	42	4.094e-24	710	Ganglioside GM2 activator	P17900 Ganglioside GM2 activator	77	105	226	109	193	+	+	+	+	+	+
NID1_HUMAN	NID1	P14543	66	3.8702e-23	701	Nidogen-1	P14543 Nidogen-1	307	31	219	51	93	+	+	+	+		+		+
CLUS_HUMAN	CLU	P10909	73	3.4606e-21	700	Clusterin	P10909 Clusterin	234	74	144	109	139	+	+	+	+		+
MASP2_HUMAN		Q9H498	60	3.0225e-25	694	Mannan-binding lectin serine protease 2	Q9H498 Mannan-binding lectin serine protease 2	122	80	144	75	273
LG3BP_HUMAN	LGALS3BP	Q08380	52	2.168e-28	678	Galectin-3-binding protein	Q08380 Galectin-3-binding protein	198	73	185	95	127	+	+	+		+	+
FBLN3_HUMAN	EFEMP1	Q12805	51	3.00779e-30	642	EGF-containing fibulin-like extracellular matrix protein 1	Q12805 EGF-containing fibulin-like extracellular matrix protein 1	147	76	235	104	80	+	+	+	+		+
REG1A_HUMAN	REG1A	P05451	27	5.6041e-26	604	Lithostathine-1-alpha	P05451 Lithostathine-1-alpha	108	57	142	99	198	+	+	+	+	+	+
CAD13_HUMAN	CDH13	P55290	36	7.8143e-24	599	Cadherin-13	P55290 Cadherin-13	87	48	105	58	301	+	+	+	+	+	+
PI16_HUMAN	PI16	Q6UXB8	55	3.57681e-29	599	Peptidase inhibitor 16	Q6UXB8 Peptidase inhibitor 16	68	108	197	67	159	+	+	+	+		+
Contaminant_ALBU_BOVIN			34	2.42882e-17	584			145	150	57	207	25
DAF_HUMAN	CD55	P08174	42	2.88215e-25	583	Complement decay-accelerating factor	P08174 Complement decay-accelerating factor	95	57	186	42	203	+	+	+	+		+
THBG_HUMAN	SERPINA7	P05543	40	4.10248e-26	567	Thyroxine-binding globulin	P05543 Thyroxine-binding globulin	145	99	103	160	60	+	+	+		+	+
EPCR_HUMAN	PROCR	Q9UNN8	13	6.2333e-20	558	Endothelial protein C receptor	Q9UNN8 Endothelial protein C receptor	192	64	133	54	115	+	+	+	+	+	+
VASN_HUMAN	VASN	Q6EMK4	61	2.95311e-21	558	Vasorin	Q6EMK4 Vasorin	150	44	144	88	132	+	+	+	+	+	+
UTER_HUMAN	SCGB1A1	P11684	36	1.9173e-29	543	Uteroglobin	P11684 Uteroglobin	30	88	90	57	278	+	+	+		+	+
GRN_HUMAN	GRN	Q9UCH0	94	1.35334e-39	541	Granulins	Q9UCH0 Granulins	146	41	145	50	159	+		+	+
PGRP2_HUMAN	PGLYRP2	Q96PD5	47	1.5392e-27	532	N-acetylmuramoyl-L-alanine amidase	Q96PD5 N-acetylmuramoyl-L-alanine amidase	104	89	155	147	37	+	+	+		+	+
CFAB_HUMAN	CFB	Q9BX92	58	1.48066e-23	530	Complement factor B	Q9BX92 Complement factor B	122	128	112	138	30	+		+	+			+
COCA1_HUMAN	COL12A1	Q99715	67	9.95687e-24	530	Collagen alpha-1(XII) chain	Q99715 Collagen alpha-1(XII) chain	227	55	197	39	12	+	+	+	+		+
P010|CYC_BOVIN			37	1.34748e-24	512			190	101	72	149
CD44_HUMAN		Q9H5A5	16	3.58719e-20	502	CD44 antigen	Q9H5A5 CD44 antigen	222	38	115	73	54
LAC2_HUMAN			17	9.3063e-22	487		IGLC3_HUMAN Immunoglobulin lambda constant 3	44	72	78	75	218
CBG_HUMAN	SERPINA6	P08185	42	5.98231e-27	485	Corticosteroid-binding globulin	P08185 Corticosteroid-binding globulin	138	51	69	195	32	+	+	+		+	+
PPAP_HUMAN	ACPP	P15309	59	6.1116e-28	484	Prostatic acid phosphatase	P15309 Prostatic acid phosphatase	143	51	63	136	91	+		+	+	+	+
P3IP1_HUMAN	PIK3IP1	Q96FE7	28	2.8027e-27	481	Phosphoinositide-3-kinase-interacting protein 1	Q96FE7 Phosphoinositide-3-kinase-interacting protein 1	111	44	117	71	138		+		+		+
IGHG4_HUMAN		P01861	37	3.103e-27	480	Ig gamma-4 chain C region	P01861 Ig gamma-4 chain C region	150	83	58	88	101					+	+
CATD_HUMAN	CTSD	P07339	50	1.30096e-30	470	Cathepsin D	P07339 Cathepsin D	100	77	141	80	72	+	+	+	+	+	+
QPCT_HUMAN	QPCT	Q16769	34	6.1261e-25	446	Glutaminyl-peptide cyclotransferase	Q16769 Glutaminyl-peptide cyclotransferase	148	40	128	48	82	+	+	+	+	+	+		+
VTNC_HUMAN	VTN	P04004	63	6.4337e-27	440	Vitronectin	P04004 Vitronectin	109	52	127	74	78	+	+	+	+	+	+
DNAS1_HUMAN	DNASE1	P24855	33	3.29694e-25	433	Deoxyribonuclease-1	P24855 Deoxyribonuclease-1	223	14	69	60	67	+	+	+	+	+	+
ANGT_HUMAN	AGT	P01019	36	3.02551e-24	432	Angiotensinogen	P01019 Angiotensinogen	91	116	79	139	7	+	+	+	+	+	+
IBP7_HUMAN	IGFBP7	Q16270	47	1.93252e-24	423	Insulin-like growth factor-binding protein 7	Q16270 Insulin-like growth factor-binding protein 7	156	46	114	66	41	+	+	+	+	+	+	+	+
PEDF_HUMAN	SERPINF1	P36955	32	2.34725e-22	419	Pigment epithelium-derived factor	P36955 Pigment epithelium-derived factor	81	110	67	156	5	+	+	+		+	+
PEPA3_HUMAN			24	1.4619e-18	418			107	35	119	45	112
IGHM_HUMAN		P01871	50	3.3274e-26	416	Ig mu chain C region	P01871 Ig mu chain C region	63	65	81	52	155		+			+	+
MYG_HUMAN	MB	P02144	27	1.7235e-23	416	Myoglobin	P02144 Myoglobin	128	115	80	92	1		+
WFDC2_HUMAN	WFDC2	Q8WXW2	23	8.03347e-31	416	WAP four-disulfide core domain protein 2	Q8WXW2 WAP four-disulfide core domain protein 2	118	56	100	44	98	+		+	+
TFF3_HUMAN	TFF3	Q07654	33	2.8556e-21	412	Trefoil factor 3	Q07654 Trefoil factor 3	85	50	104	51	122	+			+	+	+
LYVE1_HUMAN	LYVE1	Q9Y5Y7	15	1.2723e-20	410	Lymphatic vessel endothelial hyaluronic acid receptor 1	Q9Y5Y7 Lymphatic vessel endothelial hyaluronic acid receptor 1	100	57	163	55	35		+		+	+	+
ROBO4_HUMAN	ROBO4	Q8WZ75	44	9.6635e-28	379	Roundabout homolog 4	Q8WZ75 Roundabout homolog 4	143	27	60	44	105	+	+	+	+		+		+
ANAG_HUMAN	NAGLU	P54802	43	4.64688e-28	378	Alpha-N-acetylglucosaminidase	P54802 Alpha-N-acetylglucosaminidase	132	36	126	50	34	+	+	+	+	+	+
TTHY_HUMAN	TTR	P02766	29	3.1944e-27	378	Transthyretin	P02766 Transthyretin	73	38	52	161	54	+	+	+	+	+	+		+
KV101_HUMAN		P01593	19	7.6669e-21	375	Ig kappa chain V-I region AG	P01593 Ig kappa chain V-I region AG	69	80	81	69	76		+			+	+
CFAH_HUMAN		Q9NU86	71	2.16763e-22	373	Complement factor H	Q9NU86 Complement factor H	89	93	78	88	25
TFF2_HUMAN	TFF2	Q03403	18	1.1211e-32	362	Trefoil factor 2	Q03403 Trefoil factor 2	132	14	76	40	100	+	+	+	+	+	+
HBB_HUMAN		Q549N7	60	1.0139e-21	355	Hemoglobin subunit beta	Q549N7 Hemoglobin subunit beta	58	121	56	49	71
G3P_HUMAN	GAPDH	P04406	61	2.84282e-28	353	Glyceraldehyde-3-phosphate dehydrogenase	P04406 Glyceraldehyde-3-phosphate dehydrogenase	124	55	81	73	20	+	+	+	+	+	+
IGHG3_HUMAN		P01860	28	9.7806e-27	353	Ig gamma-3 chain C region	P01860 Ig gamma-3 chain C region	71	84	63	62	73					+	+
KV402_HUMAN		P01625	10	2.1351e-22	352	Ig kappa chain V-IV region Len	P01625 Ig kappa chain V-IV region Len	36	76	41	14	185	+				+	+
MMP9_HUMAN	MMP9	P14780	50	2.17547e-26	347	Matrix metalloproteinase-9	P14780 Matrix metalloproteinase-9	127	47	85	25	63	+	+		+	+	+
FIBB_HUMAN	FGB	P02675	88	3.0715e-25	344	Fibrinogen beta chain	P02675 Fibrinogen beta chain	35	59	35	37	178		+	+	+	+	+		+
PCSK1_HUMAN	PCSK1N	Q9UHG2	17	1.0098e-19	341	ProSAAS	Q9UHG2 ProSAAS	171	7	41	9	113	+	+		+	+	+
ITIH2_HUMAN	ITIH2	P19823	44	1.05e-25	337	Inter-alpha-trypsin inhibitor heavy chain H2	P19823 Inter-alpha-trypsin inhibitor heavy chain H2	100	54	75	88	20	+	+	+	+		+
KV201_HUMAN		P01614	22	1.6155e-20	334	Ig kappa chain V-II region Cum	P01614 Ig kappa chain V-II region Cum	37	55	54	37	151					+	+
VCAM1_HUMAN	L1CAM; VCAM1	P19320	35	4.6476e-29	330	Vascular cell adhesion protein 1	P19320 Vascular cell adhesion protein 1	39	24	89	26	152	+	+			+	+
GNS_HUMAN	GNS	P15586	43	1.04725e-22	324	N-acetylglucosamine-6-sulfatase	P15586 N-acetylglucosamine-6-sulfatase	57	44	95	70	58	+	+	+	+	+	+
CO1A1_HUMAN		Q9UML6	78	4.50851e-26	323	Collagen alpha-1(I) chain	Q9UML6 Collagen alpha-1(I) chain	86	23	90	41	83
CLM9_HUMAN	CD300LG	Q6UXG3	15	6.2854e-22	318	CMRF35-like molecule 9	Q6UXG3 CMRF35-like molecule 9	140	21	38	27	92	+	+	+	+		+
PGRP1_HUMAN	PGLYRP1	O75594	34	3.912e-24	314	Peptidoglycan recognition protein 1	O75594 Peptidoglycan recognition protein 1	74	35	68	49	88	+	+	+		+	+
ATRN_HUMAN		Q9NTQ3	62	5.7727e-24	311	Attractin	Q9NTQ3 Attractin	117	31	81	49	33
MGA_HUMAN	MGA; MGAM	O43451	52	5.84927e-29	310	Maltase-glucoamylase, intestinal	O43451 Maltase-glucoamylase, intestinal	118	24	117	32	19	+	+				+		+
LUM_HUMAN	LUM	P51884	27	2.0214e-28	309	Lumican	P51884 Lumican	85	74	65	64	21	+		+	+	+	+
CSF1_HUMAN	CSF1	P09603	40	7.7489e-24	307	Macrophage colony-stimulating factor 1	P09603 Macrophage colony-stimulating factor 1	80	40	90	36	61	+	+	+	+	+	+
PLSL_HUMAN	LCP1	P13796	112	3.9143e-28	307	Plastin-2	P13796 Plastin-2	16	3	4	1	283	+		+	+	+	+
TENA_HUMAN	TNC	P24821	69	2.0036e-25	307	Tenascin	P24821 Tenascin	141	24	87	19	36	+	+	+	+		+
CADH1_HUMAN	CDH1	P12830	43	4.7234e-29	305	Cadherin-1	P12830 Cadherin-1	42	33	104	20	106	+		+	+	+	+
CAD11_HUMAN	CDH11	P55287	41	6.2179e-32	300	Cadherin-11	P55287 Cadherin-11	93	30	89	35	53	+	+	+	+		+
DIAC_HUMAN	CTBS	Q01459	25	2.93693e-26	298	Di-N-acetylchitobiase	Q01459 Di-N-acetylchitobiase	74	33	78	52	61	+	+	+	+	+	+
NGAL_HUMAN	LCN2	P80188	47	5.7203e-21	291	Neutrophil gelatinase-associated lipocalin	P80188 Neutrophil gelatinase-associated lipocalin	36	20	58	37	140	+	+	+	+	+	+			+
CATC_HUMAN		Q8WYA8	41	9.386e-27	290	Dipeptidyl peptidase 1	Q8WYA8 Dipeptidyl peptidase 1	45	30	61	46	108
FBLN5_HUMAN	FBLN5	Q9UBX5	32	2.21952e-19	285	Fibulin-5	Q9UBX5 Fibulin-5	78	25	76	29	77	+	+	+	+	+	+
CATB_HUMAN	CTSB	P07858	33	6.42732e-29	284	Cathepsin B	P07858 Cathepsin B	75	26	109	48	26	+	+	+	+	+	+
CFAI_HUMAN	CFI	P05156	48	2.12603e-24	283	Complement factor I	P05156 Complement factor I	74	71	70	51	17	+	+	+	+		+
ENDD1_HUMAN	ENDOD1	O94919	45	3.58468e-29	283	Endonuclease domain-containing 1 protein	O94919 Endonuclease domain-containing 1 protein	35	35	70	34	109	+	+	+	+	+	+
ACTA_HUMAN	ACTA2	P62736	65	3.8473e-20	281	Actin, aortic smooth muscle	P62736 Actin, aortic smooth muscle	37	24	53	20	147				+
FAM3C_HUMAN	FAM3C	Q92520	29	1.0468e-21	281	Protein FAM3C	Q92520 Protein FAM3C	59	48	49	82	43	+	+	+	+	+	+
VMO1_HUMAN	VMO1	Q7Z5L0	24	4.7214e-24	280	Vitelline membrane outer layer protein 1 homolog	Q7Z5L0 Vitelline membrane outer layer protein 1 homolog	75	18	44	24	119	+	+	+	+	+	+
CILP2_HUMAN	CILP2	Q8IUL8	32	4.04417e-26	278	Cartilage intermediate layer protein 2	Q8IUL8 Cartilage intermediate layer protein 2	157	18	62	27	14	+	+	+	+		+
DERM_HUMAN	DPT	Q07507	23	2.8923e-25	277	Dermatopontin	Q07507 Dermatopontin	89	29	100	27	32	+	+		+	+	+
DSC2_HUMAN	DSC2; DSC3	Q02487	43	9.9552e-25	272	Desmocollin-2	Q02487 Desmocollin-2	55	39	80	43	55	+	+				+
APOA2_HUMAN	APOA2	P02652	20	9.59047e-25	268	Apolipoprotein A-II	P02652 Apolipoprotein A-II	46	66	40	101	15	+	+		+	+	+		+
AMPE_HUMAN	ENPEP	Q07075	51	1.0839e-24	267	Glutamyl aminopeptidase	Q07075 Glutamyl aminopeptidase	47	62	86	34	38	+	+	+	+	+	+
COFA1_HUMAN	COL15A1	P39059	25	6.1672e-24	267	Collagen alpha-1(XV) chain	P39059 Collagen alpha-1(XV) chain	167	13	42	29	16	+	+	+	+	+	+		+
GGH_HUMAN	GGH	Q92820	23	2.89919e-27	265	Gamma-glutamyl hydrolase	Q92820 Gamma-glutamyl hydrolase	109	28	82	31	15	+	+	+	+	+	+		+
PROF1_HUMAN	PFN1	P07737	44	7.15894e-20	264	Profilin-1	P07737 Profilin-1	27	25	41	34	137	+	+	+	+	+	+
AGRIN_HUMAN	AGRN	O00468	40	1.26926e-22	259	Agrin	O00468 Agrin	55	34	69	38	63	+	+	+	+		+
COMP_HUMAN	COMP	P49747	41	4.3327e-24	259	Cartilage oligomeric matrix protein	P49747 Cartilage oligomeric matrix protein	126	26	69	24	14	+		+	+		+	+
HMCN1_HUMAN	HMCN1	Q96RW7	17	2.3933e-23	258	Hemicentin-1	Q96RW7 Hemicentin-1	77	28	58	30	65	+	+	+	+	+	+
FIBG_HUMAN	FGG	Q9UC63	56	1.41114e-25	256	Fibrinogen gamma chain	Q9UC63 Fibrinogen gamma chain	28	57	37	35	99	+		+	+				+
TENX_HUMAN		Q9UMG7	86	2.0626e-29	256	Tenascin-X	Q9UMG7 Tenascin-X	112	25	60	21	38
CD248_HUMAN	CD248	Q9HCU0	30	2.1946e-32	255	Endosialin	Q9HCU0 Endosialin	69	19	75	39	53	+	+	+	+	+	+
NPC2_HUMAN	NPC2	P61916	21	6.89135e-19	251	Epididymal secretory protein E1	P61916 Epididymal secretory protein E1	53	31	68	48	51	+	+	+	+	+	+
CD99_HUMAN	CD99	P14209	50	5.7489e-23	250	CD99 antigen	P14209 CD99 antigen	33	23	52	20	122	+
KLK3_HUMAN	KLK3	P07288	38	1.24284e-31	246	Prostate-specific antigen	P07288 Prostate-specific antigen	46	25	5	72	98	+		+	+	+	+
CO7_HUMAN	C7	P10643	48	5.1825e-25	242	Complement component C7	P10643 Complement component C7	64	37	55	49	37	+	+	+	+	+	+
ITIH1_HUMAN	ITIH1	P19827	45	4.42078e-26	241	Inter-alpha-trypsin inhibitor heavy chain H1	P19827 Inter-alpha-trypsin inhibitor heavy chain H1	74	38	45	48	36	+	+	+	+		+
MXRA8_HUMAN	MXRA8	Q9BRK3	21	1.99737e-28	240	Matrix-remodeling-associated protein 8	Q9BRK3 Matrix-remodeling-associated protein 8	102	31	60	33	14	+	+	+	+		+
PCOC1_HUMAN	PCOLCE	Q15113	28	1.4303e-28	239	Procollagen C-endopeptidase enhancer 1	Q15113 Procollagen C-endopeptidase enhancer 1	97	26	78	19	19	+	+	+	+	+	+
CADM4_HUMAN	CADM4	Q8NFZ8	16	2.13373e-22	234	Cell adhesion molecule 4	Q8NFZ8 Cell adhesion molecule 4	81	16	55	22	60	+	+	+	+	+	+
CYC_HUMAN	CYCS	P99999	9	1.12886e-18	233	Cytochrome c	P99999 Cytochrome c	71	49	64	30	19	+		+	+		+
HBA_HUMAN	HBA1; HBA2	P69905	59	1.87774e-30	230	Hemoglobin subunit alpha	P69905 Hemoglobin subunit alpha	27	47	20	22	114	+	+			+	+
LYSC_HUMAN	LYZ	P61626	28	8.67957e-26	230	Lysozyme C	P61626 Lysozyme C	25	27	82	39	57	+	+		+	+	+
MYH9_HUMAN	MYH9	P35579	133	7.2184e-26	230	Myosin-9	P35579 Myosin-9	41	4	6	37	142	+	+	+	+	+	+
CFAD_HUMAN	CFD	P00746	18	1.55783e-21	226	Complement factor D	P00746 Complement factor D	31	48	47	98	2	+	+	+	+	+	+
NOV_HUMAN	NOV	P48745	13	8.80031e-21	223	Protein NOV homolog	P48745 Protein NOV homolog	41	13	62	17	90	+	+	+	+	+	+
PRIO_HUMAN		Q96E70	36	1.41815e-27	223	Major prion protein	Q96E70 Major prion protein	77	18	65	19	44
COIA1_HUMAN		Q96T70	47	2.97501e-25	222	Collagen alpha-1(XVIII) chain	Q96T70 Collagen alpha-1(XVIII) chain	86	22	32	28	54
LEAP2_HUMAN	LEAP2	Q969E1	10	1.0887e-18	222	Liver-expressed antimicrobial peptide 2	Q969E1 Liver-expressed antimicrobial peptide 2	23	19	40	28	112	+		+	+	+	+
C1RL_HUMAN	C1RL	Q9NZP8	33	2.2159e-25	221	Complement C1r subcomponent-like protein	Q9NZP8 Complement C1r subcomponent-like protein	62	28	47	44	40	+		+	+	+	+
LYNX1_HUMAN	LYNX1	Q9BZG9	17	1.10719e-22	221	Ly-6/neurotoxin-like protein 1	Q9BZG9 Ly-6/neurotoxin-like protein 1	48	22	60	37	54	+		+	+		+
UFO_HUMAN	AXL	P30530	23	2.993e-23	221	Tyrosine-protein kinase receptor UFO	P30530 Tyrosine-protein kinase receptor UFO	53	13	52	18	85	+	+	+	+		+		+
GUC2A_HUMAN	GUCA2A	Q02747	20	6.3494e-27	220	Guanylin	Q02747 Guanylin	53	27	53	46	41	+	+	+	+	+	+		+
PGCA_HUMAN	ACAN	P16112	31	2.17161e-22	219	Aggrecan core protein	P16112 Aggrecan core protein	107	19	68	19	6		+	+	+		+
LTBP1_HUMAN	LTBP1	Q14766	33	1.00428e-23	214	Latent-transforming growth factor beta-binding protein 1	Q14766 Latent-transforming growth factor beta-binding protein 1	62	21	53	18	60	+		+			+
STK24_HUMAN	STK24; STK3	Q9Y6E0	2	7.59778e-14	214	Serine/threonine-protein kinase 24	Q9Y6E0 Serine/threonine-protein kinase 24	56	34	90	34		+	+				+
KLK1_HUMAN	KLK1	P06870	18	2.91461e-30	213	Kallikrein-1	P06870 Kallikrein-1	71	11	47	35	49		+	+	+	+	+
SPRR3_HUMAN	SPRR3	Q9UBC9	43	1.81884e-18	209	Small proline-rich protein 3	Q9UBC9 Small proline-rich protein 3	59	10	80	58	2	+	+		+		+
AMYP_HUMAN	AMY2A	P04746	8	1.9408e-18	208	Pancreatic alpha-amylase	P04746 Pancreatic alpha-amylase	90	16	47	22	33	+	+	+	+	+	+
BGAL_HUMAN	GLB1	P16278	26	2.84356e-21	206	Beta-galactosidase	P16278 Beta-galactosidase	47	13	96	42	8	+	+	+	+		+
KV401_HUMAN		P06312	21	1.60729e-22	206	Ig kappa chain V-IV region	P06312 Ig kappa chain V-IV region	25	43	48	35	55						+
NTF2_HUMAN	NUTF2	P61970	14	7.60564e-25	206	Nuclear transport factor 2	P61970 Nuclear transport factor 2	102	18	43	25	18	+	+	+	+	+	+
ARSA_HUMAN	ARSA	P15289	29	3.18325e-22	204	Arylsulfatase A	P15289 Arylsulfatase A	58	19	73	27	27	+		+	+	+	+
DEFB1_HUMAN	DEFB1	P60022	17	7.0835e-26	202	Beta-defensin 1	P60022 Beta-defensin 1	33	16	28	31	94	+	+		+	+
PAPP2_HUMAN	PAPPA2	Q9BXP8	42	4.3005e-28	202	Pappalysin-2	Q9BXP8 Pappalysin-2	42	55	54	39	12	+	+	+	+	+	+
HRG_HUMAN	HRG	P04196	29	2.2024e-19	201	Histidine-rich glycoprotein	P04196 Histidine-rich glycoprotein	38	48	33	58	24	+	+	+	+	+	+
UROK_HUMAN	PLAU	P00749	36	2.41181e-24	196	Urokinase-type plasminogen activator	P00749 Urokinase-type plasminogen activator	105	9	36	32	14	+	+	+	+		+
ACTB_HUMAN	ACTB	Q96HG5	49	6.0196e-28	195	Actin, cytoplasmic 1	Q96HG5 Actin, cytoplasmic 1	43	26	43	20	63	+		+	+
CAH1_HUMAN	CA1	P00915	23	1.66118e-22	194	Carbonic anhydrase 1	P00915 Carbonic anhydrase 1	38	60	30	44	22	+	+	+	+		+
FBLN2_HUMAN	FBLN2	P98095	23	1.30399e-21	194	Fibulin-2	P98095 Fibulin-2	61	27	63	16	27	+		+	+	+	+
CAP7_HUMAN	AZU1	P20160	48	1.6643e-23	191	Azurocidin	P20160 Azurocidin	6		7	1	177	+	+		+	+	+
CD27_HUMAN	CD27	P26842	13	3.39081e-23	191	CD27 antigen	P26842 CD27 antigen	45	29	52	24	41	+	+	+	+	+	+
QSOX1_HUMAN	QSOX1	O00391	45	8.4451e-24	190	Sulfhydryl oxidase 1	O00391 Sulfhydryl oxidase 1	59	14	50	22	45	+	+		+		+		+
A2AP_HUMAN	SERPINF2	P08697	45	1.96534e-19	188	Alpha-2-antiplasmin	P08697 Alpha-2-antiplasmin	51	28	29	43	37	+	+	+			+
HAVR2_HUMAN	HAVCR2		13	1.96028e-21	188		Hepatitis A virus cellular receptor 2	44	14	50	18	62
LTBP4_HUMAN	LTBP4	Q8N2S1	56	1.141e-22	187	Latent-transforming growth factor beta-binding protein 4	Q8N2S1 Latent-transforming growth factor beta-binding protein 4	46	12	30	17	82	+	+		+		+
MATN4_HUMAN		Q9H1F8	9	2.6247e-17	186	Matrilin-4	Q9H1F8 Matrilin-4	63	8	84	19	12
SHPS1_HUMAN		Q9UIJ6	20	1.45771e-23	186	Tyrosine-protein phosphatase non-receptor type substrate 1	Q9UIJ6 Tyrosine-protein phosphatase non-receptor type substrate 1	55	15	34	20	62
NEGR1_HUMAN	NEGR1	Q7Z3B1	23	4.02227e-22	185	Neuronal growth regulator 1	Q7Z3B1 Neuronal growth regulator 1	54	18	66	18	29	+	+	+	+	+	+
TPP1_HUMAN	TPP1	O14773	34	4.52035e-30	185	Tripeptidyl-peptidase 1	O14773 Tripeptidyl-peptidase 1	57	11	64	27	26	+	+	+	+	+	+
TNR14_HUMAN	TNFRSF14	Q92956	10	3.0967e-28	184	Tumor necrosis factor receptor superfamily member 14	Q92956 Tumor necrosis factor receptor superfamily member 14	73	8	40	11	52	+		+			+
CO9_HUMAN	C9	P02748	43	4.03444e-25	180	Complement component C9	P02748 Complement component C9	46	49	26	47	12	+	+	+	+	+	+
PEBP1_HUMAN	PEBP1	P30086	22	4.1436e-29	179	Phosphatidylethanolamine-binding protein 1	P30086 Phosphatidylethanolamine-binding protein 1	54	19	32	23	51	+	+	+	+	+	+
HV305_HUMAN		P01766	6	2.8121e-20	178	Ig heavy chain V-III region BRO	P01766 Ig heavy chain V-III region BRO	56	36	24	36	26					+		+
FOLR1_HUMAN	FOLR1	P15328	29	2.1664e-29	175	Folate receptor alpha	P15328 Folate receptor alpha	40	14	51	16	54	+	+	+	+	+	+
BTD_HUMAN	BTD	P43251	22	1.0263e-30	172	Biotinidase	P43251 Biotinidase	36	26	39	47	24	+	+	+	+		+
PROZ_HUMAN	PROZ	P22891	33	1.9958e-29	171	Vitamin K-dependent protein Z	P22891 Vitamin K-dependent protein Z	79	8	28	24	32	+	+	+	+	+	+		+
CADM1_HUMAN	CADM1	Q9BY67	20	2.58766e-26	170	Cell adhesion molecule 1	Q9BY67 Cell adhesion molecule 1	79	6	43	19	23	+	+	+	+		+
SODC_HUMAN	SOD1	P00441	19	2.85344e-37	170	Superoxide dismutase [Cu-Zn]	P00441 Superoxide dismutase [Cu-Zn]	29	37	48	35	21	+	+	+	+	+	+
SODE_HUMAN	SOD3	P08294	20	1.43193e-26	169	Extracellular superoxide dismutase [Cu-Zn]	P08294 Extracellular superoxide dismutase [Cu-Zn]	63	15	44	29	18	+	+	+	+	+	+		+
SPB3_HUMAN		Q8IXI3	40	2.89795e-24	169	Serpin B3	Q8IXI3 Serpin B3	28	11	104	26
SULF2_HUMAN	SULF2	Q8IWU5	7	2.27595e-16	167	Extracellular sulfatase Sulf-2	Q8IWU5 Extracellular sulfatase Sulf-2	19	13	24	8	103	+	+		+		+
ANGL2_HUMAN	ANGPTL2	Q9UKU9	27	1.2202e-24	164	Angiopoietin-related protein 2	Q9UKU9 Angiopoietin-related protein 2	46	28	44	24	22	+	+	+	+	+	+
SUSD2_HUMAN	SUSD2	Q9UGT4	30	1.08469e-29	164	Sushi domain-containing protein 2	Q9UGT4 Sushi domain-containing protein 2	90	3	17	22	32	+	+	+	+	+	+
DEF1_HUMAN	DEFA1	P59665	14	3.5724e-20	163	Neutrophil defensin 1	P59665 Neutrophil defensin 1	20	11	20	19	93	+	+			+	+	+
LV302_HUMAN		P80748	7	2.4498e-20	163	Ig lambda chain V-III region LOI	P80748 Ig lambda chain V-III region LOI	17	37	27	37	45	+				+	+
LAIR1_HUMAN	LAIR1	Q6GTX8	11	2.68029e-18	162	Leukocyte-associated immunoglobulin-like receptor 1	Q6GTX8 Leukocyte-associated immunoglobulin-like receptor 1	61	15	37	18	31	+	+	+	+		+
COL12_HUMAN	CLP1; COLEC12	Q5KU26	17	9.1271e-25	160	Collectin-12	Q5KU26 Collectin-12	23	25	54	24	34					+	+
ISK5_HUMAN	SPINK5	Q9NQ38	41	2.1184e-26	160	Serine protease inhibitor Kazal-type 5	Q9NQ38 Serine protease inhibitor Kazal-type 5	36	19	53	30	22	+	+	+	+	+	+
KV204_HUMAN		P01617	12	5.3728e-24	157	Ig kappa chain V-II region TEW	P01617 Ig kappa chain V-II region TEW	22	29	35	15	56		+			+	+
KV309_HUMAN		P04433	15	1.9767e-21	157	Ig kappa chain V-III region VG	P04433 Ig kappa chain V-III region VG	22	26	36	19	54	+	+			+	+
FABP5_HUMAN	FABP5	Q01469	27	3.80993e-26	156	Fatty acid-binding protein, epidermal	Q01469 Fatty acid-binding protein, epidermal	27	6	82	33	8	+	+		+	+	+
6PGL_HUMAN	PGLS	O95336	29	4.9208e-22	155	6-phosphogluconolactonase	O95336 6-phosphogluconolactonase	60	14	24	10	47	+	+	+	+	+	+			+
PVRL2_HUMAN	PVRL2	Q92692	15	6.4486e-21	155	Poliovirus receptor-related protein 2	Q92692 Poliovirus receptor-related protein 2	55	16	37	19	28	+	+	+	+		+
ASAH1_HUMAN	ASAH1	Q13510	28	4.63109e-26	154	Acid ceramidase	Q13510 Acid ceramidase	37	23	48	28	18	+	+	+	+		+
DPEP1_HUMAN	DPEP1	P16444	24	6.33745e-26	154	Dipeptidase 1	P16444 Dipeptidase 1	88	10	28	16	12	+	+	+	+	+	+
KV104_HUMAN		P01596	14	3.5049e-21	154	Ig kappa chain V-I region CAR	P01596 Ig kappa chain V-I region CAR	19	37	43	30	25						+
MMRN2_HUMAN	EMILIN3; MMRN2	Q9H8L6	16	6.12619e-28	154	Multimerin-2	Q9H8L6 Multimerin-2	88	4	24	11	27	+	+			+	+
TETN_HUMAN	CLEC3B	P05452	18	9.0525e-25	153	Tetranectin	P05452 Tetranectin	44	19	44	28	18	+	+	+	+		+
PPGB_HUMAN	CTSA	P10619	23	1.5604e-25	152	Lysosomal protective protein	P10619 Lysosomal protective protein	40	14	64	21	13			+	+	+	+		+
TYB4_HUMAN	TMSB4X	P62328	23	7.789e-18	152	Thymosin beta-4	P62328 Thymosin beta-4	27	18	31	27	49
HV303_HUMAN		P01764	11	1.57875e-19	151	Ig heavy chain V-III region VH26	P01764 Ig heavy chain V-III region VH26	24	35	31	39	22					+	+	+
S10A9_HUMAN	S100A9	P06702	40	1.2407e-31	150	Protein S100-A9	P06702 Protein S100-A9	28	2	22	11	87	+	+	+	+	+	+
RNT2_HUMAN	RNASET2	O00584	19	2.297e-23	149	Ribonuclease T2	O00584 Ribonuclease T2	36	23	40	21	29	+	+	+			+
CBPE_HUMAN	CPE	P16870	27	1.1963e-20	148	Carboxypeptidase E	P16870 Carboxypeptidase E	74	5	33	19	17	+	+	+	+		+
GOLM1_HUMAN	GOLM1	Q8NBJ4	30	6.34915e-23	148	Golgi membrane protein 1	Q8NBJ4 Golgi membrane protein 1	52	17	35	21	23				+		+
FLNA_HUMAN	FLNA	P21333	100	2.5236e-27	147	Filamin-A	P21333 Filamin-A	19	10	21	8	89	+		+	+		+
IGLL1_HUMAN	IGLL1	P15814	14	1.7249e-17	147	Immunoglobulin lambda-like polypeptide 1	P15814 Immunoglobulin lambda-like polypeptide 1	13	18	10	14	92	+			+	+	+
IPSP_HUMAN	SERPINA5	P05154	26	7.96872e-18	147	Plasma serine protease inhibitor	P05154 Plasma serine protease inhibitor	62	2	47	22	14	+	+	+		+	+
PIP_HUMAN	PIP	P12273	10	2.50163e-19	145	Prolactin-inducible protein	P12273 Prolactin-inducible protein	80	4	35	10	16	+	+	+	+	+	+
CO1A2_HUMAN		Q9UML5	44	1.5828e-19	143	Collagen alpha-2(I) chain	Q9UML5 Collagen alpha-2(I) chain	41	9	52	14	27
FBLN1_HUMAN		Q9UC21	28	9.44264e-25	143	Fibulin-1	Q9UC21 Fibulin-1	37	15	44	24	23
CEL_HUMAN	CEL	P19835	26	5.24629e-25	140	Bile salt-activated lipase	P19835 Bile salt-activated lipase	82	2	31	18	7	+		+	+	+	+
CSPG4_HUMAN	CSPG4	Q6UVK1	30	6.57831e-27	140	Chondroitin sulfate proteoglycan 4	Q6UVK1 Chondroitin sulfate proteoglycan 4	63	12	30	20	15	+	+	+	+	+	+
SEMG1_HUMAN	SEMG1	Q86U64	42	9.63426e-21	140	Semenogelin-1	Q86U64 Semenogelin-1	5		114	1	20	+		+	+
YIPF3_HUMAN	YIPF3	Q9GZM5	3	1.81617e-13	140	Protein YIPF3	Q9GZM5 Protein YIPF3	30	13	33	21	43	+		+			+		+
ANXA1_HUMAN	ANXA1	P04083	38	9.37848e-20	138	Annexin A1	P04083 Annexin A1	17	3	53	10	55	+	+		+	+	+
ELNE_HUMAN	ELA2	P08246	43	3.5298e-27	138	Neutrophil elastase	P08246 Neutrophil elastase	8		12	3	115	+	+			+	+
K1C13_HUMAN	KRT13	P13646	28	1.86746e-21	138	Keratin, type I cytoskeletal 13	P13646 Keratin, type I cytoskeletal 13	54	6	14	59	5		+		+	+	+
SPRL1_HUMAN	SPARCL1	Q14515	40	1.0245e-23	138	SPARC-like protein 1	Q14515 SPARC-like protein 1	41	14	42	15	26	+	+	+	+		+
CBPM_HUMAN	CPM	P14384	32	4.66773e-23	136	Carboxypeptidase M	P14384 Carboxypeptidase M	48	13	37	12	26	+	+	+	+	+	+
SIAE_HUMAN	SIAE	Q9HAT2	24	1.0887e-28	136	Sialate O-acetylesterase	Q9HAT2 Sialate O-acetylesterase	45	20	42	21	8	+	+	+	+	+	+
ENOA_HUMAN		Q6GMP2	65	2.8209e-24	133	Alpha-enolase	Q6GMP2 Alpha-enolase	19	5	39	10	60							+
K2C4_HUMAN	KRT4	P19013	26	2.01139e-26	133	Keratin, type II cytoskeletal 4	P19013 Keratin, type II cytoskeletal 4	55	3	11	62	2		+		+	+	+
NAGAB_HUMAN	NAGA	P17050	21	9.4068e-21	133	Alpha-N-acetylgalactosaminidase	P17050 Alpha-N-acetylgalactosaminidase	36	14	47	29	7	+	+	+	+	+	+
ANXA2_HUMAN	ANXA2	P07355	30	1.9562e-22	131	Annexin A2	P07355 Annexin A2	19	10	52	10	40	+		+	+	+	+	+
FBLN4_HUMAN	EFEMP2	O95967	18	5.30415e-23	131	EGF-containing fibulin-like extracellular matrix protein 2	O95967 EGF-containing fibulin-like extracellular matrix protein 2	44	13	41	19	14	+	+	+	+		+
PCP_HUMAN	PRCP	P42785	23	8.64086e-23	131	Lysosomal Pro-X carboxypeptidase	P42785 Lysosomal Pro-X carboxypeptidase	41	8	47	24	11	+		+	+	+	+		+
TSP1_HUMAN	THBS1	P07996	35	2.6397e-24	131	Thrombospondin-1	P07996 Thrombospondin-1	45	15	33	18	20	+	+	+	+	+	+
APOA_HUMAN	LPA	P08519	27	1.22489e-22	130	Apolipoprotein(a)	P08519 Apolipoprotein(a)	38	18	30	19	25	+		+	+	+	+
HV320_HUMAN		P01781	10	1.31539e-17	130	Ig heavy chain V-III region GAL	P01781 Ig heavy chain V-III region GAL	20	36	27	34	13					+	+
PPAL_HUMAN	ACP2	P11117	17	1.3826e-17	129	Lysosomal acid phosphatase	P11117 Lysosomal acid phosphatase	47	9	44	15	14	+	+	+	+	+	+
NCAM1_HUMAN		Q59FL7	16	6.94063e-24	128	Neural cell adhesion molecule 1	Q59FL7 Neural cell adhesion molecule 1	44	10	45	8	21	+
SPRC_HUMAN	SPARC	P09486	31	1.38214e-22	128	SPARC	P09486 SPARC	64	9	36	9	10						+
LTBP2_HUMAN	LTBP2; LTBP3	Q14767	30	4.1232e-21	127	Latent-transforming growth factor beta-binding protein 2	Q14767 Latent-transforming growth factor beta-binding protein 2	33	12	32	14	36	+	+				+
CNTN1_HUMAN	CNTN1	Q12860	46	6.12812e-20	126	Contactin-1	Q12860 Contactin-1	60	7	34	12	13	+	+	+	+	+	+		+
DPP2_HUMAN	DPP7	Q9UHL4	21	4.55377e-25	126	Dipeptidyl peptidase 2	Q9UHL4 Dipeptidyl peptidase 2	36	17	35	23	15	+	+	+	+	+	+
ALDOB_HUMAN	ALDOB	P05062	32	1.1699e-23	125	Fructose-bisphosphate aldolase B	P05062 Fructose-bisphosphate aldolase B	57	18	23	17	10	+	+	+	+	+	+
LAC3_HUMAN			5	1.11004e-19	125			25	33	33	32	2
CADH2_HUMAN	CDH2	P19022	28	1.28102e-25	124	Cadherin-2	P19022 Cadherin-2	40	4	28	10	42	+	+	+	+		+		+
DAG1_HUMAN	DAG1	Q14118	24	2.47576e-23	124	Dystroglycan	Q14118 Dystroglycan	38	14	20	38	14	+	+	+	+	+	+	+
HEXB_HUMAN	HEXB	P07686	25	1.2897e-23	124	Beta-hexosaminidase subunit beta	P07686 Beta-hexosaminidase subunit beta	39	17	38	16	14	+	+	+	+	+	+
CPN2_HUMAN	CPN2	P22792	18	2.73758e-24	123	Carboxypeptidase N subunit 2	P22792 Carboxypeptidase N subunit 2	28	14	38	25	18	+	+	+	+	+	+
INS_HUMAN		P01308	13	4.4918e-24	123	Insulin	P01308 Insulin	1		2	1	119
KV303_HUMAN		P01621	12	5.04968e-24	123	Ig kappa chain V-III region NG9	P01621 Ig kappa chain V-III region NG9	20	36	39	18	10		+			+	+
MA1A1_HUMAN	MAN1A1	P33908	38	2.77918e-20	123	Mannosyl-oligosaccharide 1,2-alpha-mannosidase IA	P33908 Mannosyl-oligosaccharide 1,2-alpha-mannosidase IA	61	2	27	20	13	+		+	+	+	+
PRSS8_HUMAN	PRSS8	Q16651	11	3.4492e-23	123	Prostasin	Q16651 Prostasin	62	9	34	12	6	+	+	+	+	+	+
GILT_HUMAN	IFI30	P13284	19	4.96532e-25	122	Gamma-interferon-inducible lysosomal thiol reductase	P13284 Gamma-interferon-inducible lysosomal thiol reductase	20	17	37	14	34	+		+	+	+	+
TRFM_HUMAN	MFI2	P08582	34	2.65941e-29	122	Melanotransferrin	P08582 Melanotransferrin	63	2	21	18	18	+	+	+	+	+	+
AMY2B_HUMAN	AMY2B	P19961	11	4.344e-25	121	Alpha-amylase 2B	P19961 Alpha-amylase 2B	43	10	32	16	20		+	+	+	+	+
CATA_HUMAN	CAT	P04040	55	2.8179e-27	121	Catalase	P04040 Catalase	10	18	4	2	87	+	+			+	+
THY1_HUMAN	THY1	P04216	12	1.21555e-21	121	Thy-1 membrane glycoprotein	P04216 Thy-1 membrane glycoprotein	28	19	31	27	16	+		+	+		+
VGF_HUMAN	VGF	O15240	22	6.0382e-21	120	Neurosecretory protein VGF	O15240 Neurosecretory protein VGF	26	5	17	9	63	+		+	+	+	+
A4_HUMAN		Q9UCB6	27	1.04968e-25	118	Amyloid beta A4 protein	Q9UCB6 Amyloid beta A4 protein	44	7	33	14	20
BHMT1_HUMAN	BHMT	Q93088	27	5.82994e-21	118	Betaine--homocysteine S-methyltransferase 1	Q93088 Betaine--homocysteine S-methyltransferase 1	45	11	31	16	15	+	+	+	+	+	+
IGJ_HUMAN	IGJ	P01591	14	6.3374e-26	116	Immunoglobulin J chain	P01591 Immunoglobulin J chain	31	23	24	24	14	+	+	+	+	+	+
CDHR5_HUMAN	MUPCDH	Q9HBB8	7	2.09074e-22	115	Cadherin-related family member 5	Q9HBB8 Cadherin-related family member 5	71	3	30	6	5	+	+				+
CO6_HUMAN	C6	P13671	22	3.16621e-23	115	Complement component C6	P13671 Complement component C6	46	15	25	14	15	+	+		+	+	+
ESAM_HUMAN	ESAM	Q96AP7	14	1.764e-23	115	Endothelial cell-selective adhesion molecule	Q96AP7 Endothelial cell-selective adhesion molecule	25	18	29	19	24	+	+	+	+		+
PEBP4_HUMAN		Q96S96	13	3.9594e-23	115	Phosphatidylethanolamine-binding protein 4	Q96S96 Phosphatidylethanolamine-binding protein 4	26	21	15	37	16		+			+	+
ALPK3_HUMAN	ALPK3; MAK	Q96L96	3	2.92471e-11	114	Alpha-protein kinase 3	Q96L96 Alpha-protein kinase 3	8	23	9	62	12					+
KV113_HUMAN		P01605	7	3.97885e-19	113	Ig kappa chain V-I region Lay	P01605 Ig kappa chain V-I region Lay	18	29	19	29	18					+	+
PPIA_HUMAN	PPIA	P62937	21	9.5424e-21	113	Peptidyl-prolyl cis-trans isomerase A	P62937 Peptidyl-prolyl cis-trans isomerase A	35	13	13	19	33	+	+		+	+	+
EFNB1_HUMAN	EFNB1	P98172	11	6.2025e-20	112	Ephrin-B1	P98172 Ephrin-B1	21	20	32	14	25	+		+	+	+	+
APOE_HUMAN	APOE	P02649	30	2.7418e-21	111	Apolipoprotein E	P02649 Apolipoprotein E	41	5	28	14	23	+	+	+	+	+	+
IGSF8_HUMAN	IGSF8	Q969P0	14	5.6298e-20	111	Immunoglobulin superfamily member 8	Q969P0 Immunoglobulin superfamily member 8	29	7	35	20	20	+	+	+	+		+
S10AB_HUMAN	S100A11	P31949	21	2.14254e-23	111	Protein S100-A11	P31949 Protein S100-A11	13	8	31	5	54	+	+		+	+	+
FCG3A_HUMAN	FCGR3A	P08637	11	2.76509e-16	110	Low affinity immunoglobulin gamma Fc region receptor III-A	P08637 Low affinity immunoglobulin gamma Fc region receptor III-A	33	8	31	24	14	+	+	+	+	+	+
TFF1_HUMAN	TFF1	P04155	9	4.08121e-21	110	Trefoil factor 1	P04155 Trefoil factor 1	22	11	25	12	40	+		+	+	+	+
DPP4_HUMAN	DPP4	P27487	35	4.00425e-25	109	Dipeptidyl peptidase 4	P27487 Dipeptidyl peptidase 4	32	11	28	20	18	+	+	+	+	+	+
FABPL_HUMAN	FABP1	P07148	14	4.7427e-20	109	Fatty acid-binding protein, liver	P07148 Fatty acid-binding protein, liver	29	13	15	36	16	+	+	+	+	+	+
KV308_HUMAN		P04207	13	6.53243e-20	109	Ig kappa chain V-III region CLL	P04207 Ig kappa chain V-III region CLL	16	19	27	25	22		+			+	+
Contaminant_K2C1_HUMAN			21	5.77937e-20	108			30	7	12	23	36
CD276_HUMAN	CD276	Q5ZPR3	7	1.3363e-22	107	CD276 antigen	Q5ZPR3 CD276 antigen	66	5	21	6	9	+	+	+	+		+
PVRL4_HUMAN	PRR4; PVRL4	Q96NY8	24	1.66e-20	107	Poliovirus receptor-related protein 4	Q96NY8 Poliovirus receptor-related protein 4	31	8	19	13	36	+	+			+	+
SDCB1_HUMAN	SDCBP	O00560	23	1.34652e-28	107	Syntenin-1	O00560 Syntenin-1	49	6	32	14	6	+	+	+	+		+
OLR1_HUMAN	OLR1	P78380	13	1.35482e-22	106	Oxidized low-density lipoprotein receptor 1	P78380 Oxidized low-density lipoprotein receptor 1	45	4	43	10	4	+	+	+	+		+
PTPRG_HUMAN	PTPRG	P23470	17	1.6816e-19	106	Receptor-type tyrosine-protein phosphatase gamma	P23470 Receptor-type tyrosine-protein phosphatase gamma	33	17	23	18	15	+	+	+	+		+
VIME_HUMAN		Q96ML2	71	1.1744e-23	106	Vimentin	Q96ML2 Vimentin	4	1	6		95
LDHB_HUMAN	LDHB	P07195	27	3.65657e-19	105	L-lactate dehydrogenase B chain	P07195 L-lactate dehydrogenase B chain	31	8	15	13	38	+	+	+	+	+	+
TPIS_HUMAN	TPI1	P60174	23	1.7389e-21	105	Triosephosphate isomerase	P60174 Triosephosphate isomerase	35	14	16	18	22	+	+	+	+		+
HEXA_HUMAN	HEXA	P06865	20	2.63577e-22	104	Beta-hexosaminidase subunit alpha	P06865 Beta-hexosaminidase subunit alpha	32	13	32	15	12	+	+	+	+	+	+
LCAT_HUMAN	LCAT	P04180	14	1.8024e-26	104	Phosphatidylcholine-sterol acyltransferase	P04180 Phosphatidylcholine-sterol acyltransferase	29	13	27	21	14	+	+	+	+	+	+
CATZ_HUMAN	CTSZ	Q9UBR2	14	3.69409e-22	103	Cathepsin Z	Q9UBR2 Cathepsin Z	21	15	28	24	15	+	+	+	+	+	+
KV102_HUMAN		P01594	9	9.57865e-22	103	Ig kappa chain V-I region AU	P01594 Ig kappa chain V-I region AU	12	25	28	19	19	+				+	+
SEMG2_HUMAN	SEMG2	Q02383	36	1.8085e-23	103	Semenogelin-2	Q02383 Semenogelin-2			89		14	+	+	+	+	+	+
DDAH2_HUMAN	DDAH2	O95865	23	3.1963e-22	102	N(G),N(G)-dimethylarginine dimethylaminohydrolase 2	O95865 N(G),N(G)-dimethylarginine dimethylaminohydrolase 2	16	13	12	17	44	+	+	+	+	+	+
OSCAR_HUMAN	OSCAR	Q8IYS5	11	8.63044e-21	102	Osteoclast-associated immunoglobulin-like receptor	Q8IYS5 Osteoclast-associated immunoglobulin-like receptor	54	9	19	11	9	+	+	+	+		+
LY6D_HUMAN	LY6D	Q14210	9	1.17676e-29	101	Lymphocyte antigen 6D	Q14210 Lymphocyte antigen 6D	16	17	26	11	31	+	+	+			+
NEO1_HUMAN	NEO1	Q92859	16	5.37853e-22	101	Neogenin	Q92859 Neogenin	41	11	25	15	9	+	+	+	+		+
CATL1_HUMAN	CTSL1	P07711	11	3.85518e-21	99	Cathepsin L1	P07711 Cathepsin L1	34	8	39	13	5		+	+	+	+	+
KV206_HUMAN		P06310	17	2.29215e-22	99	Ig kappa chain V-II region RPMI 6410	P06310 Ig kappa chain V-II region RPMI 6410	15	24	25	12	23					+	+
GSTP1_HUMAN	GSTP1	P09211	30	2.3692e-22	98	Glutathione S-transferase P	P09211 Glutathione S-transferase P	23	10	12	12	41	+	+	+	+	+	+
MIME_HUMAN	OGN	P20774	15	1.28691e-21	98	Mimecan	P20774 Mimecan	26	17	12	26	17	+				+	+
CLC14_HUMAN	CLEC14A	Q86T13	22	6.79469e-27	97	C-type lectin domain family 14 member A	Q86T13 C-type lectin domain family 14 member A	36	7	35	9	10	+	+	+	+	+	+
CNTFR_HUMAN	CNTFR	P26992	13	1.77267e-23	97	Ciliary neurotrophic factor receptor subunit alpha	P26992 Ciliary neurotrophic factor receptor subunit alpha	30	9	29	17	12	+		+	+	+	+
FCGBP_HUMAN	FCGBP	Q9Y6R7	38	7.13918e-22	97	IgGFc-binding protein	Q9Y6R7 IgGFc-binding protein	30	13	17	28	9	+	+	+	+	+	+
TRBM_HUMAN	THBD	P07204	11	2.1659e-23	97	Thrombomodulin	P07204 Thrombomodulin	28	8	22	8	31	+	+	+	+	+	+
CRIS3_HUMAN	CRISP3	P54108	20	8.1517e-27	96	Cysteine-rich secretory protein 3	P54108 Cysteine-rich secretory protein 3	11	8	16	13	48	+		+	+		+
NEP_HUMAN	MME	P08473	33	2.6904e-26	96	Neprilysin	P08473 Neprilysin	41	5	20	15	15	+	+	+	+	+	+
PGK1_HUMAN	PGK1	P00558	42	4.00837e-23	96	Phosphoglycerate kinase 1	P00558 Phosphoglycerate kinase 1	29	11	18	10	28	+	+	+	+		+
RL40_HUMAN	UBA52	P62987	15	1.01808e-20	96	60S ribosomal protein L40	P62987 60S ribosomal protein L40	34	13	22	18	9	+			+		+
COTL1_HUMAN	COTL1	Q14019	22	4.0141e-20	95	Coactosin-like protein	Q14019 Coactosin-like protein	24	18	18	15	20	+	+	+	+	+	+
EZRI_HUMAN	EZR	P15311	27	1.921e-22	95	Ezrin	P15311 Ezrin	36	7	28	12	12	+			+	+	+
GPVI_HUMAN	GP6	Q9HCN6	15	4.84088e-22	95	Platelet glycoprotein VI	Q9HCN6 Platelet glycoprotein VI	46	10	29	5	5	+	+	+	+		+
K1C10_HUMAN	KRT10	P13645	33	3.15e-25	95	Keratin, type I cytoskeletal 10	P13645 Keratin, type I cytoskeletal 10	17	12	14	10	42		+	+	+	+	+
MEGF8_HUMAN	MEGF8	Q7Z7M0	37	1.22535e-21	95	Multiple epidermal growth factor-like domains protein 8	Q7Z7M0 Multiple epidermal growth factor-like domains protein 8	60	6	17	11	1	+	+	+	+	+	+
PROM1_HUMAN	PROM1	O43490	23	2.23715e-19	95	Prominin-1	O43490 Prominin-1	36	14	28	14	3	+	+	+	+		+
SIRB1_HUMAN	SIRPB1	O00241	17	6.0722e-23	95	Signal-regulatory protein beta-1	O00241 Signal-regulatory protein beta-1	21	4	32	17	21	+	+	+	+	+	+
WISP2_HUMAN	WISP2	O76076	20	5.5884e-25	95	WNT1-inducible-signaling pathway protein 2	O76076 WNT1-inducible-signaling pathway protein 2	17	5	12	9	52	+			+	+	+
ALDOA_HUMAN	ALDOA	P04075	31	2.28273e-23	94	Fructose-bisphosphate aldolase A	P04075 Fructose-bisphosphate aldolase A	27	12	16	5	34	+	+	+	+		+
S10A8_HUMAN	S100A8	P05109	17	1.3546e-21	94	Protein S100-A8	P05109 Protein S100-A8	13	2	11	9	59	+	+	+	+	+	+
SHSA5_HUMAN	SHISA5	Q8N114	6	6.8294e-28	94	Protein shisa-5	Q8N114 Protein shisa-5	24	5	15	6	44	+			+		+
JAM1_HUMAN	F11R	Q9Y624	19	6.0183e-28	93	Junctional adhesion molecule A	Q9Y624 Junctional adhesion molecule A	22	10	28	15	18	+	+	+	+	+	+
TWSG1_HUMAN	TWSG1	Q9GZX9	19	3.0715e-21	93	Twisted gastrulation protein homolog 1	Q9GZX9 Twisted gastrulation protein homolog 1	27	8	18	8	32	+	+	+	+	+	+
CD9_HUMAN	CD9	P21926	4	2.58293e-24	92	CD9 antigen	P21926 CD9 antigen	50	4	17	4	17	+	+	+	+		+
K2C1_HUMAN	KRT1	P04264	23	6.0373e-18	92	Keratin, type II cytoskeletal 1	P04264 Keratin, type II cytoskeletal 1	18	5	7	11	51	+	+	+	+	+	+
TR19L_HUMAN	RELT	Q969Z4	10	7.4519e-22	92	Tumor necrosis factor receptor superfamily member 19L	Q969Z4 Tumor necrosis factor receptor superfamily member 19L	14	5	40	7	26	+	+		+	+	+
EPHB4_HUMAN	EPHB4	P54760	15	2.41915e-31	91	Ephrin type-B receptor 4	P54760 Ephrin type-B receptor 4	27	9	30	12	13	+		+	+		+
GRP78_HUMAN	HSPA5	P11021	32	7.5334e-27	91	78 kDa glucose-regulated protein	P11021 78 kDa glucose-regulated protein	35	4	22	6	24	+	+	+	+	+	+	+
IBP2_HUMAN	IGFBP2	P18065	22	2.3307e-20	91	Insulin-like growth factor-binding protein 2	P18065 Insulin-like growth factor-binding protein 2	42	5	13	17	14	+	+	+	+	+	+
MSMB_HUMAN	MSMB	P08118	19	6.0925e-19	91	Beta-microseminoprotein	P08118 Beta-microseminoprotein	4	3	5	5	74	+		+	+		+
PVR_HUMAN	PVR	P15151	12	2.3751e-23	91	Poliovirus receptor	P15151 Poliovirus receptor	28	9	17	11	26	+	+	+	+		+
SFRP4_HUMAN	SFRP4	Q6FHJ7	14	2.8132e-19	90	Secreted frizzled-related protein 4	Q6FHJ7 Secreted frizzled-related protein 4	35	8	16	22	9	+				+	+
CATH_HUMAN	CTSH	P09668	19	2.68262e-27	89	Cathepsin H	P09668 Cathepsin H	20	13	24	21	11	+	+	+	+	+	+
CO5A3_HUMAN	COL5A3	P25940	10	4.1468e-23	89	Collagen alpha-3(V) chain	P25940 Collagen alpha-3(V) chain	55	4	11	5	14	+	+	+	+	+	+
FA12_HUMAN	F12	P00748	21	1.29447e-22	89	Coagulation factor XII	P00748 Coagulation factor XII	34	17	20	15	3	+	+		+	+	+
FLNB_HUMAN		Q8WXT2	25	4.07966e-25	89	Filamin-B	Q8WXT2 Filamin-B	18	12	19	4	36
KV121_HUMAN		P01613	6	7.6078e-19	89	Ig kappa chain V-I region Ni	P01613 Ig kappa chain V-I region Ni	10	13	16	11	39		+			+	+
SCG2_HUMAN	SCG2	P13521	10	1.27926e-16	89	Secretogranin-2	P13521 Secretogranin-2	9	34	30	12	4
CBPQ_HUMAN			19	1.39599e-22	88		Q9Y646 Carboxypeptidase Q	20	12	30	18	8
LAMP1_HUMAN	LAMP1	P11279	8	6.63113e-16	88	Lysosome-associated membrane glycoprotein 1	P11279 Lysosome-associated membrane glycoprotein 1	29	10	23	16	10	+	+	+	+	+	+
PRG4_HUMAN	PRG4	Q92954	13	2.05769e-22	88	Proteoglycan 4	Q92954 Proteoglycan 4	10	9	29	9	31	+	+				+		+
THIO_HUMAN	TXN	P10599	16	3.6719e-17	88	Thioredoxin	P10599 Thioredoxin	19	6	22	18	23	+	+	+	+	+	+
ZG16B_HUMAN		Q96DA0	12	1.3477e-21	88	Zymogen granule protein 16 homolog B	Q96DA0 Zymogen granule protein 16 homolog B	23	11	36	15	3					+	+
I18BP_HUMAN	IL18BP	O95998	7	3.76438e-20	87	Interleukin-18-binding protein	O95998 Interleukin-18-binding protein	25	6	28	9	19	+		+	+	+	+
CSF1R_HUMAN	CSF1R	P07333	10	5.25133e-18	86	Macrophage colony-stimulating factor 1 receptor	P07333 Macrophage colony-stimulating factor 1 receptor	45	7	23	8	3	+			+		+
FABP4_HUMAN	FABP4	P15090	15	4.9585e-22	86	Fatty acid-binding protein, adipocyte	P15090 Fatty acid-binding protein, adipocyte	34	3	9	34	6	+
OPCM_HUMAN	OPCML	Q14982	17	9.3395e-22	86	Opioid-binding protein/cell adhesion molecule	Q14982 Opioid-binding protein/cell adhesion molecule	37	4	24	6	15	+		+	+		+
PENK_HUMAN	PENK	P01210	19	1.5238e-22	86	Proenkephalin-A	P01210 Proenkephalin-A	24	7	16	5	34	+		+		+	+
TNR1B_HUMAN	TNFRSF1B	P20333	15	1.10499e-19	86	Tumor necrosis factor receptor superfamily member 1B	P20333 Tumor necrosis factor receptor superfamily member 1B	25	13	27	9	12	+		+			+
KV120_HUMAN		P01612	5	2.2252e-19	85	Ig kappa chain V-I region Mev	P01612 Ig kappa chain V-I region Mev	16	25	20	16	8		+			+	+
FABPH_HUMAN	FABP3	P05413	11	1.2847e-18	84	Fatty acid-binding protein, heart	P05413 Fatty acid-binding protein, heart	41	11	11	9	12	+	+	+	+	+	+
HEG1_HUMAN	HEG1	Q9ULI3	33	4.4449e-22	84	Protein HEG homolog 1	Q9ULI3 Protein HEG homolog 1	27	4	27	3	23	+		+	+		+
AGAL_HUMAN	GLA	P06280	19	1.5722e-21	83	Alpha-galactosidase A	P06280 Alpha-galactosidase A	32	6	26	14	5	+	+	+	+	+	+
CK054_HUMAN	C11orf54	Q9H0W9	18	5.084e-24	83	Ester hydrolase C11orf54	Q9H0W9 Ester hydrolase C11orf54	24	10	24	12	13	+	+	+	+	+	+
F16P1_HUMAN	FBP1	P09467	27	2.34413e-24	83	Fructose-1,6-bisphosphatase 1	P09467 Fructose-1,6-bisphosphatase 1	38	3	24	12	6	+	+	+	+	+	+
FHR1_HUMAN		Q03591	11	3.502e-26	83	Complement factor H-related protein 1	Q03591 Complement factor H-related protein 1	12	14	22	19	16	+					+
PRDX1_HUMAN	PRDX1	Q06830	24	2.8725e-22	83	Peroxiredoxin-1	Q06830 Peroxiredoxin-1	27	9	24	7	16	+	+	+	+	+	+
ALS_HUMAN	IGFALS	P35858	23	3.43148e-25	82	Insulin-like growth factor-binding protein complex acid labile subunit	P35858 Insulin-like growth factor-binding protein complex acid labile subunit	32	13	17	15	5	+	+	+	+	+	+
Contaminant_K1C10_HUMAN			17	1.09573e-18	82			19	13	14	11	25
GUC2B_HUMAN	GUCA2B	Q16661	7	2.25599e-22	82	Guanylate cyclase activator 2B	Q16661 Guanylate cyclase activator 2B	13	11	19	21	18	+				+	+
VSIG4_HUMAN	VSIG4	Q9Y279	13	1.9186e-21	82	V-set and immunoglobulin domain-containing protein 4	Q9Y279 V-set and immunoglobulin domain-containing protein 4	19	13	20	16	14	+	+	+	+		+
ACY1_HUMAN	ACY1	Q03154	28	3.797e-23	81	Aminoacylase-1	Q03154 Aminoacylase-1	35	12	9	7	18	+	+	+	+	+	+
MSLN_HUMAN		Q9UK57	16	5.7125e-23	81	Mesothelin	Q9UK57 Mesothelin	18	11	29	13	10
PDC6I_HUMAN	PDCD6IP	Q8WUM4	31	2.57611e-21	81	Programmed cell death 6-interacting protein	Q8WUM4 Programmed cell death 6-interacting protein	38	5	24	8	6	+		+	+	+	+
TNR16_HUMAN	NGFR	P08138	15	7.2441e-26	81	Tumor necrosis factor receptor superfamily member 16	P08138 Tumor necrosis factor receptor superfamily member 16	28	6	22	8	17	+	+	+	+		+
ICOSL_HUMAN	ICOSLG	O75144	11	5.6084e-29	80	ICOS ligand	O75144 ICOS ligand	29	7	20	10	14	+	+	+	+	+	+
KV110_HUMAN		P01602	7	7.94986e-17	80	Ig kappa chain V-I region HK102	P01602 Ig kappa chain V-I region HK102	18	12	25	18	7	+				+	+
PCDH1_HUMAN	PCDH1	Q08174	24	6.4443e-25	80	Protocadherin-1	Q08174 Protocadherin-1	23	4	20	10	23	+		+	+		+
GGT1_HUMAN	GGT1	P19440	16	4.35572e-22	79	Gamma-glutamyltranspeptidase 1	P19440 Gamma-glutamyltranspeptidase 1	29	11	18	7	14	+	+	+	+	+	+
LRC15_HUMAN	LRRC15	Q8TF66	18	1.03568e-26	79	Leucine-rich repeat-containing protein 15	Q8TF66 Leucine-rich repeat-containing protein 15	52	2	19	5	1	+	+	+	+	+	+
NHLC3_HUMAN	NHLRC3	Q5JS37	14	9.9716e-29	79	NHL repeat-containing protein 3	Q5JS37 NHL repeat-containing protein 3	30	4	22	6	17	+			+	+	+
OLFM4_HUMAN	OLFM4	Q6UX06	29	1.1672e-22	79	Olfactomedin-4	Q6UX06 Olfactomedin-4	22	9	15	10	23	+	+	+	+	+	+
ANXA5_HUMAN	ANXA5	P08758	27	1.2097e-20	78	Annexin A5	P08758 Annexin A5	19	8	15	5	31	+	+	+	+	+	+			+
CALR_HUMAN	CALR	P27797	39	5.2949e-22	78	Calreticulin	P27797 Calreticulin	15	6	6	11	40	+		+	+	+	+
CDHR2_HUMAN	PCDH24	Q9BYE9	20	1.9474e-18	78	Cadherin-related family member 2	Q9BYE9 Cadherin-related family member 2	28	5	22	11	12		+			+	+
CPVL_HUMAN	CPVL	Q9H3G5	21	1.03129e-20	78	Probable serine carboxypeptidase CPVL	Q9H3G5 Probable serine carboxypeptidase CPVL	40	2	25	8	3	+	+	+	+	+	+
ISK1_HUMAN	SPINK1	P00995	4	1.9174e-25	78	Pancreatic secretory trypsin inhibitor	P00995 Pancreatic secretory trypsin inhibitor	7	8	14	17	32	+	+		+	+	+
CHL1_HUMAN	CHL1	O00533	29	1.8003e-24	77	Neural cell adhesion molecule L1-like protein	O00533 Neural cell adhesion molecule L1-like protein	39	3	20	7	8	+	+	+	+	+	+
CO2A1_HUMAN		Q96IT5	22	4.50744e-19	77	Collagen alpha-1(II) chain	Q96IT5 Collagen alpha-1(II) chain	38	8	22	6	3
DLK1_HUMAN	DLK1	P80370	12	1.6033e-21	77	Protein delta homolog 1	P80370 Protein delta homolog 1	17	4	16	11	29	+	+		+	+	+
IBP3_HUMAN	IGFBP3	P17936	10	1.86712e-25	77	Insulin-like growth factor-binding protein 3	P17936 Insulin-like growth factor-binding protein 3	21	9	14	13	20	+		+	+	+	+
MGAL1_HUMAN		Q6ZN80	6	5.22097e-18	77	Putative maltase-glucoamylase-like protein FLJ16351	Q6ZN80 Putative maltase-glucoamylase-like protein FLJ16351	24	7	27	15	4
CO5_HUMAN	C5	P01031	34	4.8536e-23	76	Complement C5	P01031 Complement C5	19	25	11	17	4	+	+		+	+	+
IBP6_HUMAN	IGFBP6	P24592	9	1.81083e-20	76	Insulin-like growth factor-binding protein 6	P24592 Insulin-like growth factor-binding protein 6	19	13	17	26	1	+	+	+	+		+
H4_HUMAN	HIST1H4A; HIST1H4B; HIST1H4C; HIST1H4D; HIST1H4E; HIST1H4F; HIST1H4H; HIST1H4I; HIST1H4L; HIST2H4A; HIST2H4B; HIST4H4	P62805	27	7.7787e-18	75	Histone H4	P62805 Histone H4	11	1	6	8	49	+	+			+	+
LV102_HUMAN		P01700	10	8.9852e-17	75	Ig lambda chain V-I region HA	P01700 Ig lambda chain V-I region HA	8	16	12	14	25	+					+	+
BCAM_HUMAN	BCAM	P50895	31	6.62233e-25	74	Basal cell adhesion molecule	P50895 Basal cell adhesion molecule	28	7	16	7	16	+		+	+	+	+
HV304_HUMAN		P01765	3	3.8992e-20	74	Ig heavy chain V-III region TIL	P01765 Ig heavy chain V-III region TIL	14	15	16	18	11	+					+
MUC1_HUMAN		Q16615	12	4.2181e-23	74	Mucin-1	Q16615 Mucin-1	22	11	19	13	9
CO2_HUMAN	C2	P06681	23	2.5491e-20	73	Complement C2	P06681 Complement C2	24	18	9	20	2					+	+		+
GPX3_HUMAN	GPX3	P22352	14	1.57142e-19	72	Glutathione peroxidase 3	P22352 Glutathione peroxidase 3	23	10	17	13	9	+	+	+	+	+	+
NAPSA_HUMAN	NAPSA	O96009	9	1.0251e-19	72	Napsin-A	O96009 Napsin-A	18	9	22	15	8	+	+	+	+	+	+
ACTN1_HUMAN	ACTN1	P12814	55	7.2564e-27	71	Alpha-actinin-1	P12814 Alpha-actinin-1	1	1	2		67	+					+
KV301_HUMAN		P01619	8	1.57775e-19	71	Ig kappa chain V-III region B6	P01619 Ig kappa chain V-III region B6	11	21	18	10	11	+	+			+	+
LAMP2_HUMAN	LAMP2	P13473	5	1.78329e-20	70	Lysosome-associated membrane glycoprotein 2	P13473 Lysosome-associated membrane glycoprotein 2	35	1	12	4	18	+		+	+		+
NUCB1_HUMAN	NUCB1	Q02818	30	2.17349e-17	70	Nucleobindin-1	Q02818 Nucleobindin-1	37	2	13	9	9	+	+	+	+	+	+
4F2_HUMAN	SLC3A2	P08195	17	5.54739e-24	69	4F2 cell-surface antigen heavy chain	P08195 4F2 cell-surface antigen heavy chain	30	9	11	12	7	+		+	+		+
C99L2_HUMAN	CD99L2	Q8TCZ2	22	2.243e-19	69	CD99 antigen-like protein 2	Q8TCZ2 CD99 antigen-like protein 2	15	12	19	7	16	+		+			+
COEA1_HUMAN	COL14A1	Q9UDF6	19	6.0559e-21	69	Collagen alpha-1(XIV) chain	Q9UDF6 Collagen alpha-1(XIV) chain	43	4	20		2	+		+	+
HEPC_HUMAN	HAMP	P81172	11	8.49838e-21	69	Hepcidin	P81172 Hepcidin	6	6	12	13	32	+	+
IGF2_HUMAN	IGF2	P01344	12	2.10018e-17	69	Insulin-like growth factor II	P01344 Insulin-like growth factor II	8	4	17	7	33	+					+
CO4A2_HUMAN	COL4A2	P08572	19	7.46195e-24	68	Collagen alpha-2(IV) chain	P08572 Collagen alpha-2(IV) chain	32	5	17	9	5	+	+	+	+	+	+
HMCN2_HUMAN			30	8.67529e-27	67			24	4	23	5	11
IGHA2_HUMAN		P01877	8	3.2833e-24	67	Ig alpha-2 chain C region	P01877 Ig alpha-2 chain C region	7	19	16	6	19					+	+
KIRR1_HUMAN	KIRREL	Q96J84	17	2.04559e-23	67	Kin of IRRE-like protein 1	Q96J84 Kin of IRRE-like protein 1	23	6	22	6	10	+		+	+	+	+
LPHN1_HUMAN	LPHN1	O94910	17	1.91042e-22	67	Latrophilin-1	O94910 Latrophilin-1	33	2	19	2	11	+	+	+	+	+	+
GALNS_HUMAN	GALNS	P34059	19	1.7901e-21	66	N-acetylgalactosamine-6-sulfatase	P34059 N-acetylgalactosamine-6-sulfatase	26	6	22	4	8	+	+	+	+	+	+
H2B1A_HUMAN	HIST1H2BA	Q96A08	11	5.31041e-15	66	Histone H2B type 1-A	Q96A08 Histone H2B type 1-A	2	1	1	2	60						+
NAR3_HUMAN	ART3	Q13508	13	4.51966e-19	66	Ecto-ADP-ribosyltransferase 3	Q13508 Ecto-ADP-ribosyltransferase 3	19	10	14	18	5	+	+	+		+	+
PERE_HUMAN	EPO; EPX	P11678	10	2.556e-16	66	Eosinophil peroxidase	P11678 Eosinophil peroxidase	1		1	1	63					+	+
TENXA_HUMAN		Q16473	17	1.1236e-20	66	Putative tenascin-XA	Q16473 Putative tenascin-XA	29	8	15	8	6						+
ATS1_HUMAN	ADAMTS1	Q9UHI8	11	2.27319e-22	65	A disintegrin and metalloproteinase with thrombospondin motifs 1	Q9UHI8 A disintegrin and metalloproteinase with thrombospondin motifs 1	10	7	16	27	5	+	+	+		+	+
BT2A1_HUMAN	BTN2A1	Q7KYR7	18	1.7765e-17	65	Butyrophilin subfamily 2 member A1	Q7KYR7 Butyrophilin subfamily 2 member A1	17	2	16	7	23	+	+	+	+		+
EPHB3_HUMAN	EPHB3	P54753	20	2.9412e-25	65	Ephrin type-B receptor 3	P54753 Ephrin type-B receptor 3	30	4	18	6	7	+	+	+	+	+	+
HGFL_HUMAN	MST1	P26927	21	4.4914e-22	65	Hepatocyte growth factor-like protein	P26927 Hepatocyte growth factor-like protein	25	6	16	14	4	+		+	+	+	+
KV307_HUMAN		P04206	9	1.2417e-21	65	Ig kappa chain V-III region GOL	P04206 Ig kappa chain V-III region GOL	8	19	22	10	6		+			+	+
LV301_HUMAN		P01714	5	8.0476e-20	65	Ig lambda chain V-III region SH	P01714 Ig lambda chain V-III region SH	7	15	15	12	16	+				+	+
LV403_HUMAN		P01717	7	6.8707e-21	65	Ig lambda chain V-IV region Hil	P01717 Ig lambda chain V-IV region Hil	10	14	11	16	14					+
LY6H_HUMAN	LY6H	O94772	9	4.70405e-20	65	Lymphocyte antigen 6H	O94772 Lymphocyte antigen 6H	14	14	19	10	8	+		+	+	+	+
MUC18_HUMAN	MCAM	P43121	22	1.9368e-25	65	Cell surface glycoprotein MUC18	P43121 Cell surface glycoprotein MUC18	17	4	23	8	13	+		+	+	+	+
KV111_HUMAN		P01603	8	9.92006e-18	64	Ig kappa chain V-I region Ka	P01603 Ig kappa chain V-I region Ka	10	13	18	20	3						+
MEP1A_HUMAN	MEP1A	Q16819	11	1.4343e-19	64	Meprin A subunit alpha	Q16819 Meprin A subunit alpha	18	6	15	12	13	+		+		+	+
MUC5B_HUMAN		Q7M4S5	36	3.2772e-26	64	Mucin-5B	Q7M4S5 Mucin-5B	13	9	11	11	20
FREM2_HUMAN	FREM2	Q5SZK8	36	9.49407e-23	63	FRAS1-related extracellular matrix protein 2	Q5SZK8 FRAS1-related extracellular matrix protein 2	41	2	10	4	6	+	+	+	+	+	+
GPC4_HUMAN	GPC4	O75487	23	1.58707e-28	63	Glypican-4	O75487 Glypican-4	39	4	7	10	3	+	+	+	+	+	+
TNR12_HUMAN	TNFRSF12A	Q9NP84	12	9.4901e-25	63	Tumor necrosis factor receptor superfamily member 12A	Q9NP84 Tumor necrosis factor receptor superfamily member 12A	6	5	28	5	19	+
CAMP_HUMAN	CAMP	P49913	22	2.5627e-17	62	Cathelicidin antimicrobial peptide	P49913 Cathelicidin antimicrobial peptide	8	5	14	4	31	+	+	+	+	+	+
RETN_HUMAN	RETN	Q9HD89	16	5.4825e-22	61	Resistin	Q9HD89 Resistin	16	5	14	3	23	+	+	+	+	+	+
SPIT1_HUMAN	SPINT1	O43278	15	5.20199e-19	61	Kunitz-type protease inhibitor 1	O43278 Kunitz-type protease inhibitor 1	21	8	15	7	10	+	+	+	+		+
SPR1A_HUMAN	SPRR1A	P35321	8	1.18909e-18	61	Cornifin-A	P35321 Cornifin-A	13	2	29	16	1	+			+		+
CILP1_HUMAN	CILP	O75339	19	1.07695e-19	60	Cartilage intermediate layer protein 1	O75339 Cartilage intermediate layer protein 1	21	4	10	6	19	+	+	+	+	+	+
GLRX1_HUMAN	GLRX	P35754	9	3.3818e-24	60	Glutaredoxin-1	P35754 Glutaredoxin-1	11	8	20	4	17	+	+		+	+	+
MMP2_HUMAN	MMP2	P08253	16	7.93268e-21	60	72 kDa type IV collagenase	P08253 72 kDa type IV collagenase	19	5	23	2	11	+					+
NTRI_HUMAN		Q9P121	14	1.3307e-21	60	Neurotrimin	Q9P121 Neurotrimin	27	8	9	7	9	+					+
ANTR1_HUMAN	ANTXR1; ATR	Q9H6X2	15	7.1812e-24	59	Anthrax toxin receptor 1	Q9H6X2 Anthrax toxin receptor 1	11	4	18	10	16	+	+				+
KV311_HUMAN		P06311	8	4.7435e-23	59	Ig kappa chain V-III region IARC/BL41	P06311 Ig kappa chain V-III region IARC/BL41	11	10	14	11	13	+	+			+	+
MADCA_HUMAN	MADCAM1	Q13477	14	1.36808e-20	59	Mucosal addressin cell adhesion molecule 1	Q13477 Mucosal addressin cell adhesion molecule 1	30	4	14	6	5	+		+			+
CASQ1_HUMAN	CASQ1	P31415	14	1.05211e-20	58	Calsequestrin-1	P31415 Calsequestrin-1	21	8	13	15	1
CO8G_HUMAN	C8G	P07360	10	8.4741e-21	58	Complement component C8 gamma chain	P07360 Complement component C8 gamma chain	10	12	13	19	4	+		+	+	+	+
ELAF_HUMAN	PI3	P19957	11	4.31744e-19	58	Elafin	P19957 Elafin	19	6	18	10	5	+			+		+
ISLR_HUMAN	ISLR	O14498	18	4.67436e-18	58	Immunoglobulin superfamily containing leucine-rich repeat protein	O14498 Immunoglobulin superfamily containing leucine-rich repeat protein	13	8	14	10	13	+		+	+	+	+
ITB1_HUMAN		Q14622	16	1.68836e-17	58	Integrin beta-1	Q14622 Integrin beta-1	21	5	19	5	8
LAC7_HUMAN		A0M8Q6	8	1.0078e-19	58	Ig lambda-7 chain C region	A0M8Q6 Ig lambda-7 chain C region	10	10	16	10	12					+	+
MPRI_HUMAN	IGF2R	P11717	28	1.90295e-20	58	Cation-independent mannose-6-phosphate receptor	P11717 Cation-independent mannose-6-phosphate receptor	25	3	17	5	8	+	+	+	+	+	+
OMD_HUMAN	OMD	Q99983	12	1.01698e-20	58	Osteomodulin	Q99983 Osteomodulin	38	7	8	4	1	+	+		+	+	+
PCDGK_HUMAN	PCDHGC3	Q9UN70	21	4.2958e-20	58	Protocadherin gamma-C3	Q9UN70 Protocadherin gamma-C3	25	1	14	9	9	+	+	+			+
PLBL2_HUMAN		Q8NHP8	13	5.5008e-24	58	Putative phospholipase B-like 2	Q8NHP8 Putative phospholipase B-like 2	14	9	20	8	7	+	+			+	+
SORL_HUMAN	SORL1	Q92673	26	3.5178e-20	58	Sortilin-related receptor	Q92673 Sortilin-related receptor	45	1	7	1	4	+	+	+	+	+	+
TIMP1_HUMAN	TIMP1	P01033	11	1.4236e-23	58	Metalloproteinase inhibitor 1	P01033 Metalloproteinase inhibitor 1	7	10	15	17	9	+		+	+		+
CLC4G_HUMAN	CLEC4G	Q6UXB4	8	2.0447e-30	57	C-type lectin domain family 4 member G	Q6UXB4 C-type lectin domain family 4 member G	8	1	41	4	3	+	+	+	+	+	+		+
F13B_HUMAN	F13B	P05160	14	2.20424e-18	57	Coagulation factor XIII B chain	P05160 Coagulation factor XIII B chain	17	7	11	21	1					+	+
FBLN7_HUMAN	FBLN7	Q53RD9	12	2.5617e-24	57	Fibulin-7	Q53RD9 Fibulin-7	16	9	15	4	13	+			+		+
FSTL1_HUMAN	FSTL1	Q12841	16	2.8025e-23	57	Follistatin-related protein 1	Q12841 Follistatin-related protein 1	15	3	16	9	14	+		+	+	+	+
GPC1_HUMAN	GPC1	P35052	17	3.42131e-22	57	Glypican-1	P35052 Glypican-1	29	4	14	4	6	+		+	+	+	+
ICAM1_HUMAN	ICAM1	P05362	19	9.85901e-25	57	Intercellular adhesion molecule 1	P05362 Intercellular adhesion molecule 1	17	10	17	3	10	+	+	+	+	+	+
ICAM2_HUMAN	ICAM2	P13598	8	3.89577e-19	57	Intercellular adhesion molecule 2	P13598 Intercellular adhesion molecule 2	17	5	14	7	14	+	+	+	+		+
K2C5_HUMAN	KRT5	P13647	18	9.29288e-18	57	Keratin, type II cytoskeletal 5	P13647 Keratin, type II cytoskeletal 5	22	1	6	24	4		+	+	+	+	+
NEUR1_HUMAN	NEU1	Q99519	14	3.062e-25	57	Sialidase-1	Q99519 Sialidase-1	17	6	13	8	13	+	+	+	+	+	+
PGFRB_HUMAN	PDGFRB	P09619	13	1.3362e-20	57	Beta-type platelet-derived growth factor receptor	P09619 Beta-type platelet-derived growth factor receptor	19	6	17	7	8	+	+	+	+	+	+
SCUB2_HUMAN	SCUBE2	Q9NQ36	9	4.2347e-22	57	Signal peptide, CUB and EGF-like domain-containing protein 2	Q9NQ36 Signal peptide, CUB and EGF-like domain-containing protein 2	19	6	9	8	15	+	+	+	+	+	+
TLN1_HUMAN	TLN1	Q9Y490	52	2.176e-29	57	Talin-1	Q9Y490 Talin-1	5	5	7	3	37	+	+	+		+	+
ACV1B_HUMAN	ACVR1B	P36896	8	1.2535e-19	56	Activin receptor type-1B	P36896 Activin receptor type-1B	18	3	14	5	16	+	+		+		+
EPHA4_HUMAN	EPHA4	P54764	16	9.1476e-25	56	Ephrin type-A receptor 4	P54764 Ephrin type-A receptor 4	11	11	15	7	12						+
HSP7C_HUMAN	HSPA8	P11142	26	6.4401e-21	56	Heat shock cognate 71 kDa protein	P11142 Heat shock cognate 71 kDa protein	19	6	9	5	17	+	+	+	+		+
IL6RB_HUMAN	IL6ST	P40189	12	3.90946e-21	56	Interleukin-6 receptor subunit beta	P40189 Interleukin-6 receptor subunit beta	20	6	20	4	6	+		+	+	+	+
KV119_HUMAN		P01611	5	7.341e-21	56	Ig kappa chain V-I region Wes	P01611 Ig kappa chain V-I region Wes	5	15	12	16	8		+			+	+
KV305_HUMAN		P01623	3	6.1645e-18	56	Ig kappa chain V-III region WOL	P01623 Ig kappa chain V-III region WOL	8	13	19	8	8	+	+				+
PRG2_HUMAN	MBP; PRG2	P13727	9	1.84865e-17	56	Bone marrow proteoglycan	P13727 Bone marrow proteoglycan	17	7	21	6	5		+			+	+
DDR1_HUMAN	DDR1	Q5ST12	17	1.5892e-30	55	Epithelial discoidin domain-containing receptor 1	Q5ST12 Epithelial discoidin domain-containing receptor 1	22	5	8	15	5	+		+	+
FZD4_HUMAN	FZD4	Q9ULV1	5	8.8685e-17	55	Frizzled-4	Q9ULV1 Frizzled-4	20	3	15	10	7	+	+	+	+	+
HV306_HUMAN		P01767	5	2.1692e-20	55	Ig heavy chain V-III region BUT	P01767 Ig heavy chain V-III region BUT	6	18	9	14	8					+	+
HV319_HUMAN		P01780	5	6.0216e-17	55	Ig heavy chain V-III region JON	P01780 Ig heavy chain V-III region JON	10	10	8	15	12					+
LV106_HUMAN		P04208	5	6.5572e-15	55	Ig lambda chain V-I region WAH	P04208 Ig lambda chain V-I region WAH	9	16	8	8	14		+			+
PGS1_HUMAN	BGN	P21810	17	7.25946e-17	55	Biglycan	P21810 Biglycan	22	1	14	8	10	+	+	+	+		+
ANXA3_HUMAN	ANXA3	P12429	33	6.9113e-20	54	Annexin A3	P12429 Annexin A3	7	3	6		38	+			+	+	+
BASI_HUMAN	BSG	P35613	12	1.8727e-24	54	Basigin	P35613 Basigin	9	6	19	8	12	+	+	+	+		+
CLM8_HUMAN	CD300A	Q9UGN4	6	8.83963e-21	54	CMRF35-like molecule 8	Q9UGN4 CMRF35-like molecule 8	10	7	22	5	10	+	+	+	+	+	+
KV122_HUMAN		P04430	4	6.71046e-21	54	Ig kappa chain V-I region BAN	P04430 Ig kappa chain V-I region BAN	7	9	14	12	12	+	+			+
KV123_HUMAN		P04431	10	2.59151e-16	54	Ig kappa chain V-I region Walker	P04431 Ig kappa chain V-I region Walker	11	14	13	14	2		+				+
MA2B2_HUMAN	MAN2B2	Q9Y2E5	23	3.6996e-21	54	Epididymis-specific alpha-mannosidase	Q9Y2E5 Epididymis-specific alpha-mannosidase	17	6	15	9	7	+	+	+	+		+
RENR_HUMAN		Q9UG89	9	4.5143e-21	54	Renin receptor	Q9UG89 Renin receptor	2		2	1	49
1433Z_HUMAN		Q6NUR9	20	3.4197e-20	53	14-3-3 protein zeta/delta	Q6NUR9 14-3-3 protein zeta/delta	20	6	7	4	16
CO4B_HUMAN		Q9UIP5	9	1.18354e-25	53	Complement C4-B	Q9UIP5 Complement C4-B	10	7	13	17	6
COR1A_HUMAN	CORO1A	P31146	37	1.5585e-24	53	Coronin-1A	P31146 Coronin-1A			2		51				+		+
FGL2_HUMAN	FGL2	Q14314	18	4.85508e-20	53	Fibroleukin	Q14314 Fibroleukin	21	3	13	11	5	+	+	+	+	+	+
LCN1_HUMAN	LCN1	P31025	11	3.70031e-22	53	Lipocalin-1	P31025 Lipocalin-1	13	7	17	12	4	+	+	+	+	+	+
MATN3_HUMAN	MATN3	O15232	9	4.05675e-19	53	Matrilin-3	O15232 Matrilin-3	20	5	20	8
NBL1_HUMAN	NBL1	P41271	10	1.37691e-18	53	Neuroblastoma suppressor of tumorigenicity 1	P41271 Neuroblastoma suppressor of tumorigenicity 1	12	5	14	14	8	+		+
S100P_HUMAN	S100P	P25815	19	4.6111e-25	53	Protein S100-P	P25815 Protein S100-P	8	2	6	2	35	+	+	+	+	+	+			+
ACTN4_HUMAN	ACTN4	O43707	30	2.1383e-20	52	Alpha-actinin-4	O43707 Alpha-actinin-4	19	4	7	5	17	+	+	+	+	+	+
CD177_HUMAN	CD177	Q8N6Q3	10	8.9764e-19	52	CD177 antigen	Q8N6Q3 CD177 antigen	21	2	12	8	9	+		+	+	+	+
Contaminant_K22E_HUMAN			16	7.97157e-23	52			16	7	1	10	18
DNER_HUMAN		Q9UDM2	13	8.36626e-22	52	Delta and Notch-like epidermal growth factor-related receptor	Q9UDM2 Delta and Notch-like epidermal growth factor-related receptor	15		18	9	10
HEP2_HUMAN	SERPIND1	P05546	11	1.9055e-16	52	Heparin cofactor 2	P05546 Heparin cofactor 2	16	5	11	16	4	+	+			+	+
PDIA1_HUMAN	P4HB	P07237	20	2.9393e-22	52	Protein disulfide-isomerase	P07237 Protein disulfide-isomerase	12	10	6	8	16	+	+	+	+	+	+
PSCA_HUMAN	PSCA	O43653	3	3.08939e-22	52	Prostate stem cell antigen	O43653 Prostate stem cell antigen	18	5	12	4	13	+	+		+	+	+
XYLT1_HUMAN	XYLT1	Q86Y38	4	9.7923e-24	52	Xylosyltransferase 1	Q86Y38 Xylosyltransferase 1	10	5	7	5	25	+	+		+	+	+
CAH2_HUMAN	CA2	P00918	14	6.69151e-25	51	Carbonic anhydrase 2	P00918 Carbonic anhydrase 2	18	11	10	7	5	+	+	+	+	+	+
CALM_HUMAN	CALM1; CALM2	Q96HK3	15	1.981e-25	51	Calmodulin	Q96HK3 Calmodulin	8	1	5	1	36
KV109_HUMAN		P01601	8	7.6847e-17	51	Ig kappa chain V-I region HK101	P01601 Ig kappa chain V-I region HK101	9	13	12	11	6					+
KV405_HUMAN		P83593	5	1.4657e-19	51	Ig kappa chain V-IV region STH	P83593 Ig kappa chain V-IV region STH	18	14	15	2	2					+	+
LV501_HUMAN		P01719	6	1.4907e-19	51	Ig lambda chain V-V region DEL	P01719 Ig lambda chain V-V region DEL	12	10	5	17	7					+	+
MOES_HUMAN	MSN	P26038	37	1.3588e-19	51	Moesin	P26038 Moesin	6	6	5	1	33	+	+		+	+	+
SBP1_HUMAN	SELENBP1	Q13228	21	2.377e-22	51	Selenium-binding protein 1	Q13228 Selenium-binding protein 1	16	3	18	5	9	+	+	+		+	+
SLAF5_HUMAN		Q8WLP1	8	4.24459e-23	51	SLAM family member 5	Q8WLP1 SLAM family member 5	23	4	10	6	8
VINC_HUMAN	VCL	P18206	41	9.205e-23	51	Vinculin	P18206 Vinculin	5	3	5	1	37	+	+		+		+
VNN1_HUMAN	VNN1	O95497	15	1.3203e-27	51	Pantetheinase	O95497 Pantetheinase	10	7	10	10	14	+		+	+	+	+
ABHEB_HUMAN	ABHD14B	Q96IU4	17	2.9726e-18	50	Abhydrolase domain-containing protein 14B	Q96IU4 Abhydrolase domain-containing protein 14B	14	5	12	7	12	+	+	+	+	+	+
CADH6_HUMAN	CDH6	P55285	15	5.4296e-20	50	Cadherin-6	P55285 Cadherin-6	18	4	8	6	14	+	+	+	+		+
CD5L_HUMAN	CD5L	O43866	11	1.459e-23	50	CD5 antigen-like	O43866 CD5 antigen-like	7	6	17	5	15	+	+	+	+	+	+
CP089_HUMAN	C16orf89	Q6UX73	13	3.42449e-20	50	Uncharacterized protein C16orf89	Q6UX73 Uncharacterized protein C16orf89	29	1	13	4	3				+		+
GAS6_HUMAN	GAS6	Q14393	21	4.34714e-24	50	Growth arrest-specific protein 6	Q14393 Growth arrest-specific protein 6	31		14	2	3	+	+	+	+		+
GSLG1_HUMAN	GLG1	Q92896	27	2.2888e-30	50	Golgi apparatus protein 1	Q92896 Golgi apparatus protein 1	31		9	6	4	+		+	+	+	+
KPYM_HUMAN	PKM2	Q9BWB5	31	7.11475e-24	50	Pyruvate kinase isozymes M1/M2	Q9BWB5 Pyruvate kinase isozymes M1/M2	8	1	10	2	29	+		+	+
LV101_HUMAN		P01699	7	6.944e-14	50	Ig lambda chain V-I region VOR	P01699 Ig lambda chain V-I region VOR	9	10	6	13	12					+	+
S10A7_HUMAN	S100A7	P31151	10	1.94869e-21	50	Protein S100-A7	P31151 Protein S100-A7	13	10	18	9		+	+	+	+	+	+
CALX_HUMAN	CANX	P27824	30	1.4525e-22	49	Calnexin	P27824 Calnexin	2	3	7	2	35		+	+		+	+
CBPB2_HUMAN	CPB2	Q96IY4	7	1.64958e-16	49	Carboxypeptidase B2	Q96IY4 Carboxypeptidase B2	9	7	16	12	5					+	+
CTGF_HUMAN	CTGF	P29279	13	4.47602e-23	49	Connective tissue growth factor	P29279 Connective tissue growth factor	10	5	16	5	13	+	+		+		+
EDN3_HUMAN	EDN3	P14138	6	1.2791e-14	49	Endothelin-3	P14138 Endothelin-3	11	6	18	3	11	+
H31_HUMAN	HIST1H3A; HIST1H3B; HIST1H3C; HIST1H3D; HIST1H3E; HIST1H3F; HIST1H3G; HIST1H3H; HIST1H3I	Q6NWP9	13	1.218e-24	49	Histone H3.1	Q6NWP9 Histone H3.1					49
IST1_HUMAN	KIAA0174	P53990	15	2.3842e-23	49	IST1 homolog	P53990 IST1 homolog	25	2	13	5	4	+	+	+	+		+
PPIB_HUMAN	PPIB	P23284	19	3.19633e-18	49	Peptidyl-prolyl cis-trans isomerase B	P23284 Peptidyl-prolyl cis-trans isomerase B	23	2	9	5	10	+	+	+	+	+	+
SH3L1_HUMAN	SH3BGRL	O75368	12	9.9938e-21	49	SH3 domain-binding glutamic acid-rich-like protein	O75368 SH3 domain-binding glutamic acid-rich-like protein	8	10	15	7	9	+	+			+	+
XPP2_HUMAN	XPNPEP2	O43895	12	8.53e-23	49	Xaa-Pro aminopeptidase 2	O43895 Xaa-Pro aminopeptidase 2	18	2	12	14	3	+	+	+		+	+
AHNK_HUMAN	AHNAK	Q09666	26	1.5451e-20	48	Neuroblast differentiation-associated protein AHNAK	Q09666 Neuroblast differentiation-associated protein AHNAK	10	5	14	6	13	+	+		+	+	+
CO8A_HUMAN	C8A	P07357	18	8.6037e-18	48	Complement component C8 alpha chain	P07357 Complement component C8 alpha chain	12	14	10	10	2			+	+	+	+
COCH_HUMAN	COCH	O43405	6	4.8491e-28	48	Cochlin	O43405 Cochlin	6	6	16	13	7	+	+		+		+
FUCO2_HUMAN	FUCA2	Q9BTY2	9	2.44554e-18	48	Plasma alpha-L-fucosidase	Q9BTY2 Plasma alpha-L-fucosidase	11	4	12	18	3	+		+	+	+	+
IBP5_HUMAN	IGFBP5	P24593	17	2.3461e-20	48	Insulin-like growth factor-binding protein 5	P24593 Insulin-like growth factor-binding protein 5	18	2	18	2	8	+	+	+		+	+
K22E_HUMAN	KRT2	P35908	20	5.7468e-26	48	Keratin, type II cytoskeletal 2 epidermal	P35908 Keratin, type II cytoskeletal 2 epidermal	10	4	2	6	26		+	+	+	+	+
LAMA5_HUMAN	LAMA5	O15230	23	5.0476e-22	48	Laminin subunit alpha-5	O15230 Laminin subunit alpha-5	20	6	8	4	10	+	+	+	+	+	+
PARK7_HUMAN	PARK7	Q99497	16	5.667e-26	48	Protein DJ-1	Q99497 Protein DJ-1	15	9	7	7	10	+	+	+	+	+	+
PRDX2_HUMAN	PRDX2	P32119	15	1.2765e-21	48	Peroxiredoxin-2	P32119 Peroxiredoxin-2	18	6	13	1	10	+		+	+	+	+
PRTN3_HUMAN	PRTN3	Q9UQD8	23	5.36201e-25	48	Myeloblastin	Q9UQD8 Myeloblastin	5	1	7	3	32	+			+
BST1_HUMAN	BST1	Q10588	15	3.50384e-19	47	ADP-ribosyl cyclase 2	Q10588 ADP-ribosyl cyclase 2	12	6	11	10	8	+		+	+	+	+
CDSN_HUMAN		Q9UIN7	11	8.1987e-17	47	Corneodesmosin	Q9UIN7 Corneodesmosin	4	4	7	5	27
CO8B_HUMAN	C8B	P07358	12	6.63574e-24	47	Complement component C8 beta chain	P07358 Complement component C8 beta chain	13	11	10	11	2	+	+				+
DMKN_HUMAN	DMKN	Q9BSY6	10	3.40003e-22	47	Dermokine	Q9BSY6 Dermokine	12	5	10	14	6			+	+
EPHB6_HUMAN	EPHB6	O15197	10	1.02417e-25	47	Ephrin type-B receptor 6	O15197 Ephrin type-B receptor 6	18	7	12	4	6	+	+	+	+		+
FCG3B_HUMAN	FCGR3B	O75015	6	1.03476e-19	47	Low affinity immunoglobulin gamma Fc region receptor III-B	O75015 Low affinity immunoglobulin gamma Fc region receptor III-B	18	2	16	5	6	+		+	+	+	+
GPC5B_HUMAN	GPRC5B	Q9NZH0	6	3.03584e-18	47	G-protein coupled receptor family C group 5 member B	Q9NZH0 G-protein coupled receptor family C group 5 member B	26	3	7	6	5	+	+	+	+	+	+
PVRL1_HUMAN	PVRL1	Q15223	14	5.7149e-24	47	Poliovirus receptor-related protein 1	Q15223 Poliovirus receptor-related protein 1	25	2	7	6	7	+		+	+		+
S10AC_HUMAN	S100A12	P80511	21	3.3424e-22	47	Protein S100-A12	P80511 Protein S100-A12	2	2		2	41	+				+	+
C1S_HUMAN		Q9UCV4	16	1.8252e-23	46	Complement C1s subcomponent	Q9UCV4 Complement C1s subcomponent	11	5	5	10	15
CLN5_HUMAN	CLN5	O75503	8	7.38355e-25	46	Ceroid-lipofuscinosis neuronal protein 5	O75503 Ceroid-lipofuscinosis neuronal protein 5	18	6	8	7	7	+		+	+	+	+
CRNN_HUMAN	CRNN	Q9UBG3	10	3.47627e-25	46	Cornulin	Q9UBG3 Cornulin	17	4	10	14	1	+	+		+	+	+
F151A_HUMAN	FAM151A	Q8WW52	13	1.69785e-19	46	Protein FAM151A	Q8WW52 Protein FAM151A	17	6	14	6	3		+		+	+	+	+
B3GN1_HUMAN	B3GNT1; B3GNT6	O43505	17	3.32884e-26	45	N-acetyllactosaminide beta-1,3-N-acetylglucosaminyltransferase	O43505 N-acetyllactosaminide beta-1,3-N-acetylglucosaminyltransferase	19	5	11	4	6	+	+			+	+
CADM3_HUMAN	CADM3	Q8N126	11	7.28205e-19	45	Cell adhesion molecule 3	Q8N126 Cell adhesion molecule 3	11	7	11	9	7	+	+		+	+	+
CETP_HUMAN	CETP	P11597	15	5.91266e-18	45	Cholesteryl ester transfer protein	P11597 Cholesteryl ester transfer protein	12	6	13	5	9	+	+	+	+	+	+
CO3A1_HUMAN		Q6LDJ3	15	3.78147e-18	45	Collagen alpha-1(III) chain	Q6LDJ3 Collagen alpha-1(III) chain	17	3	8	4	13
MYOC_HUMAN	MYOC	Q99972	12	1.54177e-21	45	Myocilin	Q99972 Myocilin	11	5	13	11	5	+	+		+	+	+
R4RL2_HUMAN	RTN4RL2	Q86UN3	10	1.64784e-17	45	Reticulon-4 receptor-like 2	Q86UN3 Reticulon-4 receptor-like 2	17	3	14	6	5	+	+	+	+	+	+
SMR3B_HUMAN	SMR3B	P02814	7	4.05167e-17	45	Submaxillary gland androgen-regulated protein 3B	P02814 Submaxillary gland androgen-regulated protein 3B	4	1	5	1	34	+				+
AOC1_HUMAN	AOC1		18	2.82818e-18	44	Amiloride-sensitive amine oxidase [copper-containing]	P19801	26	2	9	6	1
APLP2_HUMAN	APLP2; APPL2	Q06481	16	1.06809e-18	44	Amyloid-like protein 2	Q06481 Amyloid-like protein 2	17	2	13	3	9	+	+				+
CAPG_HUMAN	CAPG	P40121	21	4.6549e-24	44	Macrophage-capping protein	P40121 Macrophage-capping protein	8	2	4	1	29	+			+		+
CASPE_HUMAN	CASP14	P31944	16	4.14775e-20	44	Caspase-14	P31944 Caspase-14	14		29	1		+	+		+	+	+
CHMP5_HUMAN	CHMP5	Q9NZZ3	13	9.2028e-23	44	Charged multivesicular body protein 5	Q9NZZ3 Charged multivesicular body protein 5	19	4	8	3	10	+	+	+	+	+	+
CLMP_HUMAN			6	3.2425e-21	44	CXADR-like membrane protein	Q9H6B4	16	6	12	7	3
GDIR2_HUMAN	ARHGDIB	P52566	23	2.5329e-22	44	Rho GDP-dissociation inhibitor 2	P52566 Rho GDP-dissociation inhibitor 2			1		43	+		+	+		+
K1C9_HUMAN	KRT9	P35527	28	1.8286e-24	44	Keratin, type I cytoskeletal 9	P35527 Keratin, type I cytoskeletal 9	3	3	2	2	34		+	+	+	+	+
LRP1_HUMAN	LRP1	Q07954	20	6.6392e-19	44	Prolow-density lipoprotein receptor-related protein 1	Q07954 Prolow-density lipoprotein receptor-related protein 1	11	1	12	7	13	+	+	+	+	+	+
ACBP_HUMAN	DBI	P07108	9	4.8068e-22	43	Acyl-CoA-binding protein	P07108 Acyl-CoA-binding protein	11	3	12	8	9	+		+	+	+	+
CD7_HUMAN	CD7	P09564	6	1.62289e-20	43	T-cell antigen CD7	P09564 T-cell antigen CD7	16	6	5	2	14	+	+	+	+		+
EPHB2_HUMAN	EPHB2	P29323	12	1.69822e-25	43	Ephrin type-B receptor 2	P29323 Ephrin type-B receptor 2	16	3	17	4	3	+	+	+	+		+
ERP44_HUMAN	TXNDC4	Q9BS26	8	3.90716e-24	43	Endoplasmic reticulum resident protein 44	Q9BS26 Endoplasmic reticulum resident protein 44	9	15	9	2	8	+				+	+
HGFA_HUMAN	HGFAC	Q04756	14	2.83564e-19	43	Hepatocyte growth factor activator	Q04756 Hepatocyte growth factor activator	16	5	7	8	7	+		+	+	+	+
PTPRS_HUMAN	PTPRS	Q13332	24	5.12326e-27	43	Receptor-type tyrosine-protein phosphatase S	Q13332 Receptor-type tyrosine-protein phosphatase S	18	2	7	3	13	+	+	+	+		+
TARSH_HUMAN	ABI3BP	Q7Z7G0	18	1.3395e-24	43	Target of Nesh-SH3	Q7Z7G0 Target of Nesh-SH3	16	1	14	6	6	+	+		+		+
PTPRJ_HUMAN	PTPRJ	Q12913	17	3.40539e-21	42	Receptor-type tyrosine-protein phosphatase eta	Q12913 Receptor-type tyrosine-protein phosphatase eta	19	2	7	7	7	+	+	+	+	+	+
ROR2_HUMAN	ROR2	Q01974	5	1.46812e-24	42	Tyrosine-protein kinase transmembrane receptor ROR2	Q01974 Tyrosine-protein kinase transmembrane receptor ROR2	19	1	13	5	4	+			+	+	+
TAGL2_HUMAN	TAGLN2	P37802	17	1.591e-20	42	Transgelin-2	P37802 Transgelin-2	5	2	11	2	22	+	+		+	+	+
ZFPL1_HUMAN	ZFPL1	O95159	7	2.2963e-20	42	Zinc finger protein-like 1	O95159 Zinc finger protein-like 1	10		6	1	25	+
BROX_HUMAN	C1orf58	Q5VW32	15	2.45113e-25	41	BRO1 domain-containing protein BROX	Q5VW32 BRO1 domain-containing protein BROX	21	2	13	4	1	+	+	+			+
EPHA7_HUMAN	EPHA7	Q15375	11	4.4487e-22	41	Ephrin type-A receptor 7	Q15375 Ephrin type-A receptor 7	11	3	15	5	7	+	+	+	+	+	+
K2C6A_HUMAN	KRT6A	P02538	11	4.90225e-21	41	Keratin, type II cytoskeletal 6A	P02538 Keratin, type II cytoskeletal 6A	15	1	7	15	3		+	+	+	+	+
KLKB1_HUMAN	KLK3; KLKB1	P03952	14	6.02945e-18	41	Plasma kallikrein	P03952 Plasma kallikrein	11	13	7	8	2						+
L1CAM_HUMAN	L1CAM	P32004	17	4.00635e-25	41	Neural cell adhesion molecule L1	P32004 Neural cell adhesion molecule L1	29	1	7	3	1	+	+	+	+		+
MT1E_HUMAN	MT1E	P04732	5	2.5672e-21	41	Metallothionein-1E	P04732 Metallothionein-1E	4	4	9	8	16			+
PAG15_HUMAN	PLA2G15	Q8NCC3	10	3.2312e-18	41	Group XV phospholipase A2	Q8NCC3 Group XV phospholipase A2	14	6	13	5	3	+	+		+	+	+
SDC4_HUMAN	SDC4	P31431	10	1.04827e-17	41	Syndecan-4	P31431 Syndecan-4	16		11	6	8	+	+	+	+		+		+
AATC_HUMAN	GOT1	P17174	11	4.44266e-21	40	Aspartate aminotransferase, cytoplasmic	P17174 Aspartate aminotransferase, cytoplasmic	17	5	11	5	2	+	+	+	+		+
KV310_HUMAN		P04434	4	5.0053e-14	40	Ig kappa chain V-III region VH	P04434 Ig kappa chain V-III region VH	4	8	14	4	10		+			+	+
PTGR1_HUMAN	PTGR1	Q14914	17	2.30463e-18	40	Prostaglandin reductase 1	Q14914 Prostaglandin reductase 1	12	3	14	3	8	+	+		+		+
PXDC2_HUMAN	PLXDC2	Q6UX71	10	3.38512e-19	40	Plexin domain-containing protein 2	Q6UX71 Plexin domain-containing protein 2	17	4	11	5	3	+		+	+	+	+
ANX11_HUMAN	ANXA11	P50995	14	4.4143e-19	39	Annexin A11	P50995 Annexin A11	14	4	9	5	7	+	+	+	+		+
ANXA4_HUMAN	ANXA4	P09525	16	9.3301e-20	39	Annexin A4	P09525 Annexin A4	7	6	10	4	12	+		+	+	+	+
FAT4_HUMAN	FAT4	Q6V0I7	28	2.21118e-21	39	Protocadherin Fat 4	Q6V0I7 Protocadherin Fat 4	25	1	6	3	4	+		+	+		+
FUCO_HUMAN	FUCA1	P04066	7	6.67346e-24	39	Tissue alpha-L-fucosidase	P04066 Tissue alpha-L-fucosidase	13	7	9	9	1	+		+	+	+	+
GDF15_HUMAN	GDF15	Q99988	7	1.43224e-20	39	Growth/differentiation factor 15	Q99988 Growth/differentiation factor 15	7	7	9	5	11	+	+	+	+	+	+
GGT6_HUMAN	GGT6	Q6P531	7	4.9587e-22	39	Gamma-glutamyltransferase 6	Q6P531 Gamma-glutamyltransferase 6	13	3	4	10	9	+		+	+		+
HSP71_HUMAN	HSPA1A	P08107	25	9.7251e-22	39	Heat shock 70 kDa protein 1A/1B	P08107 Heat shock 70 kDa protein 1A/1B	7	2	7	2	21		+		+	+	+
KV105_HUMAN		P01597	7	8.6612e-17	39	Ig kappa chain V-I region DEE	P01597 Ig kappa chain V-I region DEE	5	11	14	3	6	+				+
LAMB1_HUMAN	LAMB1	P07942	20	4.8084e-25	39	Laminin subunit beta-1	P07942 Laminin subunit beta-1	12	2	8	6	11					+	+
S12A1_HUMAN	SLC12A1	Q13621	12	2.627e-17	39	Solute carrier family 12 member 1	Q13621 Solute carrier family 12 member 1	16	7	8	6	2	+	+	+	+		+
ANXA6_HUMAN	ANXA6	P08133	30	1.3028e-23	38	Annexin A6	P08133 Annexin A6	7	1	5		25	+	+	+	+		+
CAP1_HUMAN	CAP1	Q01518	29	1.3062e-21	38	Adenylyl cyclase-associated protein 1	Q01518 Adenylyl cyclase-associated protein 1	4		2		32	+			+	+	+
HSPB1_HUMAN	HSPB1	Q9UC36	13	8.49982e-35	38	Heat shock protein beta-1	Q9UC36 Heat shock protein beta-1	14	1	12	10	1	+		+	+
IF6_HUMAN	EIF3A; EIF6	P56537	11	7.847e-25	38	Eukaryotic translation initiation factor 6	P56537 Eukaryotic translation initiation factor 6	8	1	14	4	11					+	+
NPTXR_HUMAN	NPTXR	O95502	8	2.119e-19	38	Neuronal pentraxin receptor	O95502 Neuronal pentraxin receptor	11		11	2	14	+					+
SCG1_HUMAN	CHGB	P05060	19	3.0803e-21	38	Secretogranin-1	P05060 Secretogranin-1	6		11	1	20	+		+		+	+
SLIK1_HUMAN	SLITRK1	Q96PX8	6	3.4759e-20	38	SLIT and NTRK-like protein 1	Q96PX8 SLIT and NTRK-like protein 1	11	5	8	9	5	+	+	+	+	+	+
1433B_HUMAN	YWHAB	P31946	23	8.273e-22	37	14-3-3 protein beta/alpha	P31946 14-3-3 protein beta/alpha	11	2	6	5	13	+	+	+	+		+
CMGA_HUMAN	CHGA	P10645	11	5.207e-22	37	Chromogranin-A	P10645 Chromogranin-A	12	2	9	10	4	+	+	+	+		+
ENPP2_HUMAN	ENPP2	Q9UCR2	15	1.16741e-19	37	Ectonucleotide pyrophosphatase/phosphodiesterase family member 2	Q9UCR2 Ectonucleotide pyrophosphatase/phosphodiesterase family member 2	23	2	5	3	4	+		+	+
GPC5C_HUMAN	GPRC5C	Q9NQ84	12	1.65109e-18	37	G-protein coupled receptor family C group 5 member C	Q9NQ84 G-protein coupled receptor family C group 5 member C	19	2	10	3	3	+	+	+	+	+	+
H2A1B_HUMAN	HIST1H2AB; HIST1H2AE	P04908	17	1.0343e-15	37	Histone H2A type 1-B/E	P04908 Histone H2A type 1-B/E					37					+	+
ODO2_HUMAN	DLST	P36957	5	3.29555e-22	37	Dihydrolipoyllysine-residue succinyltransferase component of 2-oxoglutarate dehydrogenase complex, mitochondrial	P36957 Dihydrolipoyllysine-residue succinyltransferase component of 2-oxoglutarate dehydrogenase complex, mitochondrial	11		5	1	20	+	+	+	+	+	+
PDIA3_HUMAN	PDIA3	P30101	21	1.0908e-16	37	Protein disulfide-isomerase A3	P30101 Protein disulfide-isomerase A3	11	1	5	5	15	+					+
TKT_HUMAN	TKT	P29401	31	2.2607e-22	37	Transketolase	P29401 Transketolase	2	1	1		33	+	+	+			+
TRHDE_HUMAN	TRHDE	Q9UKU6	17	2.94199e-18	37	Thyrotropin-releasing hormone-degrading ectoenzyme	Q9UKU6 Thyrotropin-releasing hormone-degrading ectoenzyme	25	1	7	4		+	+	+	+	+	+
VAS1_HUMAN	ATP6AP1	Q15904	10	8.8523e-31	37	V-type proton ATPase subunit S1	Q15904 V-type proton ATPase subunit S1	8	4	9	6	10	+	+		+	+	+
ACE2_HUMAN	ACE2	Q9BYF1	18	1.9422e-22	36	Angiotensin-converting enzyme 2	Q9BYF1 Angiotensin-converting enzyme 2	12	4	12	5	3	+	+	+	+	+	+
CYTS_HUMAN	CST4	P01036	7	2.8317e-23	36	Cystatin-S	P01036 Cystatin-S	8	2	5	5	16	+		+	+	+	+
FCN2_HUMAN	FCN2	Q15485	14	3.1758e-26	36	Ficolin-2	Q15485 Ficolin-2	8	5	13	5	5	+	+	+	+		+
FETUB_HUMAN	FETUB	Q9UGM5	9	1.26925e-19	36	Fetuin-B	Q9UGM5 Fetuin-B	13	3	7	13							+
FLNC_HUMAN	FLNC	Q14315	14	5.1783e-19	36	Filamin-C	Q14315 Filamin-C	10	4	7	8	7	+		+	+		+
GP1BA_HUMAN	GP1BA	P07359	11	5.02624e-21	36	Platelet glycoprotein Ib alpha chain	P07359 Platelet glycoprotein Ib alpha chain	7	8	7	8	6	+	+		+	+	+
KAIN_HUMAN		P29622	11	2.5967e-21	36	Kallistatin	P29622 Kallistatin	10	1	14	7	4	+	+			+	+
NID2_HUMAN	NID2	Q14112	13	2.32102e-22	36	Nidogen-2	Q14112 Nidogen-2	12	6	5	12	1						+
NRX3A_HUMAN	NRXN3	Q9UIE3	8	1.91826e-19	36	Neurexin-3-alpha	Q9UIE3 Neurexin-3-alpha	12	7	7	4	6	+
ROR1_HUMAN	ROR1	Q01973	13	1.40561e-22	36	Tyrosine-protein kinase transmembrane receptor ROR1	Q01973 Tyrosine-protein kinase transmembrane receptor ROR1	13	1	9	6	7	+			+		+
1433E_HUMAN	YWHAE	P62258	14	2.8679e-24	35	14-3-3 protein epsilon	P62258 14-3-3 protein epsilon	18	2	7	1	7	+	+	+	+	+	+
AL1A1_HUMAN	ALDH1A1	P00352	12	6.25495e-22	35	Retinal dehydrogenase 1	P00352 Retinal dehydrogenase 1	16	2	11	5	1	+	+	+	+	+	+
APOM_HUMAN	APOM	O95445	8	5.76915e-18	35	Apolipoprotein M	O95445 Apolipoprotein M	10	5	9	7	4	+		+	+	+	+
BAMBI_HUMAN	BAMBI	Q13145	6	8.08981e-24	35	BMP and activin membrane-bound inhibitor homolog	Q13145 BMP and activin membrane-bound inhibitor homolog	18	2	9		6	+	+		+	+	+
CATG_HUMAN	CTSG	P08311	19	6.6876e-15	35	Cathepsin G	P08311 Cathepsin G					35		+		+	+	+	+
CLIC1_HUMAN	CLIC1	O00299	16	1.2721e-18	35	Chloride intracellular channel protein 1	O00299 Chloride intracellular channel protein 1	6	7	9	4	9	+	+	+	+	+	+
G6PI_HUMAN	GPI	P06744	25	1.8751e-19	35	Glucose-6-phosphate isomerase	P06744 Glucose-6-phosphate isomerase	5	3	3	1	23	+	+	+	+	+	+
GFRP_HUMAN	GCHFR	P30047	9	9.3712e-20	35	GTP cyclohydrolase 1 feedback regulatory protein	P30047 GTP cyclohydrolase 1 feedback regulatory protein	11	1	10	4	9	+		+	+	+	+
GP116_HUMAN	GPR116	Q8IZF2	16	2.8998e-21	35	Probable G-protein coupled receptor 116	Q8IZF2 Probable G-protein coupled receptor 116	12	2	9	3	9			+	+		+
HV209_HUMAN		P06331	5	5.16795e-19	35	Ig heavy chain V-II region ARH-77	P06331 Ig heavy chain V-II region ARH-77	6	16	6	7			+			+	+
IDHC_HUMAN	IDH1	O75874	14	6.26879e-18	35	Isocitrate dehydrogenase [NADP] cytoplasmic	O75874 Isocitrate dehydrogenase [NADP] cytoplasmic	12	2	11	7	3	+	+	+	+	+	+
LGMN_HUMAN	LGMN	Q99538	10	1.86358e-19	35	Legumain	Q99538 Legumain	13	1	16	3	2	+		+	+	+	+
NADC_HUMAN	QPRT	Q15274	11	1.61039e-24	35	Nicotinate-nucleotide pyrophosphorylase [carboxylating]	Q15274 Nicotinate-nucleotide pyrophosphorylase [carboxylating]	10	6	9	8	2	+	+	+	+	+	+
TMED7_HUMAN	TMED7	Q9Y3B3	6	2.22703e-18	35	Transmembrane emp24 domain-containing protein 7	Q9Y3B3 Transmembrane emp24 domain-containing protein 7	11	5	6	5	8	+			+		+
CD320_HUMAN	CD320	Q9NPF0	7	6.56633e-16	34	CD320 antigen	Q9NPF0 CD320 antigen	8	4	11	6	5	+		+	+	+	+
COF1_HUMAN		P23528	15	9.0096e-20	34	Cofilin-1	P23528 Cofilin-1	3		3	1	27		+			+	+
CS010_HUMAN	C19orf10; IL25	Q969H8	7	7.53861e-19	34	UPF0556 protein C19orf10	Q969H8 UPF0556 protein C19orf10	7	5	7	8	7	+				+	+
CYTN_HUMAN	CST1	P01037	8	4.4761e-21	34	Cystatin-SN	P01037 Cystatin-SN	8	6	5	8	7				+	+	+
DREB_HUMAN	DBN1	Q16643	7	1.5284e-19	34	Drebrin	Q16643 Drebrin	3	1	2		28						+
FA11_HUMAN	F11	P03951	11	3.72498e-25	34	Coagulation factor XI	P03951 Coagulation factor XI	14	2	11	6	1		+	+	+	+	+
FAM3B_HUMAN	FAM3B	P58499	9	4.55921e-18	34	Protein FAM3B	P58499 Protein FAM3B	19	3	7	2	3	+	+	+	+		+
HABP2_HUMAN	HABP2	Q14520	10	1.0307e-24	34	Hyaluronan-binding protein 2	Q14520 Hyaluronan-binding protein 2	11	6	5	11	1						+
HS71L_HUMAN	HSPA1L	P34931	18	3.1593e-24	34	Heat shock 70 kDa protein 1-like	P34931 Heat shock 70 kDa protein 1-like	7	1	10	2	14		+		+		+
HV102_HUMAN		P01743	6	9.38851e-16	34	Ig heavy chain V-I region HG3	P01743 Ig heavy chain V-I region HG3	6	11	6	9	2					+	+	+
HV310_HUMAN		P01771	2	5.7094e-16	34	Ig heavy chain V-III region HIL	P01771 Ig heavy chain V-III region HIL	4	14	4	10	2
ITB2_HUMAN	ITGB2	P05107	29	8.5685e-22	34	Integrin beta-2	P05107 Integrin beta-2	1				33						+
KV203_HUMAN		P01616	3	1.861e-24	34	Ig kappa chain V-II region MIL	P01616 Ig kappa chain V-II region MIL	4	7	10	2	11	+				+
LV103_HUMAN		P01701	6	8.6258e-15	34	Ig lambda chain V-I region NEW	P01701 Ig lambda chain V-I region NEW	3	9	10	3	9		+				+
LV601_HUMAN		P01721	8	1.06979e-17	34	Ig lambda chain V-VI region AR	P01721 Ig lambda chain V-VI region AR	7	5	2	5	15
PI15_HUMAN	PI15	O43692	2	8.07852e-13	34	Peptidase inhibitor 15	O43692 Peptidase inhibitor 15	9	5	14	1	5	+			+	+	+
PTPRN_HUMAN	PTPRN	Q16849	8	1.5819e-22	34	Receptor-type tyrosine-protein phosphatase-like N	Q16849 Receptor-type tyrosine-protein phosphatase-like N	13	4	12	3	2	+		+			+
B4GT1_HUMAN	B4GALT1	P15291	8	3.85429e-19	33	Beta-1,4-galactosyltransferase 1	P15291 Beta-1,4-galactosyltransferase 1	10	4	8	8	3	+	+	+	+		+
BPI_HUMAN		Q9H203	30	1.5055e-21	33	Bactericidal permeability-increasing protein	Q9H203 Bactericidal permeability-increasing protein					33
ECM1_HUMAN	ECM1	Q8IZ60	15	6.92019e-19	33	Extracellular matrix protein 1	Q8IZ60 Extracellular matrix protein 1	10	3	10	8	2			+
EF1A1_HUMAN	EEF1A1	P68104	16	1.06901e-19	33	Elongation factor 1-alpha 1	P68104 Elongation factor 1-alpha 1	13	1	9	6	4	+	+	+	+	+	+
FGFP2_HUMAN	FGFBP2	Q9BYJ0	13	6.0182e-19	33	Fibroblast growth factor-binding protein 2	Q9BYJ0 Fibroblast growth factor-binding protein 2	9	4	14	2	4	+		+	+	+	+
HV311_HUMAN		P01772	6	2.0213e-15	33	Ig heavy chain V-III region KOL	P01772 Ig heavy chain V-III region KOL	7	6	6	10	4
HYAL1_HUMAN		Q8NFK8	11	3.80736e-21	33	Hyaluronidase-1	Q8NFK8 Hyaluronidase-1	14	2	13	1	3
K2C8_HUMAN		Q6P4C7	18	1.9682e-18	33	Keratin, type II cytoskeletal 8	Q6P4C7 Keratin, type II cytoskeletal 8	4	9	6	4	10							+
KV117_HUMAN		P01609	4	4.32677e-16	33	Ig kappa chain V-I region Scw	P01609 Ig kappa chain V-I region Scw	4	8	13	4	4	+	+			+	+
KV306_HUMAN		P01624	3	6.7327e-20	33	Ig kappa chain V-III region POM	P01624 Ig kappa chain V-III region POM	7	7	4	9	6					+	+
LAMC1_HUMAN	LAMB2; LAMC1	P11047	23	8.1414e-22	33	Laminin subunit gamma-1	P11047 Laminin subunit gamma-1	15		2	3	13	+				+	+
MUC6_HUMAN	MUC6	Q6W4X9	14	6.26027e-23	33	Mucin-6	Q6W4X9 Mucin-6	20		13			+	+	+	+	+	+
PROS_HUMAN	PROS1	P07225	14	1.891e-19	33	Vitamin K-dependent protein S	P07225 Vitamin K-dependent protein S	11	8	7	6	1						+
TIMP2_HUMAN	TIMP2	P16035	15	1.8869e-21	33	Metalloproteinase inhibitor 2	P16035 Metalloproteinase inhibitor 2	15	1	11	3	3	+		+	+	+	+
UPAR_HUMAN		Q9UD69	11	3.2173e-24	33	Urokinase plasminogen activator surface receptor	Q9UD69 Urokinase plasminogen activator surface receptor	12	2	9	3	7
A2ML1_HUMAN	A2ML1	A8K2U0	21	5.79229e-20	32	Alpha-2-macroglobulin-like protein 1	A8K2U0 Alpha-2-macroglobulin-like protein 1	3	1	25	3		+			+	+	+
CADH5_HUMAN	CDH5	P33151	13	2.7154e-20	32	Cadherin-5	P33151 Cadherin-5	4	3	19	3	3			+			+
CADM2_HUMAN	CADM2	Q8N3J6	12	1.169e-27	32	Cell adhesion molecule 2	Q8N3J6 Cell adhesion molecule 2	13	1	12	3	3			+		+	+
CBPZ_HUMAN	CPZ	Q66K79	8	4.39826e-24	32	Carboxypeptidase Z	Q66K79 Carboxypeptidase Z	15	1	9	3	4		+	+	+		+
CNDP1_HUMAN	CNDP1	Q96KN2	8	2.7235e-19	32	Beta-Ala-His dipeptidase	Q96KN2 Beta-Ala-His dipeptidase	12	2	2	13	3						+
DSC1_HUMAN	DSC1	Q08554	9	4.24195e-20	32	Desmocollin-1	Q08554 Desmocollin-1	6	5	15	6							+
ENPP4_HUMAN	ENPP4	Q9Y6X5	8	3.03234e-18	32	Ectonucleotide pyrophosphatase/phosphodiesterase family member 4	Q9Y6X5 Ectonucleotide pyrophosphatase/phosphodiesterase family member 4	9	7	7	7	2	+		+	+	+	+
GPC3_HUMAN	GPC3	P51654	14	3.4548e-17	32	Glypican-3	P51654 Glypican-3	15	1	8	4	4	+		+	+	+	+
HV103_HUMAN		P23083	5	2.05268e-17	32	Ig heavy chain V-I region V35	P23083 Ig heavy chain V-I region V35	6	12	4	5	5					+	+
KV106_HUMAN		P01598	3	5.4201e-14	32	Ig kappa chain V-I region EU	P01598 Ig kappa chain V-I region EU	6	7	10	4	5	+	+			+	+
KV304_HUMAN		P01622	7	1.1912e-16	32	Ig kappa chain V-III region Ti	P01622 Ig kappa chain V-III region Ti	5	10	9	6	2		+			+	+
NHRF1_HUMAN	SLC9A3R1	O14745	12	8.23036e-21	32	Na(+)/H(+) exchange regulatory cofactor NHE-RF1	O14745 Na(+)/H(+) exchange regulatory cofactor NHE-RF1	9	6	8	5	4	+	+			+	+
PCD12_HUMAN	PCDH12	Q9NPG4	19	2.787e-20	32	Protocadherin-12	Q9NPG4 Protocadherin-12	16		9		7	+		+	+	+	+
PRAP1_HUMAN	PRAP1	Q96NZ9	8	2.65914e-20	32	Proline-rich acidic protein 1	Q96NZ9 Proline-rich acidic protein 1	10	4	5	9	4	+					+
S12A3_HUMAN	SLC12A3	P55017	13	1.01792e-18	32	Solute carrier family 12 member 3	P55017 Solute carrier family 12 member 3	23		6	3		+	+		+		+
CAD15_HUMAN	CDH15; CDH3	P55291	18	4.0249e-24	31	Cadherin-15	P55291 Cadherin-15	11	2	9	2	7	+				+	+
CO5A1_HUMAN	COL5A1	P20908	9	1.39467e-21	31	Collagen alpha-1(V) chain	P20908 Collagen alpha-1(V) chain	10	4	6	10	1						+
CRHBP_HUMAN	CRHBP	P24387	11	5.56851e-22	31	Corticotropin-releasing factor-binding protein	P24387 Corticotropin-releasing factor-binding protein	11	3	5	11	1						+
FA9_HUMAN	F9	P00740	9	1.67835e-18	31	Coagulation factor IX	P00740 Coagulation factor IX	10	3	11	6	1					+	+
FMOD_HUMAN	FMOD	Q06828	7	2.48245e-24	31	Fibromodulin	Q06828 Fibromodulin	13	5	10	2	1	+		+			+
GLU2B_HUMAN	PRKCSH	P14314	14	6.1008e-28	31	Glucosidase 2 subunit beta	P14314 Glucosidase 2 subunit beta	11	6	6	3	5	+		+	+		+
IGFR1_HUMAN			8	4.5955e-17	31	IGF-like family receptor 1	Q9H665	10	1	8	4	8
IQGA1_HUMAN	IQGAP1	P46940	32	6.9965e-23	31	Ras GTPase-activating-like protein IQGAP1	P46940 Ras GTPase-activating-like protein IQGAP1	1		3		27	+	+			+	+
LV001_HUMAN		P04211	3	3.30962e-12	31	Ig lambda chain V region 4A	P04211 Ig lambda chain V region 4A	4	8	5	7	7					+	+
LV104_HUMAN		P01702	4	1.6286e-14	31	Ig lambda chain V-I region NIG-64	P01702 Ig lambda chain V-I region NIG-64	5	7	7	5	7					+	+
LV211_HUMAN		P04209	4	1.73073e-14	31	Ig lambda chain V-II region NIG-84	P04209 Ig lambda chain V-II region NIG-84	5	8	3	5	10					+
LYAM1_HUMAN	SELL	P14151	8	1.64011e-19	31	L-selectin	P14151 L-selectin	8	2	11	7	3			+		+	+	+
MMP7_HUMAN	MMP7	P09237	7	2.28739e-16	31	Matrilysin	P09237 Matrilysin	5	9	12	4	1	+		+	+	+	+
STOM_HUMAN	STOM	P27105	20	1.3002e-21	31	Erythrocyte band 7 integral membrane protein	P27105 Erythrocyte band 7 integral membrane protein	7		8	2	14	+	+	+	+	+	+
VWA1_HUMAN	VWA1	Q6PCB0	10	2.79836e-19	31	von Willebrand factor A domain-containing protein 1	Q6PCB0 von Willebrand factor A domain-containing protein 1	16	3	6	3	3	+		+	+	+	+
1A01_HUMAN	HLA-A	P30443	9	1.04904e-18	30	HLA class I histocompatibility antigen, A-1 alpha chain	P30443 HLA class I histocompatibility antigen, A-1 alpha chain	5	7	8	5	5	+		+	+
ACTBM_HUMAN		Q9BYX7	10	5.0976e-17	30	Beta-actin-like protein 3	Q9BYX7 Beta-actin-like protein 3	6	2	10	3	9						+
ATOX1_HUMAN	ATOX1	O00244	9	1.76612e-21	30	Copper transport protein ATOX1	O00244 Copper transport protein ATOX1	7	4	9	3	7	+	+				+
BID_HUMAN	BID	P55957	9	1.0497e-15	30	BH3-interacting domain death agonist	P55957 BH3-interacting domain death agonist	12	2	9	2	5	+	+	+	+	+	+
CAB45_HUMAN	SDF4	Q9NZP7	15	1.8725e-22	30	45 kDa calcium-binding protein	Q9NZP7 45 kDa calcium-binding protein	9	2	3	5	11	+		+	+
CYTL1_HUMAN	CYTL1	Q9NRR1	8	1.20097e-16	30	Cytokine-like protein 1	Q9NRR1 Cytokine-like protein 1	11	4	4	11
FGFR1_HUMAN	FGFR1; FLG	Q14307	8	3.828e-16	30	Basic fibroblast growth factor receptor 1	Q14307 Basic fibroblast growth factor receptor 1	10	3	11	1	5
GDIR1_HUMAN	ARHGDIA	P52565	21	1.9263e-22	30	Rho GDP-dissociation inhibitor 1	P52565 Rho GDP-dissociation inhibitor 1	5	1	2	1	21	+		+	+		+
HBD_HUMAN	HBD	P02042	9	5.54329e-20	30	Hemoglobin subunit delta	P02042 Hemoglobin subunit delta	6	13	2	6	3	+	+	+		+	+
MDHC_HUMAN	MDH1	P40925	14	1.02047e-20	30	Malate dehydrogenase, cytoplasmic	P40925 Malate dehydrogenase, cytoplasmic	9	8	5	3	5	+	+	+	+	+	+
MRC2_HUMAN	MRC2	Q9UBG0	11	1.2628e-21	30	C-type mannose receptor 2	Q9UBG0 C-type mannose receptor 2	11	1	10	4	4	+	+	+	+	+	+
TFPI1_HUMAN	TFPI	P10646	14	1.10997e-20	30	Tissue factor pathway inhibitor	P10646 Tissue factor pathway inhibitor	10	1	7	3	9	+	+				+
THTM_HUMAN	MPST	P25325	13	9.92881e-19	30	3-mercaptopyruvate sulfurtransferase	P25325 3-mercaptopyruvate sulfurtransferase	13	1	7	2	7	+	+	+	+	+	+
ANGI_HUMAN	ANG	P03950	6	3.96802e-23	29	Angiogenin	P03950 Angiogenin	8	2	13	6		+	+		+		+
ASGR2_HUMAN	ASGR2	P07307	6	3.25898e-21	29	Asialoglycoprotein receptor 2	P07307 Asialoglycoprotein receptor 2	6	4	12	3	4	+		+	+		+
ATNG_HUMAN	FXYD2	P54710	19	5.5434e-24	29	Sodium/potassium-transporting ATPase subunit gamma	P54710 Sodium/potassium-transporting ATPase subunit gamma					29	+	+
DSG1_HUMAN	DSG1	Q02413	12	2.5658e-19	29	Desmoglein-1	Q02413 Desmoglein-1	9	1	12	4	3	+	+	+	+	+	+
EPHA1_HUMAN	EPHA1	P21709	9	1.5376e-24	29	Ephrin type-A receptor 1	P21709 Ephrin type-A receptor 1	9	1	11	5	3	+		+	+	+	+
GP180_HUMAN	GPR180	Q86V85	6	8.50899e-21	29	Integral membrane protein GPR180	Q86V85 Integral membrane protein GPR180	12	3	7	3	4	+	+	+	+	+	+
H2B1B_HUMAN	HIST1H2BB	P33778	12	7.7941e-20	29	Histone H2B type 1-B	P33778 Histone H2B type 1-B	2		2	1	24							+
HSP72_HUMAN	HSPA2	P54652	11	8.64273e-21	29	Heat shock-related 70 kDa protein 2	P54652 Heat shock-related 70 kDa protein 2	14	2	6	3	4		+		+	+	+
LSAMP_HUMAN	LSAMP	Q13449	6	1.2091e-16	29	Limbic system-associated membrane protein	Q13449 Limbic system-associated membrane protein	6	5	9	1	8			+	+	+	+
PCD16_HUMAN	CDH19; DCHS1	Q96JQ0	9	3.1856e-22	29	Protocadherin-16	Q96JQ0 Protocadherin-16	15	1	6	3	4	+				+	+
PRPC_HUMAN	PRH2	P02810	6	1.90613e-19	29	Salivary acidic proline-rich phosphoprotein 1/2	P02810 Salivary acidic proline-rich phosphoprotein 1/2	5	6	14	3	1
RARR2_HUMAN	RARRES2	Q99969	6	1.01688e-15	29	Retinoic acid receptor responder protein 2	Q99969 Retinoic acid receptor responder protein 2	13	1	8	4	3	+	+	+			+
SPHM_HUMAN	SGSH	P51688	14	3.43051e-24	29	N-sulphoglucosamine sulphohydrolase	P51688 N-sulphoglucosamine sulphohydrolase	10	2	10	2	5	+	+	+	+	+	+
VWF_HUMAN	VWF	P04275	11	6.70857e-24	29	von Willebrand factor	P04275 von Willebrand factor	6	2	14	2	5	+		+	+	+	+
CAH3_HUMAN	CA3	P07451	8	3.01628e-18	28	Carbonic anhydrase 3	P07451 Carbonic anhydrase 3	11	5	1	11							+
CANT1_HUMAN	CANT1	Q8WVQ1	10	1.19705e-24	28	Soluble calcium-activated nucleotidase 1	Q8WVQ1 Soluble calcium-activated nucleotidase 1	15	1	4	4	4	+	+	+	+	+	+
CLM1_HUMAN		Q8NAF5	7	4.87568e-17	28	CMRF35-like molecule 1	Q8NAF5 CMRF35-like molecule 1	3	3	13	2	7
CYTB_HUMAN	CST6; CSTB	P04080	6	7.98074e-21	28	Cystatin-B	P04080 Cystatin-B	6	3	5	6	8		+			+	+
DDR2_HUMAN	DDR2; TKT	Q16832	10	1.6345e-23	28	Discoidin domain-containing receptor 2	Q16832 Discoidin domain-containing receptor 2	16	1	5	1	5	+	+			+	+
DSG2_HUMAN	DSG2	Q14126	11	3.6086e-18	28	Desmoglein-2	Q14126 Desmoglein-2	9	1	7	4	7	+		+	+	+	+
HV302_HUMAN		P01763	5	3.8896e-16	28	Ig heavy chain V-III region WEA	P01763 Ig heavy chain V-III region WEA	1	10	2	3	12					+	+
ILEU_HUMAN	SERPINB1	P30740	21	4.1518e-20	28	Leukocyte elastase inhibitor	P30740 Leukocyte elastase inhibitor	1	3	3	1	20	+	+			+	+
KIRR2_HUMAN	KIRREL2	Q6UWL6	4	5.66343e-19	28	Kin of IRRE-like protein 2	Q6UWL6 Kin of IRRE-like protein 2	4	3	10	11							+
KV205_HUMAN		P06309	5	1.003e-20	28	Ig kappa chain V-II region GM607	P06309 Ig kappa chain V-II region GM607	5	5	3	7	8						+
LC1L1_HUMAN		Q5VSP4	4	1.9506e-20	28	Putative lipocalin 1-like protein 1	Q5VSP4 Putative lipocalin 1-like protein 1	6	3	8	5	6
LV105_HUMAN		P01703	8	6.3354e-23	28	Ig lambda chain V-I region NEWM	P01703 Ig lambda chain V-I region NEWM	4	8	6	4	6		+				+
LYPD3_HUMAN	LYPD3	O95274	6	4.05123e-24	28	Ly6/PLAUR domain-containing protein 3	O95274 Ly6/PLAUR domain-containing protein 3	6	2	11	6	3	+		+	+	+	+
PVRL3_HUMAN	PRR3; PVRL3	Q9NQS3	7	6.30012e-16	28	Poliovirus receptor-related protein 3	Q9NQS3 Poliovirus receptor-related protein 3	13	2	8	4	1	+	+			+	+
RECK_HUMAN	RECK	O95980	17	5.8118e-18	28	Reversion-inducing cysteine-rich protein with Kazal motifs	O95980 Reversion-inducing cysteine-rich protein with Kazal motifs	19	2	2	1	4	+		+	+	+	+
RINI_HUMAN	RNH1	P13489	15	1.00627e-18	28	Ribonuclease inhibitor	P13489 Ribonuclease inhibitor	13	1	4	5	5	+	+	+	+	+	+
RISC_HUMAN	SCPEP1	Q9HB40	13	3.5873e-19	28	Retinoid-inducible serine carboxypeptidase	Q9HB40 Retinoid-inducible serine carboxypeptidase	7		14		7	+	+	+	+	+	+
TBA1A_HUMAN	TUBA1A	Q71U36	14	1.89689e-15	28	Tubulin alpha-1A chain	Q71U36 Tubulin alpha-1A chain	7	4	8	2	7		+	+
AMD_HUMAN	PAM	Q9UCG0	13	1.0533e-18	27	Peptidyl-glycine alpha-amidating monooxygenase	Q9UCG0 Peptidyl-glycine alpha-amidating monooxygenase	18		4	3	2	+			+
ATL2_HUMAN	ADAMTSL2	Q86TH1	13	1.56948e-20	27	ADAMTS-like protein 2	Q86TH1 ADAMTS-like protein 2	17	2	5	3			+	+		+	+
CHM1B_HUMAN	C18orf2; CHMP1B	Q7LBR1	6	2.10948e-13	27	Charged multivesicular body protein 1b	Q7LBR1 Charged multivesicular body protein 1b	12	3	9	2	1	+	+			+	+
CPNE3_HUMAN	CPNE3	O75131	14	5.863e-20	27	Copine-3	O75131 Copine-3	14	1	3		9	+	+		+	+	+
CUTA_HUMAN	CUTA	O60888	5	7.4218e-20	27	Protein CutA	O60888 Protein CutA	12	2	7	2	4	+	+	+	+		+
CXL16_HUMAN	CXCL16	Q9H2A7	5	2.34178e-20	27	C-X-C motif chemokine 16	Q9H2A7 C-X-C motif chemokine 16	9	1	5	5	7			+
GGACT_HUMAN	GGACT		8	5.1825e-27	27	Gamma-glutamylaminecyclotransferase	Q9BVM4	9	2	7	5	4
GSTO1_HUMAN	GSTO1	P78417	23	6.1895e-26	27	Glutathione S-transferase omega-1	P78417 Glutathione S-transferase omega-1	5		3	1	18	+	+	+	+	+	+
HG2A_HUMAN	CD74	P04233	1	3.5982e-20	27	HLA class II histocompatibility antigen gamma chain	P04233 HLA class II histocompatibility antigen gamma chain	6	4	6	6	5	+		+		+	+
KV312_HUMAN		P18135	4	1.85549e-16	27	Ig kappa chain V-III region HAH	P18135 Ig kappa chain V-III region HAH	6	6	7	3	5	+				+	+
NOTC2_HUMAN	NOTCH2	Q04721	8	1.0136e-19	27	Neurogenic locus notch homolog protein 2	Q04721 Neurogenic locus notch homolog protein 2	9	2	7	3	6					+	+
PGAM1_HUMAN	PGAM1	P18669	12	7.71812e-18	27	Phosphoglycerate mutase 1	P18669 Phosphoglycerate mutase 1	5	2	3	1	16	+			+	+	+
PLGB_HUMAN	PLGLB1	Q02325	4	2.14093e-16	27	Plasminogen-related protein B	Q02325 Plasminogen-related protein B	6	6	1	9	5							+
PTPRF_HUMAN	PTPRF	P10586	9	5.1607e-22	27	Receptor-type tyrosine-protein phosphatase F	P10586 Receptor-type tyrosine-protein phosphatase F	12		4	2	9	+	+	+	+		+
TICN2_HUMAN	SPOCK2	Q92563	11	4.12612e-19	27	Testican-2	Q92563 Testican-2	14	3	4	3	3			+	+		+
ACE_HUMAN	ACE	P12821	17	1.41845e-17	26	Angiotensin-converting enzyme	P12821 Angiotensin-converting enzyme	11	1	11	2	1	+	+	+	+		+
BMPR2_HUMAN	BMPR2	Q13873	4	1.0458e-21	26	Bone morphogenetic protein receptor type-2	Q13873 Bone morphogenetic protein receptor type-2	6	3	11	3	3	+		+	+		+
CATS_HUMAN	CTSS	P25774	8	1.4554e-19	26	Cathepsin S	P25774 Cathepsin S	7	5	5	4	5			+	+		+
CHIT1_HUMAN	CHIT1	Q13231	19	4.76154e-22	26	Chitotriosidase-1	Q13231 Chitotriosidase-1	3		6	3	14
CNDP2_HUMAN	CNDP2	Q96KP4	15	1.0621e-24	26	Cytosolic non-specific dipeptidase	Q96KP4 Cytosolic non-specific dipeptidase	7	2	6	2	9	+	+	+	+	+	+
GBB1_HUMAN	GNB1	P62873	11	1.47198e-22	26	Guanine nucleotide-binding protein G(I)/G(S)/G(T) subunit beta-1	P62873 Guanine nucleotide-binding protein G(I)/G(S)/G(T) subunit beta-1	9	2	9	4	2	+	+	+	+	+	+
IBP1_HUMAN	IGFBP1	P08833	5	1.52525e-20	26	Insulin-like growth factor-binding protein 1	P08833 Insulin-like growth factor-binding protein 1	10	3	2	11							+
K1C14_HUMAN	KRT14	P02533	9	4.275e-20	26	Keratin, type I cytoskeletal 14	P02533 Keratin, type I cytoskeletal 14	8	2	2	8	6		+		+	+	+
PECA1_HUMAN		Q9NQS9	7	1.4399e-14	26	Platelet endothelial cell adhesion molecule	Q9NQS9 Platelet endothelial cell adhesion molecule	10		3	4	9
PLD3_HUMAN	PLD3	Q8IV08	8	3.71979e-14	26	Phospholipase D3	Q8IV08 Phospholipase D3	11		11	2	2	+	+	+	+	+	+
TR10C_HUMAN	TNFRSF10C	O14798	7	7.3644e-18	26	Tumor necrosis factor receptor superfamily member 10C	O14798 Tumor necrosis factor receptor superfamily member 10C	6		6		14
ATL4_HUMAN	ADAMTSL4	Q6UY14	8	5.81802e-15	25	ADAMTS-like protein 4	Q6UY14 ADAMTS-like protein 4	9	1	7	4	4	+					+
C1R_HUMAN	C1R	P00736	12	8.31591e-23	25	Complement C1r subcomponent	P00736 Complement C1r subcomponent	10	6	5	1	3	+	+	+	+	+	+
CD209_HUMAN		Q96QQ2	9	1.3058e-20	25	CD209 antigen	Q96QQ2 CD209 antigen	8	1	5	2	9
IL1AP_HUMAN	IL1RAP	Q9NPH3	10	3.65409e-19	25	Interleukin-1 receptor accessory protein	Q9NPH3 Interleukin-1 receptor accessory protein	8	2	7	4	4	+			+	+	+
INHBC_HUMAN	INHBC	P55103	7	5.5805e-23	25	Inhibin beta C chain	P55103 Inhibin beta C chain	6	5	7	5	2						+
ITLN1_HUMAN	ITLN1	Q8WWA0	7	2.7723e-23	25	Intelectin-1	Q8WWA0 Intelectin-1	11	1	5	5	3		+	+	+	+	+
LV605_HUMAN		P06319	2	2.2962e-18	25	Ig lambda chain V-VI region EB4	P06319 Ig lambda chain V-VI region EB4	10	4	3	4	4
MANBA_HUMAN	MANBA	O00462	11	8.41467e-19	25	Beta-mannosidase	O00462 Beta-mannosidase	10	2	10	2	1	+	+	+	+	+	+
MYLK_HUMAN		Q5MYA0	11	7.2563e-21	25	Myosin light chain kinase, smooth muscle	Q5MYA0 Myosin light chain kinase, smooth muscle	9	1	5	2	8
PODXL_HUMAN	PODXL	O00592	9	8.7198e-23	25	Podocalyxin-like protein 1	O00592 Podocalyxin-like protein 1	7		7	4	7	+	+	+	+		+
SFRP3_HUMAN	FRZB	Q92765	5	2.2541e-23	25	Secreted frizzled-related protein 3	Q92765 Secreted frizzled-related protein 3	6	2	9	1	7					+	+
TALDO_HUMAN	TALDO1	P37837	17	7.5804e-17	25	Transaldolase	P37837 Transaldolase	4		4	2	15	+	+		+		+
TRY2_HUMAN	PRSS2	P07478	4	2.51653e-14	25	Trypsin-2	P07478 Trypsin-2	4	7	5	4	5	+			+		+
CAD16_HUMAN	CDH16	O75309	11	8.7507e-23	24	Cadherin-16	O75309 Cadherin-16	12	1	3	3	5	+		+	+		+
CO6A2_HUMAN		Q6P0Q1	11	2.70816e-19	24	Collagen alpha-2(VI) chain	Q6P0Q1 Collagen alpha-2(VI) chain	6	3	8	4	3
CRIM1_HUMAN	CRIM1	Q9NZV1	10	1.7339e-21	24	Cysteine-rich motor neuron 1 protein	Q9NZV1 Cysteine-rich motor neuron 1 protein	10	1	8	2	3		+	+	+	+	+
DESP_HUMAN	DSP	P15924	4	7.24143e-18	24	Desmoplakin	P15924 Desmoplakin	15	1	4	3	1	+	+		+	+	+
DNS2A_HUMAN	DNASE2	O00115	9	3.1135e-20	24	Deoxyribonuclease-2-alpha	O00115 Deoxyribonuclease-2-alpha	6	2	7	3	6	+		+	+		+
EGLN_HUMAN	ENG	P17813	10	1.72401e-17	24	Endoglin	P17813 Endoglin	15	1	5		3	+		+	+		+
ENPL_HUMAN	HSP90B1	P14625	11	2.91283e-18	24	Endoplasmin	P14625 Endoplasmin	6		7	1	10	+	+	+		+	+
G3PT_HUMAN	GAPDHS	O14556	10	2.1501e-18	24	Glyceraldehyde-3-phosphate dehydrogenase, testis-specific	O14556 Glyceraldehyde-3-phosphate dehydrogenase, testis-specific	4	5	5	1	9						+
KV116_HUMAN		P01608	6	3.6523e-18	24	Ig kappa chain V-I region Roy	P01608 Ig kappa chain V-I region Roy	6	6	7	3	2	+	+			+	+
MFAP5_HUMAN	MFAP5	Q13361	4	5.96052e-19	24	Microfibrillar-associated protein 5	Q13361 Microfibrillar-associated protein 5	10	1	2	10	1						+
NQO2_HUMAN	NQO2	P16083	7	6.3046e-19	24	Ribosyldihydronicotinamide dehydrogenase [quinone]	P16083 Ribosyldihydronicotinamide dehydrogenase [quinone]	12	2	5	2	3	+	+	+	+	+	+
PON1_HUMAN	PON1	P27169	7	2.16045e-15	24	Serum paraoxonase/arylesterase 1	P27169 Serum paraoxonase/arylesterase 1	8	4	1	11							+
RHOA_HUMAN	RHOA	P61586	14	1.0087e-21	24	Transforming protein RhoA	P61586 Transforming protein RhoA	8	4	4	2	6	+	+	+	+	+	+
TSP4_HUMAN	THBS4	P35443	9	6.5558e-25	24	Thrombospondin-4	P35443 Thrombospondin-4	7	3	5	2	7	+		+	+		+
VPS4A_HUMAN	VPS4A	Q9UN37	9	3.28899e-22	24	Vacuolar protein sorting-associated protein 4A	Q9UN37 Vacuolar protein sorting-associated protein 4A	15		5	3	1	+	+	+	+	+	+
VPS4B_HUMAN	VPS4B	O75351	7	4.37789e-18	24	Vacuolar protein sorting-associated protein 4B	O75351 Vacuolar protein sorting-associated protein 4B	17		5	1	1	+	+	+	+	+	+
APOC3_HUMAN	APOC3	P02656	7	3.3144e-17	23	Apolipoprotein C-III	P02656 Apolipoprotein C-III	7	4	2	7	3					+	+
BASP1_HUMAN	BASP1	P80723	13	2.78159e-28	23	Brain acid soluble protein 1	P80723 Brain acid soluble protein 1	3	3	2	2	13	+	+	+		+	+
C1QR1_HUMAN	CD93	Q9NPY3	6	1.0229e-21	23	Complement component C1q receptor	Q9NPY3 Complement component C1q receptor	5	1	9	6	2	+		+		+	+
DLK2_HUMAN	DLK2	Q6UY11	6	3.99476e-21	23	Protein delta homolog 2	Q6UY11 Protein delta homolog 2	9		8	1	5	+			+		+
F174A_HUMAN	FAM174A	Q8TBP5	2	3.2235e-16	23	Membrane protein FAM174A	Q8TBP5 Membrane protein FAM174A	4		4	6	9	+					+
FGFR2_HUMAN		Q9UQH7	4	2.71209e-18	23	Fibroblast growth factor receptor 2	Q9UQH7 Fibroblast growth factor receptor 2	7	2	7	4	3
FLRT2_HUMAN	FLRT2	O43155	10	1.13768e-20	23	Leucine-rich repeat transmembrane protein FLRT2	O43155 Leucine-rich repeat transmembrane protein FLRT2	14	1	6	1	1	+		+	+	+	+
FOLR2_HUMAN	FOLR2	P14207	9	3.2979e-20	23	Folate receptor beta	P14207 Folate receptor beta	4	5	5	3	6				+		+
IBP4_HUMAN	IGFBP4	P22692	7	1.99106e-17	23	Insulin-like growth factor-binding protein 4	P22692 Insulin-like growth factor-binding protein 4	8	2	4	8	1				+		+
LFA3_HUMAN	CD58	P19256	7	2.27099e-19	23	Lymphocyte function-associated antigen 3	P19256 Lymphocyte function-associated antigen 3	11		7	1	4	+		+	+		+
LIRA5_HUMAN	LILRA5	A6NI73	7	4.97834e-22	23	Leukocyte immunoglobulin-like receptor subfamily A member 5	A6NI73 Leukocyte immunoglobulin-like receptor subfamily A member 5	8		7	3	5	+		+	+		+
NRP1_HUMAN	NRP1	O14786	8	1.15628e-23	23	Neuropilin-1	O14786 Neuropilin-1	10	4	3	5	1				+		+
RGAG4_HUMAN	RGAG4	Q5HYW3	4	1.20277e-12	23	Retrotransposon gag domain-containing protein 4	Q5HYW3 Retrotransposon gag domain-containing protein 4	10		3	10
SDC1_HUMAN	SDC1	P18827	5	2.3857e-23	23	Syndecan-1	P18827 Syndecan-1	6	1	4	5	7	+	+	+	+		+
SPIT2_HUMAN	SPINT2	O43291	3	5.14601e-16	23	Kunitz-type protease inhibitor 2	O43291 Kunitz-type protease inhibitor 2	7	1	8	2	5	+	+	+	+		+
TSN1_HUMAN	TSPAN1	O60635	3	4.23232e-19	23	Tetraspanin-1	O60635 Tetraspanin-1	7	4	6	3	3	+	+	+	+	+	+
TXND5_HUMAN	TXNDC5	Q8NBS9	6	4.81939e-21	23	Thioredoxin domain-containing protein 5	Q8NBS9 Thioredoxin domain-containing protein 5	5	5	5	3	5	+	+		+		+
7B2_HUMAN	SCG5	P05408	8	8.1986e-22	22	Neuroendocrine protein 7B2	P05408 Neuroendocrine protein 7B2	10	1	6	3	2		+				+
ADAM8_HUMAN	ADAM8	P78325	5	5.94994e-20	22	Disintegrin and metalloproteinase domain-containing protein 8	P78325 Disintegrin and metalloproteinase domain-containing protein 8	10	2	6	2	2
CAH12_HUMAN	CA12	O43570	7	1.6618e-20	22	Carbonic anhydrase 12	O43570 Carbonic anhydrase 12	13		2	3	4		+	+	+		+
CAN7_HUMAN	CAPN7	Q9Y6W3	12	1.4351e-17	22	Calpain-7	Q9Y6W3 Calpain-7	14	3	3	1	1	+	+	+	+	+	+
GDIB_HUMAN	GDI2	P50395	11	5.62213e-22	22	Rab GDP dissociation inhibitor beta	P50395 Rab GDP dissociation inhibitor beta	4	7	7	1	3	+	+	+	+	+	+
HV101_HUMAN		P01742	3	1.2229e-12	22	Ig heavy chain V-I region EU	P01742 Ig heavy chain V-I region EU	5	5	2	8	2					+	+
MLEC_HUMAN	MLEC	Q14165	8	1.1933e-19	22	Malectin	Q14165 Malectin	8		3	8	3	+					+
PNPH_HUMAN	NP	P00491	12	4.0533e-18	22	Purine nucleoside phosphorylase	P00491 Purine nucleoside phosphorylase	10	1	4	2	5	+		+		+	+
PROM2_HUMAN	PROM2	Q8N271	11	2.12265e-19	22	Prominin-2	Q8N271 Prominin-2	17	1	2	1	1	+		+	+	+	+
RAMP3_HUMAN	RAMP3	O60896	4	2.6184e-12	22	Receptor activity-modifying protein 3	O60896 Receptor activity-modifying protein 3	10	1	4	3	4	+			+	+
SE6L2_HUMAN	SEZ6L2	Q6UXD5	7	6.2285e-23	22	Seizure 6-like protein 2	Q6UXD5 Seizure 6-like protein 2	14		5	1	2	+		+	+		+
SRC8_HUMAN	CTTN	Q14247	2	2.38705e-16	22	Src substrate cortactin	Q14247 Src substrate cortactin	5	2	9	3	3	+	+	+	+		+
SREC2_HUMAN	SCARF2	Q96GP6	3	2.34104e-14	22	Scavenger receptor class F member 2	Q96GP6 Scavenger receptor class F member 2	6	1	9	5	1						+
TGFR1_HUMAN	TGFBR1	P36897	5	1.4221e-15	22	TGF-beta receptor type-1	P36897 TGF-beta receptor type-1	13	2	4		3	+			+		+
Contaminant_K1C9_HUMAN			5	9.48878e-17	21			4	5	2	3	7
COSA1_HUMAN	COL28A1	Q2UY09	6	1.53004e-17	21	Collagen alpha-1(XXVIII) chain	Q2UY09 Collagen alpha-1(XXVIII) chain	5	1	10	1	4				+		+
CRUM2_HUMAN	CRB2	Q5IJ48	10	2.41919e-20	21	Crumbs homolog 2	Q5IJ48 Crumbs homolog 2	14		3	3	1	+	+	+	+		+
CYTA_HUMAN	CSTA	P01040	5	5.3321e-19	21	Cystatin-A	P01040 Cystatin-A	6		9	4	2	+	+	+	+	+	+
EFNA5_HUMAN	EFNA5	P52803	7	8.0447e-20	21	Ephrin-A5	P52803 Ephrin-A5	8	1	5	5	2	+					+
I10R2_HUMAN	IL10RB	Q08334	6	1.57526e-20	21	Interleukin-10 receptor subunit beta	Q08334 Interleukin-10 receptor subunit beta	7		8	3	3	+		+	+		+
IDD_HUMAN	DGCR2	P98153	5	6.2059e-23	21	Integral membrane protein DGCR2/IDD	P98153 Integral membrane protein DGCR2/IDD	2	2	3	1	13
ITAM_HUMAN	ITGAM	P11215	28	1.9653e-20	21	Integrin alpha-M	P11215 Integrin alpha-M	1				20					+	+
LAMB2_HUMAN	LAMB2	P55268	12	1.26116e-26	21	Laminin subunit beta-2	P55268 Laminin subunit beta-2	5	1	4	2	9	+		+	+	+	+
LAYN_HUMAN	LAYN	Q6UX15	4	1.8126e-19	21	Layilin	Q6UX15 Layilin	7	4	2	4	4	+	+	+	+		+
LMNB1_HUMAN	LMNB1	P20700	21	2.2771e-20	21	Lamin-B1	P20700 Lamin-B1					21		+	+			+
LTBP3_HUMAN	LTBP3	Q9NS15	9	6.7372e-23	21	Latent-transforming growth factor beta-binding protein 3	Q9NS15 Latent-transforming growth factor beta-binding protein 3	7	1	7	1	5	+		+			+
MINP1_HUMAN	MINPP1	Q9UNW1	9	7.06867e-19	21	Multiple inositol polyphosphate phosphatase 1	Q9UNW1 Multiple inositol polyphosphate phosphatase 1	8	1	5	6	1	+	+	+	+	+	+
NHRF3_HUMAN	PDZK1	Q5T2W1	11	4.20736e-17	21	Na(+)/H(+) exchange regulatory cofactor NHE-RF3	Q5T2W1 Na(+)/H(+) exchange regulatory cofactor NHE-RF3	8	2	8	2	1		+				+
PLDX1_HUMAN			11	2.13274e-17	21			15	1	4	1
PPT1_HUMAN	PPT1	P50897	7	4.5363e-20	21	Palmitoyl-protein thioesterase 1	P50897 Palmitoyl-protein thioesterase 1	11	1	8		1	+		+	+	+	+
PPT2_HUMAN		Q5SSX6	7	5.25516e-21	21	Lysosomal thioesterase PPT2	Q5SSX6 Lysosomal thioesterase PPT2	13	3	2	1	2
S10A4_HUMAN	S100A4	P26447	16	3.9765e-17	21	Protein S100-A4	P26447 Protein S100-A4	1		1	1	18	+	+				+
SDF1_HUMAN	CXCL12	P48061	5	4.58726e-17	21	Stromal cell-derived factor 1	P48061 Stromal cell-derived factor 1	6	1	8	5	1	+		+	+		+
ADA10_HUMAN	ADAM10	O14672	2	7.9511e-14	20	Disintegrin and metalloproteinase domain-containing protein 10	O14672 Disintegrin and metalloproteinase domain-containing protein 10	3	7	5	4	1						+
CDD_HUMAN	CDA	P32320	19	2.2647e-24	20	Cytidine deaminase	P32320 Cytidine deaminase					20				+		+
CNT3B_HUMAN	CNTNAP3B	Q9H7W3	2	1.40964e-15	20	Contactin-associated protein-like 3B	Q9H7W3 Contactin-associated protein-like 3B	5	4	7	4
CRYL1_HUMAN	CRYL1	Q9Y2S2	7	2.76884e-16	20	Lambda-crystallin homolog	Q9Y2S2 Lambda-crystallin homolog	9	2	5	4		+	+	+	+		+
CSTN3_HUMAN	CLSTN3	Q9BQT9	7	2.94975e-24	20	Calsyntenin-3	Q9BQT9 Calsyntenin-3	12		6	1	1	+		+	+	+	+
DCD_HUMAN	DCD	P81605	4	6.98866e-17	20	Dermcidin	P81605 Dermcidin	4	3	7	4	2	+	+		+		+
DDTL_HUMAN	DDTL	A6NHG4	5	4.4843e-19	20	D-dopachrome decarboxylase-like protein	A6NHG4 D-dopachrome decarboxylase-like protein	7	3	3	5	2						+
EFC14_HUMAN	EFCAB14		7	5.5833e-20	20	EF-hand calcium-binding domain-containing protein 14	O75071	6	1	6	4	3
EPHAA_HUMAN	EPHA10	Q5JZY3	6	3.35159e-22	20	Ephrin type-A receptor 10	Q5JZY3 Ephrin type-A receptor 10	9	2	4	1	4		+	+	+		+
FAAA_HUMAN	FAH	P16930	13	2.5176e-22	20	Fumarylacetoacetase	P16930 Fumarylacetoacetase	6	2	3	4	5	+	+	+	+	+	+
FZD8_HUMAN	FZD8	Q9H461	6	6.69331e-21	20	Frizzled-8	Q9H461 Frizzled-8	9	2	5	2	2					+	+
GPNMB_HUMAN	GPNMB; NMB	Q14956	6	1.74474e-23	20	Transmembrane glycoprotein NMB	Q14956 Transmembrane glycoprotein NMB	3	5	5		7						+
IL2RB_HUMAN	IL2RB	P14784	7	5.60056e-18	20	Interleukin-2 receptor subunit beta	P14784 Interleukin-2 receptor subunit beta	8		9	1	2	+			+		+
KV103_HUMAN		P01595	2	3.86868e-14	20	Ig kappa chain V-I region Bi	P01595 Ig kappa chain V-I region Bi	3	6	5	4	2
LBP_HUMAN	LBP	P18428	8	8.67496e-17	20	Lipopolysaccharide-binding protein	P18428 Lipopolysaccharide-binding protein	7	4	5	4			+		+	+	+
LIRB4_HUMAN	LILRB4	Q8NHJ6	11	1.8978e-22	20	Leukocyte immunoglobulin-like receptor subfamily B member 4	Q8NHJ6 Leukocyte immunoglobulin-like receptor subfamily B member 4	6	2	2	2	8	+			+		+
ML12A_HUMAN		P19105	18	1.3118e-24	20	Myosin regulatory light chain 12A	P19105 Myosin regulatory light chain 12A	1			1	18		+			+	+
MMP8_HUMAN	MMP8	P22894	16	1.3299e-21	20	Neutrophil collagenase	P22894 Neutrophil collagenase			2		18				+	+	+
MYL6_HUMAN	MYL6	P60660	13	1.2413e-19	20	Myosin light polypeptide 6	P60660 Myosin light polypeptide 6	3	1	2	1	13		+				+
SORT_HUMAN	SORT1	Q99523	11	5.941e-16	20	Sortilin	Q99523 Sortilin	11	1	4	1	3	+	+	+	+	+	+
T132A_HUMAN	TMEM132A	Q24JP5	7	6.06994e-18	20	Transmembrane protein 132A	Q24JP5 Transmembrane protein 132A	13		4	2	1		+	+			+
ADAM9_HUMAN	ADAM9	Q13443	11	4.2313e-22	19	Disintegrin and metalloproteinase domain-containing protein 9	Q13443 Disintegrin and metalloproteinase domain-containing protein 9	10		3	3	3	+					+
AK1A1_HUMAN	AKR1A1	P14550	6	5.69655e-18	19	Alcohol dehydrogenase [NADP+]	P14550 Alcohol dehydrogenase [NADP+]	9	2	4	3	1	+	+	+	+	+	+
ALDR_HUMAN	AKR1B1	P15121	5	1.52114e-19	19	Aldose reductase	P15121 Aldose reductase	5	2	7	3	2	+	+	+	+		+
BTLA_HUMAN	BTLA	Q7Z6A9	4	4.9127e-19	19	B- and T-lymphocyte attenuator	Q7Z6A9 B- and T-lymphocyte attenuator	4	1	10	1	3	+			+
CA2D1_HUMAN	CACNA2D1	P54289	13	9.82946e-22	19	Voltage-dependent calcium channel subunit alpha-2/delta-1	P54289 Voltage-dependent calcium channel subunit alpha-2/delta-1	12		6		1	+		+			+
CO9A1_HUMAN		Q9H152	7	1.2907e-16	19	Collagen alpha-1(IX) chain	Q9H152 Collagen alpha-1(IX) chain	8	1	9	1
FCER2_HUMAN	FCER2	P06734	8	7.80837e-22	19	Low affinity immunoglobulin epsilon Fc receptor	P06734 Low affinity immunoglobulin epsilon Fc receptor	6	1	10	1	1	+		+	+		+
GPDA_HUMAN	GPD1	P21695	8	1.9021e-22	19	Glycerol-3-phosphate dehydrogenase [NAD+], cytoplasmic	P21695 Glycerol-3-phosphate dehydrogenase [NAD+], cytoplasmic	9	1	3	3	3	+	+	+	+		+
GPR56_HUMAN	GPR56	Q9Y653	10	8.18749e-20	19	G-protein coupled receptor 56	Q9Y653 G-protein coupled receptor 56	6	3	3	1	6	+		+	+		+
IL1RA_HUMAN	IL1RN	P18510	7	3.52289e-19	19	Interleukin-1 receptor antagonist protein	P18510 Interleukin-1 receptor antagonist protein	8		7	1	3	+	+		+		+
LEG3_HUMAN	LGALS3	P17931	7	2.84365e-17	19	Galectin-3	P17931 Galectin-3	15		3		1	+	+	+	+	+	+
MIEN1_HUMAN	MIEN1		5	1.2481e-20	19	Migration and invasion enhancer 1	Q9BRT3	8	1	3	1	6
MZB1_HUMAN			6	7.45124e-23	19			5	2	5	4	3
NEBU_HUMAN	NEB	P20929	5	3.8315e-12	19	Nebulin	P20929 Nebulin	6	2	9	2			+
PRDX6_HUMAN	PRDX6	P30041	8	1.0873e-17	19	Peroxiredoxin-6	P30041 Peroxiredoxin-6	7	2	6	1	3	+	+	+	+	+	+
SCN3B_HUMAN	SCN3B	Q9NY72	5	6.17324e-18	19	Sodium channel subunit beta-3	Q9NY72 Sodium channel subunit beta-3	12	1	3	2	1						+
SFRP1_HUMAN	SFRP1	Q8N474	8	1.57989e-23	19	Secreted frizzled-related protein 1	Q8N474 Secreted frizzled-related protein 1	5	4	8	1	1				+	+	+
TINAL_HUMAN	TINAGL1	Q9GZM7	5	2.81625e-25	19	Tubulointerstitial nephritis antigen-like	Q9GZM7 Tubulointerstitial nephritis antigen-like	11	1	4		3	+	+	+	+		+
ANGL3_HUMAN	ANGPTL3	Q9Y5C1	4	4.18738e-19	18	Angiopoietin-related protein 3	Q9Y5C1 Angiopoietin-related protein 3	8		2	8						+	+
CCL14_HUMAN	CCL14	Q16627	5	1.0275e-18	18	C-C motif chemokine 14	Q16627 C-C motif chemokine 14	5	1	5	6	1
CD166_HUMAN	ALCAM	Q13740	9	2.5212e-23	18	CD166 antigen	Q13740 CD166 antigen	4	4	5	2	3						+
CO5A2_HUMAN		Q96QB0	4	3.30497e-15	18	Collagen alpha-2(V) chain	Q96QB0 Collagen alpha-2(V) chain	3	5	3	2	5
COL_HUMAN	CLPS	P04118	4	1.1577e-20	18	Colipase	P04118 Colipase	4	3	4	4	3	+		+			+
EFNA1_HUMAN	EFNA1	P20827	3	2.02303e-20	18	Ephrin-A1	P20827 Ephrin-A1	5	2	4	4	3	+	+	+	+		+
GGCT_HUMAN	GGCT	O75223	9	1.13574e-16	18	Gamma-glutamylcyclotransferase	O75223 Gamma-glutamylcyclotransferase	3	2	8	2	3	+			+	+	+
H2A1D_HUMAN	HIST1H2AD	P20671	5	6.0796e-14	18	Histone H2A type 1-D	P20671 Histone H2A type 1-D	2				16						+
IDS_HUMAN	IDS	P22304	7	1.03116e-21	18	Iduronate 2-sulfatase	P22304 Iduronate 2-sulfatase	7		8	2	1	+		+	+	+	+
KIF12_HUMAN	KIF12	Q96FN5	12	1.33234e-16	18	Kinesin-like protein KIF12	Q96FN5 Kinesin-like protein KIF12	12	1	4	1		+	+		+		+
KV118_HUMAN		P01610	2	6.0477e-15	18	Ig kappa chain V-I region WEA	P01610 Ig kappa chain V-I region WEA	4	5	3	3	3	+	+			+	+
LRC19_HUMAN	LRRC19	Q9H756	6	1.15272e-17	18	Leucine-rich repeat-containing protein 19	Q9H756 Leucine-rich repeat-containing protein 19	5		9	1	3	+	+	+	+	+	+
MDR1_HUMAN	ABCB1	P08183	11	6.2986e-23	18	Multidrug resistance protein 1	P08183 Multidrug resistance protein 1	8	1	6	1	2	+			+		+
OGFD3_HUMAN			8	9.82351e-17	18			9		4	3	2
OR1Q1_HUMAN	OR1Q1	Q15612	1	7.76067e-14	18	Olfactory receptor 1Q1	Q15612 Olfactory receptor 1Q1	11	5		2
PLBL1_HUMAN		Q6P4A8	21	1.0165e-18	18	Putative phospholipase B-like 1	Q6P4A8 Putative phospholipase B-like 1	1		1		16					+	+
PLST_HUMAN	PLS3	P13797	10	9.2152e-25	18	Plastin-3	P13797 Plastin-3	7	3	6	1	1	+	+	+			+
PTMA_HUMAN	PTMA	P06454	6	1.65815e-16	18	Prothymosin alpha	P06454 Prothymosin alpha	5	3	10					+	+
REG1B_HUMAN	REG1B	P48304	4	4.1058e-21	18	Lithostathine-1-beta	P48304 Lithostathine-1-beta	4	1	5	4	4						+
TNR8_HUMAN	TNFRSF8	P28908	7	5.66282e-19	18	Tumor necrosis factor receptor superfamily member 8	P28908 Tumor necrosis factor receptor superfamily member 8	14	1	3								+
VTA1_HUMAN	VTA1	Q9NP79	7	3.81064e-21	18	Vacuolar protein sorting-associated protein VTA1 homolog	Q9NP79 Vacuolar protein sorting-associated protein VTA1 homolog	11	1	2	4		+	+		+	+	+
ADEC1_HUMAN	ADAMDEC1	O15204	9	1.7972e-20	17	ADAM DEC1	O15204 ADAM DEC1	7		4	1	5	+					+
ADIPO_HUMAN	ADIPOQ	Q15848	3	6.89336e-19	17	Adiponectin	Q15848 Adiponectin	6	3	3	3	2		+	+	+	+	+
ASSY_HUMAN	ASS1	P00966	9	7.2813e-21	17	Argininosuccinate synthase	P00966 Argininosuccinate synthase	6		2	2	7		+	+	+	+	+
BY55_HUMAN	CD160	O95971	3	4.4126e-17	17	CD160 antigen	O95971 CD160 antigen	5	2	5		5	+	+	+	+	+	+
CALB1_HUMAN	CALB1	P05937	11	6.3768e-27	17	Calbindin	P05937 Calbindin	7	2	1		7	+	+	+	+	+	+
CF120_HUMAN	C6orf120	Q7Z4R8	6	4.50181e-25	17	UPF0669 protein C6orf120	Q7Z4R8 UPF0669 protein C6orf120	8		5	1	3	+		+	+	+	+
CSTN1_HUMAN	CLSTN1	O94985	3	4.0394e-16	17	Calsyntenin-1	O94985 Calsyntenin-1	3	3	3	3	5	+		+	+		+
FSTL3_HUMAN	FSTL3	O95633	5	7.98015e-20	17	Follistatin-related protein 3	O95633 Follistatin-related protein 3	7	2	2	6				+			+
H32_HUMAN	HIST2H3A; HIST2H3C; HIST2H3D	Q71DI3	11	2.3685e-28	17	Histone H3.2	Q71DI3 Histone H3.2					17		+			+
KLK2_HUMAN	KLK2	P20151	4	7.0057e-14	17	Kallikrein-2	P20151 Kallikrein-2	2			2	13			+	+		+
LFNG_HUMAN	LFNG	Q8NES3	4	7.4763e-22	17	Beta-1,3-N-acetylglucosaminyltransferase lunatic fringe	Q8NES3 Beta-1,3-N-acetylglucosaminyltransferase lunatic fringe	4		7		6	+
MDHM_HUMAN	MDH2	P40926	18	2.7893e-23	17	Malate dehydrogenase, mitochondrial	P40926 Malate dehydrogenase, mitochondrial	2	1	1		13	+	+	+	+	+	+
MIF_HUMAN	MIF	P14174	6	3.55091e-13	17	Macrophage migration inhibitory factor	P14174 Macrophage migration inhibitory factor	3	2	3	3	6	+	+		+	+	+
MUC20_HUMAN	MUC20	Q8N307	8	2.17707e-17	17	Mucin-20	Q8N307 Mucin-20	4		5	2	6	+		+	+		+
PHP14_HUMAN	PHPT1	Q9NRX4	12	1.27798e-20	17	14 kDa phosphohistidine phosphatase	Q9NRX4 14 kDa phosphohistidine phosphatase	4		2	4	7	+	+	+	+	+	+
SPB12_HUMAN	SERPINB12	Q96P63	7	7.59543e-19	17	Serpin B12	Q96P63 Serpin B12	3	2	11	1		+				+	+
TACD2_HUMAN	TACSTD2	P09758	5	6.5511e-20	17	Tumor-associated calcium signal transducer 2	P09758 Tumor-associated calcium signal transducer 2	5		2	3	7	+				+	+
TITIN_HUMAN			13	4.1925e-18	17			2	3	3	1	8
TRY1_HUMAN		Q9HAN4	2	5.54109e-16	17	Trypsin-1	Q9HAN4 Trypsin-1	4	2	2	4	5
AEBP1_HUMAN	AEBP1	Q8IUX7	9	2.2758e-20	16	Adipocyte enhancer-binding protein 1	Q8IUX7 Adipocyte enhancer-binding protein 1	4	2	5	2	3						+
AN32A_HUMAN	ANP32A	P39687	16	3.6601e-18	16	Acidic leucine-rich nuclear phosphoprotein 32 family member A	P39687 Acidic leucine-rich nuclear phosphoprotein 32 family member A			1		15						+
APOL1_HUMAN	APOL1	O14791	4	9.38067e-19	16	Apolipoprotein L1	O14791 Apolipoprotein L1	3	2	2	3	6
CAD17_HUMAN	CDH17	Q12864	14	4.5387e-23	16	Cadherin-17	Q12864 Cadherin-17	8	1	2		5	+			+		+
CD97_HUMAN	CD97	P48960	7	3.2402e-27	16	CD97 antigen	P48960 CD97 antigen	2	2	5	1	6						+
CLM2_HUMAN	CD300E	Q496F6	6	2.25895e-18	16	CMRF35-like molecule 2	Q496F6 CMRF35-like molecule 2	5	2	5		4	+			+		+
DKK3_HUMAN	DKK3	Q9UBP4	8	1.7046e-22	16	Dickkopf-related protein 3	Q9UBP4 Dickkopf-related protein 3	2	2	5	2	5			+			+
FKB1A_HUMAN	FKBP1A	P62942	10	4.1704e-17	16	Peptidyl-prolyl cis-trans isomerase FKBP1A	P62942 Peptidyl-prolyl cis-trans isomerase FKBP1A	4	1	1	4	6	+					+
GP2_HUMAN	GP2	P55259	7	8.8005e-16	16	Pancreatic secretory granule membrane major glycoprotein GP2	P55259 Pancreatic secretory granule membrane major glycoprotein GP2	5		3	1	7			+	+		+
HMGN2_HUMAN	HMGN2	P05204	3	1.31145e-12	16	Non-histone chromosomal protein HMG-17	P05204 Non-histone chromosomal protein HMG-17	1	3	5	2	5
IL1R2_HUMAN	IL1R2	P27930	8	1.1383e-21	16	Interleukin-1 receptor type 2	P27930 Interleukin-1 receptor type 2	9	1	2	3	1	+					+
ITA7_HUMAN	ITGA7	Q13683	6	6.2549e-17	16	Integrin alpha-7	Q13683 Integrin alpha-7	1		1		14		+
KCRB_HUMAN	CKB	P12277	16	2.6219e-19	16	Creatine kinase B-type	P12277 Creatine kinase B-type	8			1	7	+	+	+	+	+	+
LASP1_HUMAN	LASP1	Q14847	11	4.88271e-14	16	LIM and SH3 domain protein 1	Q14847 LIM and SH3 domain protein 1	3		4		9						+
MYP2_HUMAN	PMP2	P02689	3	7.21337e-17	16	Myelin P2 protein	P02689 Myelin P2 protein	4	5	3	4				+
NOTC3_HUMAN	NOTCH3	Q9UM47	7	3.276e-15	16	Neurogenic locus notch homolog protein 3	Q9UM47 Neurogenic locus notch homolog protein 3	5	1	4		6	+				+	+
OSTCN_HUMAN	BGLAP	P02818	6	1.23811e-13	16	Osteocalcin	P02818 Osteocalcin	3	3	6	2	2
PDCD6_HUMAN	ALG2; PDCD6	O75340	5	2.86994e-16	16	Programmed cell death protein 6	O75340 Programmed cell death protein 6	9	2	4		1		+			+	+
PEAR1_HUMAN	PEAR1	Q5VY43	9	9.17749e-20	16	Platelet endothelial aggregation receptor 1	Q5VY43 Platelet endothelial aggregation receptor 1	7		6	1	2		+	+		+	+
PEPC_HUMAN	PGC	P20142	4	3.0241e-17	16	Gastricsin	P20142 Gastricsin	2	2	7	2	3	+		+	+	+	+
PLXB2_HUMAN	PLXNB2	O15031	10	5.48325e-18	16	Plexin-B2	O15031 Plexin-B2	10		2	1	3			+	+	+	+
RNAS4_HUMAN		P34096	4	6.79239e-18	16	Ribonuclease 4	P34096 Ribonuclease 4	4	3	4	5			+			+	+
SPR2A_HUMAN	SPRR2A	P35326	4	2.3077e-16	16	Small proline-rich protein 2A	P35326 Small proline-rich protein 2A	4		7	2	3				+		+
TMM27_HUMAN	TMEM27	Q9HBJ8	6	5.1367e-18	16	Collectrin	Q9HBJ8 Collectrin	9		3		4	+	+		+	+	+
TNR5_HUMAN	CD40	P25942	5	5.5561e-24	16	Tumor necrosis factor receptor superfamily member 5	P25942 Tumor necrosis factor receptor superfamily member 5	6	1	6		3	+					+
TS101_HUMAN	TSG101	Q99816	7	8.25861e-20	16	Tumor susceptibility gene 101 protein	Q99816 Tumor susceptibility gene 101 protein	10	2	2	1	1	+	+	+	+		+
UK114_HUMAN	HRSP12	P52758	7	2.87892e-20	16	Ribonuclease UK114	P52758 Ribonuclease UK114	6		6	2	2	+	+	+	+	+	+
6PGD_HUMAN	PGD	P52209	19	4.7197e-20	15	6-phosphogluconate dehydrogenase, decarboxylating	P52209 6-phosphogluconate dehydrogenase, decarboxylating	1		1		13	+	+	+	+	+	+
ADML_HUMAN	ADM	P35318	8	7.2815e-17	15	ADM	P35318 ADM	4	1	2		8	+					+
AP1B1_HUMAN	AP1B1	Q10567	5	1.1256e-14	15	AP-1 complex subunit beta-1	Q10567 AP-1 complex subunit beta-1	4	2	2	4	3		+				+
APOF_HUMAN	APOF	Q13790	2	6.24702e-13	15	Apolipoprotein F	Q13790 Apolipoprotein F	3	2	4	2	4	+					+
ATPA_HUMAN	ATP5A1	P25705	11	3.77324e-19	15	ATP synthase subunit alpha, mitochondrial	P25705 ATP synthase subunit alpha, mitochondrial	6	1	2	1	5	+	+	+			+
EF2_HUMAN	EEF2	P13639	6	3.78571e-17	15	Elongation factor 2	P13639 Elongation factor 2	5	3	2		5	+	+	+		+	+
EGFR_HUMAN		Q9GZX1	7	1.56383e-18	15	Epidermal growth factor receptor	Q9GZX1 Epidermal growth factor receptor	7	2	2	2	2
GAS1_HUMAN	GAS1	P54826	7	2.64425e-25	15	Growth arrest-specific protein 1	P54826 Growth arrest-specific protein 1	7	1	2	2	3	+	+		+	+	+
GLYC_HUMAN	SHMT1	P34896	9	3.9613e-22	15	Serine hydroxymethyltransferase, cytosolic	P34896 Serine hydroxymethyltransferase, cytosolic	9		3	1	2	+	+	+	+		+
HEBP2_HUMAN	HEBP2	Q9Y5Z4	8	6.7154e-19	15	Heme-binding protein 2	Q9Y5Z4 Heme-binding protein 2	2	2	4	2	5	+	+	+	+		+
HTRA3_HUMAN	HTRA3	P83110	7	3.03008e-16	15	Probable serine protease HTRA3	P83110 Probable serine protease HTRA3	3	1	5	1	5	+					+
JAM3_HUMAN	JAM3	Q9BX67	6	5.62811e-19	15	Junctional adhesion molecule C	Q9BX67 Junctional adhesion molecule C	5	1	4		5			+	+		+
LRP10_HUMAN	LRP10	Q7Z4F1	4	3.2214e-18	15	Low-density lipoprotein receptor-related protein 10	Q7Z4F1 Low-density lipoprotein receptor-related protein 10	6	2	2	3	2	+		+	+
LV405_HUMAN		P06889	2	2.91528e-22	15	Ig lambda chain V-IV region MOL	P06889 Ig lambda chain V-IV region MOL	2	3	3	4	3					+
MA2B1_HUMAN	MAN2B1	O00754	7	2.3081e-20	15	Lysosomal alpha-mannosidase	O00754 Lysosomal alpha-mannosidase	3	2	7	2	1	+	+	+	+		+
MYH10_HUMAN	MYH10	P35580	12	8.198e-20	15	Myosin-10	P35580 Myosin-10					15		+				+
PD1L2_HUMAN	PDCD1LG2	Q9BQ51	4	9.5466e-17	15	Programmed cell death 1 ligand 2	Q9BQ51 Programmed cell death 1 ligand 2	6		4	1	4	+	+	+		+	+
PEPD_HUMAN	PEPD	P12955	5	7.6916e-22	15	Xaa-Pro dipeptidase	P12955 Xaa-Pro dipeptidase	7	1	3	2	2	+	+	+	+	+	+
QOR_HUMAN	CRYZ	Q08257	7	2.34134e-16	15	Quinone oxidoreductase	Q08257 Quinone oxidoreductase	6	1	4	3	1	+	+	+	+		+
S39AE_HUMAN	SLC39A14	Q15043	4	2.19849e-17	15	Zinc transporter ZIP14	Q15043 Zinc transporter ZIP14	7		4	2	2						+
SDK1_HUMAN	SDK1	Q7Z5N4	7	3.51581e-19	15	Protein sidekick-1	Q7Z5N4 Protein sidekick-1	7		3	2	3	+		+	+		+
SEPP1_HUMAN	SELP; SEPP1	P49908	4	5.07755e-14	15	Selenoprotein P	P49908 Selenoprotein P	3	2	5	2	3						+
SPP24_HUMAN	SPP2	Q13103	4	1.25322e-15	15	Secreted phosphoprotein 24	Q13103 Secreted phosphoprotein 24	4	1	6	4			+		+	+	+
SPTN1_HUMAN			18	5.1757e-23	15			1		1		13
SRGN_HUMAN	SRGN	P10124	4	4.4067e-20	15	Serglycin	P10124 Serglycin	4	1	2	4	4						+
TBB2A_HUMAN	TUBB2A	Q13885	12	6.5169e-22	15	Tubulin beta-2A chain	Q13885 Tubulin beta-2A chain	4	1	2	2	6		+				+
TGFR2_HUMAN	TGFBR2	P37173	2	2.29002e-19	15	TGF-beta receptor type-2	P37173 TGF-beta receptor type-2	3	3	4	2	3			+	+	+		+
TYRO3_HUMAN	TYRO3	Q06418	6	2.401e-21	15	Tyrosine-protein kinase receptor TYRO3	Q06418 Tyrosine-protein kinase receptor TYRO3	5	1	3	2	4			+	+	+	+
1433G_HUMAN	YWHAG	P61981	6	5.3106e-24	14	14-3-3 protein gamma	P61981 14-3-3 protein gamma	4	1	4	1	4	+	+	+	+	+	+
ADIRF_HUMAN	ADIRF		12	1.2553e-20	14	Adipogenesis regulatory factor	Q15847	1		5	1	7
ASM3A_HUMAN	SMPDL3A	Q92484	4	1.9102e-16	14	Acid sphingomyelinase-like phosphodiesterase 3a	Q92484 Acid sphingomyelinase-like phosphodiesterase 3a	4	1	5	3	1			+			+
BPIB1_HUMAN			3	6.5239e-16	14			1	3	2	6	2
CADH3_HUMAN	CDH3	P22223	8	3.8342e-19	14	Cadherin-3	P22223 Cadherin-3	2	2	4	3	3	+		+	+		+
CXAR_HUMAN	CXADR	P78310	4	5.9418e-16	14	Coxsackievirus and adenovirus receptor	P78310 Coxsackievirus and adenovirus receptor	2	2	4	2	4						+
EHD1_HUMAN	EHD1	Q9H4M9	13	3.94855e-22	14	EH domain-containing protein 1	Q9H4M9 EH domain-containing protein 1	11				3	+			+		+
EPCAM_HUMAN	EPCAM	P16422	6	1.0466e-21	14	Epithelial cell adhesion molecule	P16422 Epithelial cell adhesion molecule	6	1	2	1	4	+	+				+
FA7_HUMAN	F7	P08709	3	5.4546e-21	14	Coagulation factor VII	P08709 Coagulation factor VII	3	1	5	1	4	+					+
FGFR3_HUMAN	FGFR3	P22607	3	1.2347e-17	14	Fibroblast growth factor receptor 3	P22607 Fibroblast growth factor receptor 3	7		5	2				+			+
FZD1_HUMAN	FZD1	Q9UP38	4	9.73597e-14	14	Frizzled-1	Q9UP38 Frizzled-1	4	2	4	1	3	+				+	+
GALM_HUMAN	GALM	Q96C23	8	7.7141e-19	14	Aldose 1-epimerase	Q96C23 Aldose 1-epimerase	6	2	2	1	3	+			+		+
GNAI1_HUMAN	GNAI1	P63096	7	1.90561e-18	14	Guanine nucleotide-binding protein G(i) subunit alpha-1	P63096 Guanine nucleotide-binding protein G(i) subunit alpha-1	6	2	3	2	1	+	+		+	+	+
JAG1_HUMAN	JAG1	P78504	6	3.33642e-29	14	Protein jagged-1	P78504 Protein jagged-1	6		5		3				+	+	+
LAIR2_HUMAN	LAIR2	Q6ISS4	4	3.94299e-19	14	Leukocyte-associated immunoglobulin-like receptor 2	Q6ISS4 Leukocyte-associated immunoglobulin-like receptor 2	10	1	2	1		+			+		+
LGUL_HUMAN	GLO1	Q04760	5	4.9404e-22	14	Lactoylglutathione lyase	Q04760 Lactoylglutathione lyase	5	1	4	2	2	+	+	+	+		+
MA2A1_HUMAN	MAN2A1	Q16706	11	1.01606e-16	14	Alpha-mannosidase 2	Q16706 Alpha-mannosidase 2	9	1	4			+	+	+	+	+	+
MOG_HUMAN		Q96KV1	4	1.07094e-16	14	Myelin-oligodendrocyte glycoprotein	Q96KV1 Myelin-oligodendrocyte glycoprotein	3	1	4	2	4
PAL4A_HUMAN	PPIAL4A	A2BFH1	4	1.02767e-18	14	Peptidylprolyl cis-trans isomerase A-like 4A	A2BFH1 Peptidylprolyl cis-trans isomerase A-like 4A	2	2	2	3	5
PRND_HUMAN	PRND	Q9UKY0	3	1.38187e-15	14	Prion-like protein doppel	Q9UKY0 Prion-like protein doppel	9		2	1	2		+		+	+	+
PTTG_HUMAN	PTTG1IP	P53801	3	2.8061e-21	14	Pituitary tumor-transforming gene 1 protein-interacting protein	P53801 Pituitary tumor-transforming gene 1 protein-interacting protein	4		3	2	5	+			+		+
RAGE_HUMAN	AGER; RAGE	Q15109	4	7.90716e-24	14	Advanced glycosylation end product-specific receptor	Q15109 Advanced glycosylation end product-specific receptor	10		1		3
RAP1A_HUMAN	RAP1A	P62834	7	2.9517e-17	14	Ras-related protein Rap-1A	P62834 Ras-related protein Rap-1A	4	1	3		6		+		+		+
RNAS6_HUMAN	RNASE6	Q93091	5	4.0999e-17	14	Ribonuclease K6	Q93091 Ribonuclease K6	3	2	5	3	1		+	+	+		+
SHSA2_HUMAN	SHISA2	Q6UWI4	5	3.9979e-19	14	Protein shisa-2 homolog	Q6UWI4 Protein shisa-2 homolog	5	1	4	1	3	+					+
SHSA7_HUMAN		A6NL88	3	1.1531e-17	14	Protein shisa-7	A6NL88 Protein shisa-7	6		7		1						+
SLIT3_HUMAN	SLIT3	O75094	5	8.2817e-17	14	Slit homolog 3 protein	O75094 Slit homolog 3 protein	4		5	1	4						+
STAB1_HUMAN	STAB1	Q9NY15	10	2.7332e-24	14	Stabilin-1	Q9NY15 Stabilin-1	4		3		7						+
ASGR1_HUMAN	ASGR1	P07306	4	9.52577e-18	13	Asialoglycoprotein receptor 1	P07306 Asialoglycoprotein receptor 1	4	1	2	2	4	+					+
C163A_HUMAN	CD163	Q86VB7	4	5.296e-22	13	Scavenger receptor cysteine-rich type 1 protein M130	Q86VB7 Scavenger receptor cysteine-rich type 1 protein M130	5		5		3	+		+	+		+
CDC42_HUMAN	CDC42	P60953	7	1.62844e-16	13	Cell division control protein 42 homolog	P60953 Cell division control protein 42 homolog	3	2	4		4	+	+	+	+	+	+
CHM4B_HUMAN	CHMP4B	Q9H444	5	1.9011e-17	13	Charged multivesicular body protein 4b	Q9H444 Charged multivesicular body protein 4b	9	1	2		1	+	+	+	+	+	+
CRLD2_HUMAN	CRISPLD2	Q9H0B8	4	1.91617e-16	13	Cysteine-rich secretory protein LCCL domain-containing 2	Q9H0B8 Cysteine-rich secretory protein LCCL domain-containing 2	3	1		1	8	+		+			+
EFNB2_HUMAN	EFNB2	P52799	3	8.84657e-17	13	Ephrin-B2	P52799 Ephrin-B2	4	4	1	4							+
GBG12_HUMAN	GNG12	Q9UBI6	3	4.6131e-14	13	Guanine nucleotide-binding protein G(I)/G(S)/G(O) subunit gamma-12	Q9UBI6 Guanine nucleotide-binding protein G(I)/G(S)/G(O) subunit gamma-12	6	2	3		2	+	+		+	+	+
GDIA_HUMAN	GDI1	P31150	5	1.8426e-22	13	Rab GDP dissociation inhibitor alpha	P31150 Rab GDP dissociation inhibitor alpha	4	1	6		2	+	+		+	+	+
H2A1A_HUMAN	HIST1H2AA	Q96QV6	6	9.0893e-15	13	Histone H2A type 1-A	Q96QV6 Histone H2A type 1-A	1	1		1	10
H33_HUMAN	H3F3A; H3F3B	P84243	4	3.9431e-22	13	Histone H3.3	P84243 Histone H3.3					13
HTRA1_HUMAN	HTRA1	Q92743	4	1.5012e-19	13	Serine protease HTRA1	Q92743 Serine protease HTRA1	4		2	3	4						+
HYOU1_HUMAN	HYOU1	Q9Y4L1	7	3.4256e-21	13	Hypoxia up-regulated protein 1	Q9Y4L1 Hypoxia up-regulated protein 1	5	1	3		4			+	+		+
KLOT_HUMAN	KL	Q9UEF7	4	1.91757e-20	13	Klotho	Q9UEF7 Klotho	8	2	1	2				+	+	+	+
LDHA_HUMAN	LDHA	P00338	5	3.6451e-18	13	L-lactate dehydrogenase A chain	P00338 L-lactate dehydrogenase A chain	1				12	+	+	+	+	+	+
MUC24_HUMAN	CD164	Q04900	2	3.4377e-13	13	Sialomucin core protein 24	Q04900 Sialomucin core protein 24	1	1	5	1	5
NRX1A_HUMAN	NRXN1	Q9UDM6	5	8.62663e-18	13	Neurexin-1-alpha	Q9UDM6 Neurexin-1-alpha	7	1	3		2	+			+
PADI4_HUMAN	PADI4	Q9UM07	10	4.5488e-17	13	Protein-arginine deiminase type-4	Q9UM07 Protein-arginine deiminase type-4	1		1	1	10						+
PCOC2_HUMAN	PCOLCE2	Q9UKZ9	4	8.92222e-19	13	Procollagen C-endopeptidase enhancer 2	Q9UKZ9 Procollagen C-endopeptidase enhancer 2	4		4	4	1	+
PDIA6_HUMAN	PDIA6	Q15084	11	8.17294e-21	13	Protein disulfide-isomerase A6	Q15084 Protein disulfide-isomerase A6	1		1	1	10	+	+		+		+
PROP_HUMAN	CFP	P27918	4	1.5927e-21	13	Properdin	P27918 Properdin	4	2		2	5						+
RAC1_HUMAN	RAC1	P63000	8	1.56398e-16	13	Ras-related C3 botulinum toxin substrate 1	P63000 Ras-related C3 botulinum toxin substrate 1	5	2	3	1	2	+	+		+	+	+
RD23B_HUMAN	RAD23B	P54727	9	1.5148e-20	13	UV excision repair protein RAD23 homolog B	P54727 UV excision repair protein RAD23 homolog B	4		4	1	4						+
RNF13_HUMAN	RNF13	O43567	5	2.9003e-20	13	RING finger protein 13	O43567 RING finger protein 13	3	2	2	2	4	+		+	+	+	+
S38AA_HUMAN	SLC38A10	Q9HBR0	7	1.59504e-20	13	Putative sodium-coupled neutral amino acid transporter 10	Q9HBR0 Putative sodium-coupled neutral amino acid transporter 10	7		2	1	3						+
SCUB1_HUMAN	SCUBE1	Q8IWY4	7	6.77446e-15	13	Signal peptide, CUB and EGF-like domain-containing protein 1	Q8IWY4 Signal peptide, CUB and EGF-like domain-containing protein 1	2		5	1	5						+
SLPI_HUMAN	SLPI	P03973	4	3.25304e-16	13	Antileukoproteinase	P03973 Antileukoproteinase	2	1	5	2	3	+	+	+	+	+	+
SODM_HUMAN	SOD2	P04179	4	3.97251e-15	13	Superoxide dismutase [Mn], mitochondrial	P04179 Superoxide dismutase [Mn], mitochondrial	2		1	2	8	+	+				+
ST14_HUMAN	ST14	Q9Y5Y6	4	1.47921e-16	13	Suppressor of tumorigenicity 14 protein	Q9Y5Y6 Suppressor of tumorigenicity 14 protein	6	3	4					+			+
SUSD5_HUMAN	SUSD5	O60279	6	3.26063e-17	13	Sushi domain-containing protein 5	O60279 Sushi domain-containing protein 5	2	2	3	1	5	+		+		+	+
TSP3_HUMAN	THBS3	P49746	4	2.78823e-16	13	Thrombospondin-3	P49746 Thrombospondin-3	3		9		1
YBOX3_HUMAN			7	3.6329e-20	13			6	4	2		1
8ODP_HUMAN	NUDT1	P36639	6	7.08716e-19	12	7,8-dihydro-8-oxoguanine triphosphatase	P36639 7,8-dihydro-8-oxoguanine triphosphatase	2		5		5	+	+	+	+		+
APLP1_HUMAN	APLP1	P51693	5	3.4524e-24	12	Amyloid-like protein 1	P51693 Amyloid-like protein 1	5		1	5	1						+
ASM3B_HUMAN	SMPDL3B	Q92485	5	1.13846e-16	12	Acid sphingomyelinase-like phosphodiesterase 3b	Q92485 Acid sphingomyelinase-like phosphodiesterase 3b	5	2	4	1			+				+
CAB39_HUMAN	CAB39	Q9Y376	6	1.93167e-16	12	Calcium-binding protein 39	Q9Y376 Calcium-binding protein 39	8	1	3			+	+		+	+	+
CD68_HUMAN	CD68	P34810	3	1.92929e-20	12	Macrosialin	P34810 Macrosialin	5	1	4		2				+
CEAM8_HUMAN	CEACAM8	P31997	8	2.513e-22	12	Carcinoembryonic antigen-related cell adhesion molecule 8	P31997 Carcinoembryonic antigen-related cell adhesion molecule 8	3		1	1	7	+	+	+		+	+
DDC_HUMAN	DDC	P20711	8	2.1897e-26	12	Aromatic-L-amino-acid decarboxylase	P20711 Aromatic-L-amino-acid decarboxylase	9		1		2	+	+	+	+		+
ECP_HUMAN	RNASE3	P12724	8	1.1033e-17	12	Eosinophil cationic protein	P12724 Eosinophil cationic protein	1				11	+			+	+	+
ELFN1_HUMAN	ELFN1	P0C7U0	4	5.32579e-22	12	Extracellular leucine-rich repeat and fibronectin type-III domain-containing protein 1	P0C7U0 Extracellular leucine-rich repeat and fibronectin type-III domain-containing protein 1	6		3	2	1				+	+	+
FA10_HUMAN	F10	P00742	4	2.85465e-15	12	Coagulation factor X	P00742 Coagulation factor X	4	2	3	2	1						+
FHR2_HUMAN	CFHR2	P36980	4	7.9487e-18	12	Complement factor H-related protein 2	P36980 Complement factor H-related protein 2	2	1	4	2	3				+		+
FILA_HUMAN	FLG	P20930	9	7.2558e-20	12	Filaggrin	P20930 Filaggrin			2		10	+	+	+	+	+	+
HV207_HUMAN		P01825	5	2.0567e-19	12	Ig heavy chain V-II region NEWM	P01825 Ig heavy chain V-II region NEWM	2	3	1		6
HV318_HUMAN		P01779	1	1.19633e-15	12	Ig heavy chain V-III region TUR	P01779 Ig heavy chain V-III region TUR	2	3	1	6			+			+
I13R1_HUMAN	IL13RA1	P78552	6	9.2488e-17	12	Interleukin-13 receptor subunit alpha-1	P78552 Interleukin-13 receptor subunit alpha-1	2	2	3	1	4						+
INAR2_HUMAN	IFNAR2	P48551	4	2.0936e-21	12	Interferon alpha/beta receptor 2	P48551 Interferon alpha/beta receptor 2	2	2	1	2	5			+	+		+
ISK7_HUMAN	SPINK7	P58062	2	1.02737e-26	12	Serine protease inhibitor Kazal-type 7	P58062 Serine protease inhibitor Kazal-type 7	2	1	6	2	1						+
K2C3_HUMAN	KRT3	P12035	2	1.4012e-15	12	Keratin, type II cytoskeletal 3	P12035 Keratin, type II cytoskeletal 3	4		3	4	1		+		+	+	+
LAMA4_HUMAN	LAMA4	Q9UJN9	9	1.4516e-20	12	Laminin subunit alpha-4	Q9UJN9 Laminin subunit alpha-4	2		5		5	+		+
LDLR_HUMAN	LDLR	P01130	4	5.03955e-15	12	Low-density lipoprotein receptor	P01130 Low-density lipoprotein receptor	4		5		3	+	+	+	+		+
MCP_HUMAN		Q9NNW2	4	3.2309e-14	12	Membrane cofactor protein	Q9NNW2 Membrane cofactor protein	3	1	3	1	4
MTPN_HUMAN	MTPN	P58546	5	5.3822e-19	12	Myotrophin	P58546 Myotrophin	3	2		3	4	+			+	+	+
OAF_HUMAN	OAF	Q86UD1	5	6.82912e-18	12	Out at first protein homolog	Q86UD1 Out at first protein homolog	6		3	2	1	+	+	+	+	+	+
PDXL2_HUMAN	PODXL2	Q9NZ53	2	7.17987e-16	12	Podocalyxin-like protein 2	Q9NZ53 Podocalyxin-like protein 2	4		5	1	2			+	+	+	+
PTPRM_HUMAN	PTPRM	P28827	7	2.3843e-18	12	Receptor-type tyrosine-protein phosphatase mu	P28827 Receptor-type tyrosine-protein phosphatase mu	8		3		1	+	+	+	+		+
PXDN_HUMAN	PRG2; PXDN	Q92626	5	5.22871e-21	12	Peroxidasin homolog	Q92626 Peroxidasin homolog	3		5	1	3						+
RAB14_HUMAN	RAB14	P61106	7	4.0476e-19	12	Ras-related protein Rab-14	P61106 Ras-related protein Rab-14	6		1	3	2	+	+	+	+	+	+
SAMP_HUMAN	APCS	P02743	5	1.54174e-19	12	Serum amyloid P-component	P02743 Serum amyloid P-component	1	7	3	1		+	+	+	+	+	+
SBSN_HUMAN	SBSN	Q6UWP8	5	8.92267e-19	12	Suprabasin	Q6UWP8 Suprabasin	4	1	2	4	1				+	+	+
SE6L1_HUMAN		Q9NUI3	5	8.49558e-14	12	Seizure 6-like protein	Q9NUI3 Seizure 6-like protein	9			2	1
SHBG_HUMAN	SHBG	P04278	2	1.12247e-17	12	Sex hormone-binding globulin	P04278 Sex hormone-binding globulin	5	2	3	2		+	+	+	+		+
SLIT2_HUMAN	SLIT2	O94813	3	1.31618e-18	12	Slit homolog 2 protein	O94813 Slit homolog 2 protein	4		2	1	5	+	+				+
TENR_HUMAN	TNR	Q92752	6	2.232e-16	12	Tenascin-R	Q92752 Tenascin-R	5		6		1	+	+		+		+
TIP_HUMAN	ITFG1	Q8TB96	8	1.7265e-18	12	T-cell immunomodulatory protein	Q8TB96 T-cell immunomodulatory protein	7		2		3	+		+	+	+	+
TPM1_HUMAN		Q96IK2	9	3.76413e-22	12	Tropomyosin alpha-1 chain	Q96IK2 Tropomyosin alpha-1 chain	1	2	3		6
VASP_HUMAN	VASP	P50552	9	1.021e-19	12	Vasodilator-stimulated phosphoprotein	P50552 Vasodilator-stimulated phosphoprotein	1			1	10		+				+
VATA_HUMAN	ATP6V1A	P38606	6	2.64443e-20	12	V-type proton ATPase catalytic subunit A	P38606 V-type proton ATPase catalytic subunit A	5		3	1	3	+	+	+			+
ACOC_HUMAN	ACO1	P21399	7	1.2088e-17	11	Cytoplasmic aconitate hydratase	P21399 Cytoplasmic aconitate hydratase	8		1	1	1	+	+	+	+	+	+
ASC_HUMAN	PYCARD	Q9ULZ3	6	6.5771e-19	11	Apoptosis-associated speck-like protein containing a CARD	Q9ULZ3 Apoptosis-associated speck-like protein containing a CARD	1		2	1	7		+				+
B3GN2_HUMAN	B3GNT1; B3GNT2	Q9NY97	5	1.06519e-18	11	UDP-GlcNAc:betaGal beta-1,3-N-acetylglucosaminyltransferase 2	Q9NY97 UDP-GlcNAc:betaGal beta-1,3-N-acetylglucosaminyltransferase 2	7	1	3								+
BPIB2_HUMAN			5	1.17553e-18	11			3	2		3	3
CA123_HUMAN	C1orf123	Q9NWV4	3	1.82965e-17	11	UPF0587 protein C1orf123	Q9NWV4 UPF0587 protein C1orf123	3	2	1	3	2						+
CBPN_HUMAN	CPN1	P15169	3	7.72645e-24	11	Carboxypeptidase N catalytic chain	P15169 Carboxypeptidase N catalytic chain	2	5		4			+				+
CD33_HUMAN	CD33	P20138	4	2.69892e-19	11	Myeloid cell surface antigen CD33	P20138 Myeloid cell surface antigen CD33	6	1	1	1	2	+		+	+		+
CLC7A_HUMAN		Q96PA5	5	4.3207e-21	11	C-type lectin domain family 7 member A	Q96PA5 C-type lectin domain family 7 member A	3	1	4		3
CN37_HUMAN	CNP	P09543	6	3.1806e-22	11	2',3'-cyclic-nucleotide 3'-phosphodiesterase	P09543 2',3'-cyclic-nucleotide 3'-phosphodiesterase	5	1	2	1	2	+	+	+	+		+
COLI_HUMAN	POMC	P01189	2	1.5486e-23	11	Pro-opiomelanocortin	P01189 Pro-opiomelanocortin	2	1	3	2	3	+
CPXM1_HUMAN	CPXM1	Q96SM3	4	2.95264e-13	11	Probable carboxypeptidase X1	Q96SM3 Probable carboxypeptidase X1	7		3	1							+	+
CSPG2_HUMAN	VCAN	P13611	10	4.0298e-26	11	Versican core protein	P13611 Versican core protein	2	1	5		3	+	+	+			+
DCXR_HUMAN	DCXR	Q7Z4W1	4	1.8697e-17	11	L-xylulose reductase	Q7Z4W1 L-xylulose reductase	3		4	2	2	+	+	+			+
DRA_HUMAN	HLA-DRA	P01903	5	1.089e-18	11	HLA class II histocompatibility antigen, DR alpha chain	P01903 HLA class II histocompatibility antigen, DR alpha chain	1	7	2		1		+	+			+
DSC3_HUMAN	DSC3	Q14574	5	1.0453e-15	11	Desmocollin-3	Q14574 Desmocollin-3	5		3	1	2	+	+	+	+		+
EMC10_HUMAN			4	1.2569e-23	11			3	1	4	2	1
ENPP6_HUMAN	ENPP6	Q6UWR7	5	4.39237e-24	11	Ectonucleotide pyrophosphatase/phosphodiesterase family member 6	Q6UWR7 Ectonucleotide pyrophosphatase/phosphodiesterase family member 6	6		2	3		+	+			+	+
EPDR1_HUMAN	EPDR1	Q9UM22	5	3.4255e-14	11	Mammalian ependymin-related protein 1	Q9UM22 Mammalian ependymin-related protein 1	3		5		3	+	+		+	+	+
EPHA2_HUMAN	EPHA2	P29317	6	3.87807e-22	11	Ephrin type-A receptor 2	P29317 Ephrin type-A receptor 2	5	1	2		3				+	+	+
ES8L2_HUMAN	EPS8L2	Q9H6S3	8	3.7025e-18	11	Epidermal growth factor receptor kinase substrate 8-like protein 2	Q9H6S3 Epidermal growth factor receptor kinase substrate 8-like protein 2	5	2	2	1	1	+	+				+
FABP7_HUMAN	FABP7	O15540	3	3.35708e-16	11	Fatty acid-binding protein, brain	O15540 Fatty acid-binding protein, brain	3	2	2	3	1
FHR3_HUMAN	CFHR3	Q02985	5	2.34459e-14	11	Complement factor H-related protein 3	Q02985 Complement factor H-related protein 3	1	4	4	1	1						+
FPRP_HUMAN	PTGFRN	Q9P2B2	5	4.21732e-17	11	Prostaglandin F2 receptor negative regulator	Q9P2B2 Prostaglandin F2 receptor negative regulator	4	2	1	2	2			+	+		+
GINM1_HUMAN			4	7.9035e-17	11			6		2		3
GKN1_HUMAN	CA11; GKN1	Q9NS71	2	6.20542e-18	11	Gastrokine-1	Q9NS71 Gastrokine-1	4		3	4
GSTA1_HUMAN	GSTA1	P08263	4	1.45268e-15	11	Glutathione S-transferase A1	P08263 Glutathione S-transferase A1	7	2	2					+		+	+
GSTM3_HUMAN	GSTM3	P21266	9	1.57531e-17	11	Glutathione S-transferase Mu 3	P21266 Glutathione S-transferase Mu 3	4	1	3	1	2	+	+	+	+	+	+
HV301_HUMAN		P01762	2	4.03842e-15	11	Ig heavy chain V-III region TRO	P01762 Ig heavy chain V-III region TRO	2	5	1	2	1	+	+			+	+
IL4RA_HUMAN		Q9H186	3	5.7694e-21	11	Interleukin-4 receptor subunit alpha	Q9H186 Interleukin-4 receptor subunit alpha	2		3	3	3
ITIH3_HUMAN	ITIH3	Q06033	5	1.38981e-14	11	Inter-alpha-trypsin inhibitor heavy chain H3	Q06033 Inter-alpha-trypsin inhibitor heavy chain H3	4	3	1	3			+		+		+
ITM2B_HUMAN	ITM2B	Q9Y287	8	5.57182e-25	11	Integral membrane protein 2B	Q9Y287 Integral membrane protein 2B	5		4		2	+	+	+	+	+	+
K1C18_HUMAN	KRT18	P05783	9	9.595e-24	11	Keratin, type I cytoskeletal 18	P05783 Keratin, type I cytoskeletal 18		5	1		5		+		+		+
K1C19_HUMAN		Q9P1Y4	8	6.0552e-17	11	Keratin, type I cytoskeletal 19	Q9P1Y4 Keratin, type I cytoskeletal 19	2	1	2	2	4							+
KAZD1_HUMAN	KAZALD1	Q96I82	4	6.10702e-23	11	Kazal-type serine protease inhibitor domain-containing protein 1	Q96I82 Kazal-type serine protease inhibitor domain-containing protein 1	7		4								+
KV313_HUMAN		P18136	5	2.0843e-22	11	Ig kappa chain V-III region HIC	P18136 Ig kappa chain V-III region HIC	1	2	4		4	+				+	+
KV403_HUMAN		P06313	2	1.65892e-13	11	Ig kappa chain V-IV region JI	P06313 Ig kappa chain V-IV region JI	2	2	3	3	1	+	+
LV205_HUMAN		P01708	5	5.8347e-17	11	Ig lambda chain V-II region BUR	P01708 Ig lambda chain V-II region BUR	1	1	4	1	4
MANS1_HUMAN	MANSC1	Q9H8J5	4	5.7607e-20	11	MANSC domain-containing protein 1	Q9H8J5 MANSC domain-containing protein 1	1	1	3	1	5						+
MASP1_HUMAN	MASP1	Q9UF09	8	6.5701e-19	11	Mannan-binding lectin serine protease 1	Q9UF09 Mannan-binding lectin serine protease 1	5	1	2		3
MYH11_HUMAN	MYH11	P35749	9	2.3649e-16	11	Myosin-11	P35749 Myosin-11	2				9						+
NOTC1_HUMAN	NOTCH1	P46531	10	5.0924e-17	11	Neurogenic locus notch homolog protein 1	P46531 Neurogenic locus notch homolog protein 1	6		2		3	+	+				+
PHLD_HUMAN		Q96ID6	5	1.04571e-18	11	Phosphatidylinositol-glycan-specific phospholipase D	Q96ID6 Phosphatidylinositol-glycan-specific phospholipase D	4	2		4	1
RAB7A_HUMAN	RAB7A	P51149	6	6.7169e-17	11	Ras-related protein Rab-7a	P51149 Ras-related protein Rab-7a	1	1	2		7	+	+		+	+	+
SAA4_HUMAN	SAA4	P35542	4	1.35105e-14	11	Serum amyloid A-4 protein	P35542 Serum amyloid A-4 protein	3	2	1	3	2	+	+			+	+		+
SIAT1_HUMAN	ST6GAL1	P15907	6	3.46176e-21	11	Beta-galactoside alpha-2,6-sialyltransferase 1	P15907 Beta-galactoside alpha-2,6-sialyltransferase 1	6	1	2		2				+		+
SRPX_HUMAN	SRPX	P78539	4	3.39465e-18	11	Sushi repeat-containing protein SRPX	P78539 Sushi repeat-containing protein SRPX	4	2	4		1
TINAG_HUMAN	TINAG	Q9UJW2	1	7.56849e-14	11	Tubulointerstitial nephritis antigen	Q9UJW2 Tubulointerstitial nephritis antigen		1	2		8	+	+
TNR11_HUMAN	TNFRSF11A	Q9Y6Q6	4	1.4562e-20	11	Tumor necrosis factor receptor superfamily member 11A	Q9Y6Q6 Tumor necrosis factor receptor superfamily member 11A	5	1	2	2	1			+		+	+
TSP2_HUMAN	THBS2	P35442	3	1.7042e-19	11	Thrombospondin-2	P35442 Thrombospondin-2	4	1	3		3	+				+	+
VPS28_HUMAN	VPS28	Q9UK41	5	5.48374e-18	11	Vacuolar protein sorting-associated protein 28 homolog	Q9UK41 Vacuolar protein sorting-associated protein 28 homolog	10			1		+	+		+		+
ANGL1_HUMAN	ANGPTL1	O95841	3	1.41515e-21	10	Angiopoietin-related protein 1	O95841 Angiopoietin-related protein 1	2	1	6		1					+	+
ARP3_HUMAN	ACTR3	P61158	10	6.4823e-25	10	Actin-related protein 3	P61158 Actin-related protein 3	1		2	1	6	+	+		+		+
BGH3_HUMAN	TGFBI	Q53XM1	5	2.60965e-15	10	Transforming growth factor-beta-induced protein ig-h3	Q53XM1 Transforming growth factor-beta-induced protein ig-h3	3	3		3	1
BT2A2_HUMAN	BTN2A2	Q8WVV5	3	2.35587e-16	10	Butyrophilin subfamily 2 member A2	Q8WVV5 Butyrophilin subfamily 2 member A2	5		4	1		+			+		+
CATO_HUMAN	CTSO	P43234	3	4.72894e-22	10	Cathepsin O	P43234 Cathepsin O	8		1	1				+	+		+
CBR1_HUMAN	CBR1	P16152	5	3.2887e-17	10	Carbonyl reductase [NADPH] 1	P16152 Carbonyl reductase [NADPH] 1	5		1	2	2	+	+	+	+	+	+
CHM2B_HUMAN	CHMP2B	Q9UQN3	6	1.24678e-13	10	Charged multivesicular body protein 2b	Q9UQN3 Charged multivesicular body protein 2b	5		3		2	+	+		+		+
CLC5A_HUMAN	CLEC5A	Q9NY25	7	2.2594e-18	10	C-type lectin domain family 5 member A	Q9NY25 C-type lectin domain family 5 member A	4		3		3	+			+		+
CNTN2_HUMAN	CNTN2	Q02246	6	1.2108e-20	10	Contactin-2	Q02246 Contactin-2	3		3	1	3	+					+
CREL1_HUMAN	CRELD1	Q96HD1	5	7.70938e-17	10	Cysteine-rich with EGF-like domain protein 1	Q96HD1 Cysteine-rich with EGF-like domain protein 1	3	2	2	1	2						+
FURIN_HUMAN	FURIN	P09958	7	6.55728e-20	10	Furin	P09958 Furin	3			1	6			+	+	+	+
GFRA1_HUMAN	GFRA1	P56159	5	2.785e-17	10	GDNF family receptor alpha-1	P56159 GDNF family receptor alpha-1	2	1	1	2	4
H31T_HUMAN	HIST3H3	Q16695	5	5.2318e-14	10	Histone H3.1t	Q16695 Histone H3.1t					10
LAMP3_HUMAN	LAMP3	Q9UQV4	2	1.03448e-20	10	Lysosome-associated membrane glycoprotein 3	Q9UQV4 Lysosome-associated membrane glycoprotein 3	9		1
LPD6B_HUMAN	LYPD6B	Q8NI32	3	8.29924e-20	10	Ly6/PLAUR domain-containing protein 6B	Q8NI32 Ly6/PLAUR domain-containing protein 6B	3	2	4	1
NEUS_HUMAN	SERPINI1	Q99574	8	3.5945e-16	10	Neuroserpin	Q99574 Neuroserpin	5		3		2	+	+	+		+	+
PLXD1_HUMAN	PLXND1	Q9Y4D7	6	1.97929e-16	10	Plexin-D1	Q9Y4D7 Plexin-D1	6		2	1	1	+			+		+
PRDX5_HUMAN	PRDX5	P30044	12	4.7998e-19	10	Peroxiredoxin-5, mitochondrial	P30044 Peroxiredoxin-5, mitochondrial			1		9	+	+		+		+
PROC_HUMAN	PROC	P04070	4	3.6301e-17	10	Vitamin K-dependent protein C	P04070 Vitamin K-dependent protein C	4		2	2	2						+
PSME2_HUMAN	PSME2	Q9UL46	5	2.05092e-16	10	Proteasome activator complex subunit 2	Q9UL46 Proteasome activator complex subunit 2	1	1	5	1	2		+				+
RET5_HUMAN	RBP5	P82980	5	3.03429e-16	10	Retinol-binding protein 5	P82980 Retinol-binding protein 5	4	1	2	2	1	+	+	+	+	+	+
SAHH_HUMAN	AHCY	P23526	5	3.44042e-17	10	Adenosylhomocysteinase	P23526 Adenosylhomocysteinase	4		3	2	1	+	+	+	+	+	+
SEM4B_HUMAN	SEMA4B	Q9NPR2	5	6.88811e-14	10	Semaphorin-4B	Q9NPR2 Semaphorin-4B	5	1		4		+	+	+	+		+
SFPQ_HUMAN	SFPQ	P23246	7	1.9753e-15	10	Splicing factor, proline- and glutamine-rich	P23246 Splicing factor, proline- and glutamine-rich	6	1			3			+			+
TICN1_HUMAN	SPOCK1	Q08629	7	1.66971e-20	10	Testican-1	Q08629 Testican-1	3		3	1	3		+	+	+	+	+
TMED9_HUMAN	TMED9	Q9BVK6	3	2.3637e-13	10	Transmembrane emp24 domain-containing protein 9	Q9BVK6 Transmembrane emp24 domain-containing protein 9	3	1	3	2	1		+		+	+	+
TXD17_HUMAN	TXNDC17	Q9BRA2	5	4.6388e-19	10	Thioredoxin domain-containing protein 17	Q9BRA2 Thioredoxin domain-containing protein 17	1	1	1	1	6	+	+		+		+
UFD1_HUMAN	UFD1L	Q92890	3	6.47515e-15	10	Ubiquitin fusion degradation protein 1 homolog	Q92890 Ubiquitin fusion degradation protein 1 homolog	3		3	1	3				+		+
ZYX_HUMAN	ZYX	Q15942	6	5.7146e-20	10	Zyxin	Q15942 Zyxin					10						+
1433S_HUMAN	SFN	P31947	3	1.25854e-15	9	14-3-3 protein sigma	P31947 14-3-3 protein sigma	2	3	1	2	1	+	+		+	+	+
ACTBL_HUMAN	ACTBL2	Q562R1	7	5.12261e-15	9	Beta-actin-like protein 2	Q562R1 Beta-actin-like protein 2	1	2	1		5				+	+	+
APOB_HUMAN		Q13787	10	7.17558e-19	9	Apolipoprotein B-100	Q13787 Apolipoprotein B-100	1	2		1	5
AT1B1_HUMAN	ATP1B1	P05026	5	7.64952e-16	9	Sodium/potassium-transporting ATPase subunit beta-1	P05026 Sodium/potassium-transporting ATPase subunit beta-1	3	1	5			+	+	+	+		+
BODG_HUMAN	BBOX1	O75936	5	7.71014e-15	9	Gamma-butyrobetaine dioxygenase	O75936 Gamma-butyrobetaine dioxygenase	7	1	1			+	+		+	+	+
CD36_HUMAN		Q9BZN4	6	1.787e-17	9	Platelet glycoprotein 4	Q9BZN4 Platelet glycoprotein 4	1		2	1	5
CEAM1_HUMAN	CEACAM1	P13688	5	1.7634e-19	9	Carcinoembryonic antigen-related cell adhesion molecule 1	P13688 Carcinoembryonic antigen-related cell adhesion molecule 1	1		3	1	4	+		+			+
CH60_HUMAN	HSPD1	P10809	11	5.58104e-15	9	60 kDa heat shock protein, mitochondrial	P10809 60 kDa heat shock protein, mitochondrial	3			1	5		+	+	+	+	+
Contaminant_TRYP_BOVIN			4	2.1811e-15	9							9
CRK_HUMAN	CRK	P46108	6	1.1267e-18	9	Adapter molecule crk	P46108 Adapter molecule crk	2	1	4	1	1		+				+
EDNRB_HUMAN		Q8NHM8	3	1.23133e-12	9	Endothelin B receptor	Q8NHM8 Endothelin B receptor	3		3		3
ENOPH_HUMAN	ENOPH1	Q9UHY7	3	2.176e-22	9	Enolase-phosphatase E1	Q9UHY7 Enolase-phosphatase E1	2		1	2	4					+	+
FA49B_HUMAN	FAM49B	Q9NUQ9	7	5.1776e-16	9	Protein FAM49B	Q9NUQ9 Protein FAM49B	1	4		1	3		+				+
FLRT3_HUMAN	FLRT3	Q9NZU0	4	3.45792e-18	9	Leucine-rich repeat transmembrane protein FLRT3	Q9NZU0 Leucine-rich repeat transmembrane protein FLRT3	8		1			+				+	+
GLT18_HUMAN			6	7.51344e-19	9			7		1		1
GP126_HUMAN	GPR126	Q8IXA4	6	1.32811e-19	9	G-protein coupled receptor 126	Q8IXA4 G-protein coupled receptor 126	2	1	5		1
GRB2_HUMAN	GRB2	P62993	8	1.1029e-21	9	Growth factor receptor-bound protein 2	P62993 Growth factor receptor-bound protein 2	2		2	2	3		+		+		+
HNRPU_HUMAN	HNRNPU	Q00839	6	2.60567e-17	9	Heterogeneous nuclear ribonucleoprotein U	Q00839 Heterogeneous nuclear ribonucleoprotein U	2		1	2	4		+				+
HS90A_HUMAN	HSP90AA1	P07900	10	5.669e-19	9	Heat shock protein HSP 90-alpha	P07900 Heat shock protein HSP 90-alpha	2	1	2		4	+	+	+		+	+
HV206_HUMAN		P01824	3	3.07655e-12	9	Ig heavy chain V-II region WAH	P01824 Ig heavy chain V-II region WAH	3	1	1	3	1					+
IL6RA_HUMAN	IL6R	P08887	3	4.3306e-19	9	Interleukin-6 receptor subunit alpha	P08887 Interleukin-6 receptor subunit alpha			3		6	+					+
ITB3_HUMAN	ITGB3	P05106	2	1.01547e-19	9	Integrin beta-3	P05106 Integrin beta-3	4		4	1							+
KV404_HUMAN		P06314	3	4.85513e-19	9	Ig kappa chain V-IV region B17	P06314 Ig kappa chain V-IV region B17	2	3	2	2							+
LAC6_HUMAN		P0CF74	3	2.0804e-14	9	Ig lambda-6 chain C region	P0CF74 Ig lambda-6 chain C region		2	4		3						+
LEG9B_HUMAN	LGALS9B	Q3B8N2	2	1.47032e-18	9	Galectin-9B	Q3B8N2 Galectin-9B	1	3	3	1	1
LYPD2_HUMAN	LYPD2	Q6UXB3	1	7.9655e-18	9	Ly6/PLAUR domain-containing protein 2	Q6UXB3 Ly6/PLAUR domain-containing protein 2	4	1		1	3	+			+	+
MIA3_HUMAN	MIA3	Q5JRB0	4	5.10589e-17	9	Melanoma inhibitory activity protein 3	Q5JRB0 Melanoma inhibitory activity protein 3	3	1	1	2	2				+
MMRN1_HUMAN	MMRN1	Q13201	3	5.8072e-18	9	Multimerin-1	Q13201 Multimerin-1	2	1	1	3	2	+		+	+
MYL6B_HUMAN	MYL6B	P14649	7	8.8549e-17	9	Myosin light chain 6B	P14649 Myosin light chain 6B		2			7	+					+
NPTN_HUMAN	NPTN	Q9Y639	4	1.4104e-19	9	Neuroplastin	Q9Y639 Neuroplastin	4		4		1	+		+			+
PDGFB_HUMAN	PDGFB	P01127	2	3.923e-15	9	Platelet-derived growth factor subunit B	P01127 Platelet-derived growth factor subunit B	1	2	2	1	3	+
PGCB_HUMAN	BCAN	Q96GW7	3	8.54564e-14	9	Brevican core protein	Q96GW7 Brevican core protein	3		3		3	+	+				+	+	+
PIMT_HUMAN		Q99625	4	6.35416e-19	9	Protein-L-isoaspartate(D-aspartate) O-methyltransferase	Q99625 Protein-L-isoaspartate(D-aspartate) O-methyltransferase	4	2		3
PLSI_HUMAN	PLS1	Q14651	3	1.0989e-19	9	Plastin-1	Q14651 Plastin-1	1	1	2	1	4						+
POSTN_HUMAN	POSTN	Q15063	6	2.1723e-24	9	Periostin	Q15063 Periostin	2	1		1	5
PRR24_HUMAN	INAFM1		3	2.5059e-12	9	Putative transmembrane protein INAFM1	C9JVW0	1		1		7
PTK7_HUMAN	PTK7	Q8NFA8	3	5.1477e-22	9	Tyrosine-protein kinase-like 7	Q8NFA8 Tyrosine-protein kinase-like 7	5	1	1	1	1	+			+
PYGL_HUMAN	PYGL	P06737	10	2.1468e-15	9	Glycogen phosphorylase, liver form	P06737 Glycogen phosphorylase, liver form	2		1		6						+
RABP2_HUMAN	CRABP2	P29373	5	4.0885e-19	9	Cellular retinoic acid-binding protein 2	P29373 Cellular retinoic acid-binding protein 2	2	1	3	2	1	+	+		+		+
RET2_HUMAN	RBP2	P50120	4	4.07912e-14	9	Retinol-binding protein 2	P50120 Retinol-binding protein 2	3		2	3	1						+
SEP15_HUMAN		O60613	4	4.2453e-19	9	15 kDa selenoprotein	O60613 15 kDa selenoprotein	5		1		3						+
SMS_HUMAN	SST	P61278	7	4.4162e-20	9	Somatostatin	P61278 Somatostatin		1	5		3	+
SNX33_HUMAN	SNX30; SNX33	Q8WV41	2	1.7015e-14	9	Sorting nexin-33	Q8WV41 Sorting nexin-33	1	2	4	1	1						+
SPP2A_HUMAN			2	2.79058e-19	9			4		4		1
TGBR3_HUMAN	TGFBR3	Q03167	3	1.4807e-18	9	Transforming growth factor beta receptor type 3	Q03167 Transforming growth factor beta receptor type 3	2		1	1	5	+	+				+
TGON2_HUMAN		Q53GV2	5	2.1938e-14	9	Trans-Golgi network integral membrane protein 2	Q53GV2 Trans-Golgi network integral membrane protein 2	2	2	1	1	3
TMED1_HUMAN	TMED1	Q13445	5	1.0756e-18	9	Transmembrane emp24 domain-containing protein 1	Q13445 Transmembrane emp24 domain-containing protein 1	4		1	1	3				+	+	+
TMPS2_HUMAN	TMPRSS2	O15393	5	1.0952e-18	9	Transmembrane protease serine 2	O15393 Transmembrane protease serine 2	4		2		3	+	+	+			+
VAT1_HUMAN	VAT1	Q99536	4	9.2618e-16	9	Synaptic vesicle membrane protein VAT-1 homolog	Q99536 Synaptic vesicle membrane protein VAT-1 homolog	3	1	1	3	1	+	+	+	+		+
1B13_HUMAN	HLA-B	P30461	4	1.9361e-14	8	HLA class I histocompatibility antigen, B-13 alpha chain	P30461 HLA class I histocompatibility antigen, B-13 alpha chain	1	5	1		1
ADX_HUMAN	FDX1	P10109	4	1.046e-15	8	Adrenodoxin, mitochondrial	P10109 Adrenodoxin, mitochondrial	2		1	2	3						+
AQP1_HUMAN	AQP1	P29972	3	2.7204e-24	8	Aquaporin-1	P29972 Aquaporin-1	6				2	+	+	+	+	+	+
ARK73_HUMAN	AKR7A3	O95154	3	1.19247e-16	8	Aflatoxin B1 aldehyde reductase member 3	O95154 Aflatoxin B1 aldehyde reductase member 3	5		2	1			+	+	+	+	+
ATF6B_HUMAN		Q9H3V9	2	4.1054e-14	8	Cyclic AMP-dependent transcription factor ATF-6 beta	Q9H3V9 Cyclic AMP-dependent transcription factor ATF-6 beta	2	1	4	1
BIN2_HUMAN	BIN2	Q9UBW5	7	6.4828e-20	8	Bridging integrator 2	Q9UBW5 Bridging integrator 2			1		7
CP054_HUMAN	C16orf54	Q6UWD8	3	5.2362e-15	8	Transmembrane protein C16orf54	Q6UWD8 Transmembrane protein C16orf54					8
DMBT1_HUMAN		Q9Y4V9	4	2.4201e-17	8	Deleted in malignant brain tumors 1 protein	Q9Y4V9 Deleted in malignant brain tumors 1 protein	2		1		5
DMP1_HUMAN	DMP1	Q13316	5	4.09016e-21	8	Dentin matrix acidic phosphoprotein 1	Q13316 Dentin matrix acidic phosphoprotein 1	3		5					+
DOPD_HUMAN	DDT	P30046	1	1.3942e-14	8	D-dopachrome decarboxylase	P30046 D-dopachrome decarboxylase	2	1	2	1	2	+	+		+	+	+
EHD4_HUMAN	EHD4	Q9H223	6	1.71609e-15	8	EH domain-containing protein 4	Q9H223 EH domain-containing protein 4	6		2				+			+	+
F198B_HUMAN	C4orf18	Q6UWH4	2	1.33559e-16	8	Protein FAM198B	Q6UWH4 Protein FAM198B	3	1	3		1	+	+
FCG2A_HUMAN	FCGR2A	P12318	3	1.3809e-19	8	Low affinity immunoglobulin gamma Fc region receptor II-a	P12318 Low affinity immunoglobulin gamma Fc region receptor II-a	1		2	1	4						+
GBB2_HUMAN	GNB2	P62879	4	8.8078e-17	8	Guanine nucleotide-binding protein G(I)/G(S)/G(T) subunit beta-2	P62879 Guanine nucleotide-binding protein G(I)/G(S)/G(T) subunit beta-2	4		3		1	+	+		+	+	+
GCSH_HUMAN	GCSH	P23434	5	4.5491e-21	8	Glycine cleavage system H protein, mitochondrial	P23434 Glycine cleavage system H protein, mitochondrial	2	2	1	2	1	+			+
GNAS1_HUMAN	GNAS	Q5JWF2	6	3.24119e-15	8	Guanine nucleotide-binding protein G(s) subunit alpha isoforms XLas	Q5JWF2 Guanine nucleotide-binding protein G(s) subunit alpha isoforms XLas	4		2		2	+	+	+	+		+
GRP75_HUMAN		Q9UC56	4	1.2932e-14	8	Stress-70 protein, mitochondrial	Q9UC56 Stress-70 protein, mitochondrial	3		3		2
GTR5_HUMAN	SLC2A5	P22732	4	4.41628e-14	8	Solute carrier family 2, facilitated glucose transporter member 5	P22732 Solute carrier family 2, facilitated glucose transporter member 5	4	1	1	1	1	+	+	+	+	+	+
H90B2_HUMAN		Q58FF8	4	2.35486e-14	8	Putative heat shock protein HSP 90-beta 2	Q58FF8 Putative heat shock protein HSP 90-beta 2	1		3	1	3						+
HMGB2_HUMAN	HMGB2	P26583	6	4.9062e-18	8	High mobility group protein B2	P26583 High mobility group protein B2					8						+
HMGN3_HUMAN	HMGN3	Q15651	1	3.77243e-18	8	High mobility group nucleosome-binding domain-containing protein 3	Q15651 High mobility group nucleosome-binding domain-containing protein 3	1	1	4	2					+
IGHD_HUMAN		P01880	5	6.03686e-16	8	Ig delta chain C region	P01880 Ig delta chain C region	1	6		1						+	+
IGLO5_HUMAN		A6NGN9	3	3.81644e-14	8	IgLON family member 5	A6NGN9 IgLON family member 5	4			1	3					+	+
IL2RA_HUMAN	IL2RA	P01589	4	2.46672e-16	8	Interleukin-2 receptor subunit alpha	P01589 Interleukin-2 receptor subunit alpha	3		1	1	3	+					+
JAM2_HUMAN	JAM2	P57087	3	5.2508e-16	8	Junctional adhesion molecule B	P57087 Junctional adhesion molecule B	3	1	2	2							+
KCY_HUMAN	CMPK1	P30085	4	1.20279e-16	8	UMP-CMP kinase	P30085 UMP-CMP kinase	4		1		3	+	+		+	+	+
KLK13_HUMAN	KLK13	Q9UKR3	5	2.34682e-17	8	Kallikrein-13	Q9UKR3 Kallikrein-13			8			+	+		+		+
KLK6_HUMAN	KLK6	Q92876	4	2.04937e-19	8	Kallikrein-6	Q92876 Kallikrein-6	1	4	2	1							+
LV203_HUMAN		P01706	5	4.7621e-14	8	Ig lambda chain V-II region BOH	P01706 Ig lambda chain V-II region BOH			4		4
LYPD1_HUMAN	LYPD1	Q8N2G4	3	8.28663e-20	8	Ly6/PLAUR domain-containing protein 1	Q8N2G4 Ly6/PLAUR domain-containing protein 1	4	1	2		1	+			+		+
MGT5A_HUMAN	MGAT5	Q09328	5	7.53019e-16	8	Alpha-1,6-mannosylglycoprotein 6-beta-N-acetylglucosaminyltransferase A	Q09328 Alpha-1,6-mannosylglycoprotein 6-beta-N-acetylglucosaminyltransferase A	6		1	1		+	+	+		+	+
MOC2A_HUMAN	MOCS2	O96033	3	4.25024e-12	8	Molybdopterin synthase sulfur carrier subunit	O96033 Molybdopterin synthase sulfur carrier subunit	2		3		3	+	+		+	+	+
MVP_HUMAN	MVP	Q14764	7	1.6398e-15	8	Major vault protein	Q14764 Major vault protein					8		+			+	+
NDK8_HUMAN		O60361	3	2.36589e-19	8	Putative nucleoside diphosphate kinase	O60361 Putative nucleoside diphosphate kinase	4	1	1	1	1						+
NKG2D_HUMAN	KLRK1	P26718	3	2.6507e-14	8	NKG2-D type II integral membrane protein	P26718 NKG2-D type II integral membrane protein	3		3		2	+				+	+
NPDC1_HUMAN	NPDC1	Q9NQX5	4	1.5732e-20	8	Neural proliferation differentiation and control protein 1	Q9NQX5 Neural proliferation differentiation and control protein 1	1		4	1	2
NR3L1_HUMAN			6	3.4652e-19	8			3	2	1		2
OX2G_HUMAN	CD200	P41217	4	2.69392e-14	8	OX-2 membrane glycoprotein	P41217 OX-2 membrane glycoprotein	6		2						+		+
PACN2_HUMAN		Q9UNF0	3	2.44195e-20	8	Protein kinase C and casein kinase substrate in neurons protein 2	Q9UNF0 Protein kinase C and casein kinase substrate in neurons protein 2	3		4		1	+					+
PCDGM_HUMAN		Q9Y5F6	6	6.0093e-21	8	Protocadherin gamma-C5	Q9Y5F6 Protocadherin gamma-C5	5		1	1	1						+
PDZ1I_HUMAN	PDZK1IP1	Q13113	3	1.29327e-12	8	PDZK1-interacting protein 1	Q13113 PDZK1-interacting protein 1	3		2	3		+	+			+	+
PGRC1_HUMAN	PGRMC1	O00264	4	9.8458e-17	8	Membrane-associated progesterone receptor component 1	O00264 Membrane-associated progesterone receptor component 1	2	1	1	1	3	+		+		+	+
PLGF_HUMAN	PGF	P49763	2	4.76383e-17	8	Placenta growth factor	P49763 Placenta growth factor	3	2	1	1	1						+
PPIP1_HUMAN	PSTPIP1	O43586	2	7.22623e-13	8	Proline-serine-threonine phosphatase-interacting protein 1	O43586 Proline-serine-threonine phosphatase-interacting protein 1	2		4		2	+
PRRT3_HUMAN	PRRT3	Q5FWE3	2	4.329e-15	8	Proline-rich transmembrane protein 3	Q5FWE3 Proline-rich transmembrane protein 3	4	1	1	1	1						+
PVRIG_HUMAN	PVRIG	Q6DKI7	3	5.0735e-15	8	Transmembrane protein PVRIG	Q6DKI7 Transmembrane protein PVRIG	5				3	+			+	+
RGMA_HUMAN	RGMA	Q96B86	4	1.314e-26	8	Repulsive guidance molecule A	Q96B86 Repulsive guidance molecule A	1	2	3		2						+
ROBO1_HUMAN	ROBO1	Q9Y6N7	3	1.04832e-17	8	Roundabout homolog 1	Q9Y6N7 Roundabout homolog 1	4	1	3								+
RTN4R_HUMAN	RTN4R	Q9BZR6	5	3.18954e-17	8	Reticulon-4 receptor	Q9BZR6 Reticulon-4 receptor	5		1	1	1	+		+	+	+	+
S12A2_HUMAN	SLC12A2	P55011	2	4.8019e-15	8	Solute carrier family 12 member 2	P55011 Solute carrier family 12 member 2	3		3	1	1	+			+
SGCA_HUMAN	SGCA	Q16586	4	1.4765e-15	8	Alpha-sarcoglycan	Q16586 Alpha-sarcoglycan	3				5	+
SIRB2_HUMAN		Q5JXA9	6	1.58485e-16	8	Signal-regulatory protein beta-2	Q5JXA9 Signal-regulatory protein beta-2	3		2		3						+
SPB13_HUMAN	SERPINB13	Q9UIV8	5	2.39082e-18	8	Serpin B13	Q9UIV8 Serpin B13			8			+	+				+
SPR2E_HUMAN	SPRR2E	P22531	1	9.05393e-16	8	Small proline-rich protein 2E	P22531 Small proline-rich protein 2E	2		4	2						+	+
TBA1B_HUMAN	TUBA1B	P68363	2	3.3191e-16	8	Tubulin alpha-1B chain	P68363 Tubulin alpha-1B chain	3	2	2	1			+	+
TMM59_HUMAN	TMEM59	Q9BXS4	2	1.66927e-21	8	Transmembrane protein 59	Q9BXS4 Transmembrane protein 59	2		4	1	1			+			+
UPK1A_HUMAN	UPK1A	O00322	6	8.99192e-22	8	Uroplakin-1a	O00322 Uroplakin-1a	7		1			+	+		+	+	+
VAMP2_HUMAN	VAMP2	P63027	4	1.3284e-19	8	Vesicle-associated membrane protein 2	P63027 Vesicle-associated membrane protein 2	2		3		3	+					+
VSIG2_HUMAN	CTH; VSIG2	Q96IQ7	5	2.784e-16	8	V-set and immunoglobulin domain-containing protein 2	Q96IQ7 V-set and immunoglobulin domain-containing protein 2	1		3	1	3						+
VTCN1_HUMAN	VTCN1	Q7Z7D3	6	2.1882e-16	8	V-set domain-containing T-cell activation inhibitor 1	Q7Z7D3 V-set domain-containing T-cell activation inhibitor 1	2		2	1	3	+					+
WAPL_HUMAN	WAPAL	Q7Z5K2	1	7.71457e-14	8	Wings apart-like protein homolog	Q7Z5K2 Wings apart-like protein homolog	1		3	4				+
3HAO_HUMAN	HAAO	P46952	3	1.21803e-18	7	3-hydroxyanthranilate 3,4-dioxygenase	P46952 3-hydroxyanthranilate 3,4-dioxygenase	1	1	2		3	+	+	+	+		+
AMNLS_HUMAN	AMN	Q9BXJ7	5	2.1425e-21	7	Protein amnionless	Q9BXJ7 Protein amnionless					7		+			+	+
ANPRC_HUMAN	NPR3	P17342	7	2.50707e-15	7	Atrial natriuretic peptide receptor 3	P17342 Atrial natriuretic peptide receptor 3	3		3		1	+	+		+		+
APMAP_HUMAN	C20orf3	Q9HDC9	8	8.0321e-22	7	Adipocyte plasma membrane-associated protein	Q9HDC9 Adipocyte plasma membrane-associated protein	1				6
ARC1B_HUMAN	ARPC1B	O15143	5	2.0622e-21	7	Actin-related protein 2/3 complex subunit 1B	O15143 Actin-related protein 2/3 complex subunit 1B		1	1		5		+				+
ARPC2_HUMAN	ARPC2	O15144	7	5.2169e-16	7	Actin-related protein 2/3 complex subunit 2	O15144 Actin-related protein 2/3 complex subunit 2	1		1		5		+		+	+	+
ARSB_HUMAN	ARSB	P15848	4	1.36808e-16	7	Arylsulfatase B	P15848 Arylsulfatase B	1	1	3		2	+	+	+	+		+
BAI2_HUMAN	BAI2	O60241	2	2.24553e-14	7	Brain-specific angiogenesis inhibitor 2	O60241 Brain-specific angiogenesis inhibitor 2	5		2						+		+
BIN1_HUMAN		O75514	3	2.75913e-21	7	Myc box-dependent-interacting protein 1	O75514 Myc box-dependent-interacting protein 1			3		4
BTNL3_HUMAN	BTNL3	Q6UXE8	3	5.66295e-15	7	Butyrophilin-like protein 3	Q6UXE8 Butyrophilin-like protein 3	3	1	1		2			+			+
CALCB_HUMAN	CALCB	P10092	1	6.52334e-16	7	Calcitonin gene-related peptide 2	P10092 Calcitonin gene-related peptide 2	5			2
CCL15_HUMAN		Q16663	1	5.4325e-18	7	C-C motif chemokine 15	Q16663 C-C motif chemokine 15	2		3	1	1						+
CO4A1_HUMAN	COL4A1	P02462	4	2.42226e-18	7	Collagen alpha-1(IV) chain	P02462 Collagen alpha-1(IV) chain	3		2	2		+		+	+		+
COPB2_HUMAN	COPB2	P35606	4	2.91973e-15	7	Coatomer subunit beta'	P35606 Coatomer subunit beta'	3	1	2	1		+	+		+		+
EF1G_HUMAN	EEF1G	P26641	5	4.1256e-24	7	Elongation factor 1-gamma	P26641 Elongation factor 1-gamma			1		6		+	+			+
ENOB_HUMAN	ENO3	P13929	5	1.05735e-18	7	Beta-enolase	P13929 Beta-enolase	3		1	1	2				+		+
ENPP7_HUMAN	ENPP7	Q6UWV6	4	2.40231e-15	7	Ectonucleotide pyrophosphatase/phosphodiesterase family member 7	Q6UWV6 Ectonucleotide pyrophosphatase/phosphodiesterase family member 7	4		2	1		+		+	+	+	+
EPHA5_HUMAN	EPHA5	P54756	2	1.00129e-20	7	Ephrin type-A receptor 5	P54756 Ephrin type-A receptor 5	3		2	1	1				+
FA5_HUMAN	F5	P12259	5	3.8056e-18	7	Coagulation factor V	P12259 Coagulation factor V	1		2		4	+	+	+		+	+
FGFR4_HUMAN	FGFR4	P22455	2	2.04228e-15	7	Fibroblast growth factor receptor 4	P22455 Fibroblast growth factor receptor 4	3		3		1						+
G6PD_HUMAN	G6PD	P11413	9	4.5896e-14	7	Glucose-6-phosphate 1-dehydrogenase	P11413 Glucose-6-phosphate 1-dehydrogenase					7	+	+			+	+
H14_HUMAN	HIST1H1E	P10412	6	4.0997e-17	7	Histone H1.4	P10412 Histone H1.4			1		6						+
HCLS1_HUMAN	HCLS1	P14317	7	2.0493e-15	7	Hematopoietic lineage cell-specific protein	P14317 Hematopoietic lineage cell-specific protein					7
JSPR1_HUMAN	JSRP1	Q96MG2	3	2.5268e-13	7	Junctional sarcoplasmic reticulum protein 1	Q96MG2 Junctional sarcoplasmic reticulum protein 1	1	2		1	3	+		+
KCAB2_HUMAN	KCNAB2; KCNK2	Q13303	6	1.6767e-22	7	Voltage-gated potassium channel subunit beta-2	Q13303 Voltage-gated potassium channel subunit beta-2	1	2	1		3
KCD12_HUMAN	KCTD12	Q96CX2	3	1.354e-15	7	BTB/POZ domain-containing protein KCTD12	Q96CX2 BTB/POZ domain-containing protein KCTD12	2	1	1		3		+		+		+
KV107_HUMAN		P01599	4	3.9834e-14	7	Ig kappa chain V-I region Gal	P01599 Ig kappa chain V-I region Gal	2	1		2	2						+
LPHN2_HUMAN	LPHN2	O95490	3	9.949e-22	7	Latrophilin-2	O95490 Latrophilin-2	3	1	1		2						+
LRRN4_HUMAN	LRRN4	Q8WUT4	3	2.8686e-17	7	Leucine-rich repeat neuronal protein 4	Q8WUT4 Leucine-rich repeat neuronal protein 4	5		1		1	+			+	+	+
LV209_HUMAN		P01712	4	2.8645e-13	7	Ig lambda chain V-II region WIN	P01712 Ig lambda chain V-II region WIN		3	2		2
MAG_HUMAN	MAG	P20916	4	4.91845e-17	7	Myelin-associated glycoprotein	P20916 Myelin-associated glycoprotein	2		3	1	1	+					+
MARCS_HUMAN	MARCKS	P29966	4	1.0116e-13	7	Myristoylated alanine-rich C-kinase substrate	P29966 Myristoylated alanine-rich C-kinase substrate	1	1	2	1	2	+		+		+	+
MEGF6_HUMAN	MEGF6	O75095	4	1.09493e-20	7	Multiple epidermal growth factor-like domains protein 6	O75095 Multiple epidermal growth factor-like domains protein 6	3		3		1		+				+
MNDA_HUMAN	MNDA	P41218	10	1.2226e-14	7	Myeloid cell nuclear differentiation antigen	P41218 Myeloid cell nuclear differentiation antigen					7						+
MPZL1_HUMAN	MPZL1	O95297	2	5.1113e-16	7	Myelin protein zero-like protein 1	O95297 Myelin protein zero-like protein 1	4	1		1	1			+	+		+
NFASC_HUMAN		Q5T2G0	4	7.13447e-14	7	Neurofascin	Q5T2G0 Neurofascin	2		3	1	1
NNRE_HUMAN			2	2.53973e-15	7			1	3	2	1
NPTX2_HUMAN	NPTX2	P47972	2	2.15903e-20	7	Neuronal pentraxin-2	P47972 Neuronal pentraxin-2	5		1		1					+	+
OIT3_HUMAN	OIT3	Q8WWZ8	5	7.56292e-15	7	Oncoprotein-induced transcript 3 protein	Q8WWZ8 Oncoprotein-induced transcript 3 protein	3		1	1	2					+	+
PARM1_HUMAN		Q6UWI2	3	1.2031e-12	7	Prostate androgen-regulated mucin-like protein 1	Q6UWI2 Prostate androgen-regulated mucin-like protein 1	1	1	1		4
PEF1_HUMAN	PEF1	Q9UBV8	4	5.77292e-16	7	Peflin	Q9UBV8 Peflin	5	1	1			+	+		+	+	+
PGFRL_HUMAN	PDGFRL	Q15198	2	7.29637e-15	7	Platelet-derived growth factor receptor-like protein	Q15198 Platelet-derived growth factor receptor-like protein	4		3
PPB1_HUMAN	ALPP	P05187	2	7.40613e-19	7	Alkaline phosphatase, placental type	P05187 Alkaline phosphatase, placental type	2	1	3	1							+
PPBI_HUMAN	ALPI	P09923	3	5.89098e-20	7	Intestinal-type alkaline phosphatase	P09923 Intestinal-type alkaline phosphatase	1	1	5						+	+	+
PROL4_HUMAN	PRR4	Q16378	1	1.89336e-14	7	Proline-rich protein 4	Q16378 Proline-rich protein 4	3	1	2	1			+		+		+
RL4_HUMAN	RPL4	P36578	1	1.73323e-15	7	60S ribosomal protein L4	P36578 60S ribosomal protein L4	7						+				+
S10A2_HUMAN	S100A2	P29034	2	3.31263e-16	7	Protein S100-A2	P29034 Protein S100-A2	2	1	2	1	1	+
S10A6_HUMAN	S100A6	P06703	7	9.1754e-17	7	Protein S100-A6	P06703 Protein S100-A6					7	+	+	+	+	+
SCRN2_HUMAN	SCRN2	Q96FV2	4	1.04068e-18	7	Secernin-2	Q96FV2 Secernin-2	3	1	1	1	1	+			+		+
SIG14_HUMAN	SIGLEC14	Q08ET2	3	5.53679e-19	7	Sialic acid-binding Ig-like lectin 14	Q08ET2 Sialic acid-binding Ig-like lectin 14	2	1	3		1						+
SLIK5_HUMAN	SLITRK5	O94991	2	1.05991e-16	7	SLIT and NTRK-like protein 5	O94991 SLIT and NTRK-like protein 5	7						+				+
SRCA_HUMAN	SRL	Q86TD4	4	1.78592e-15	7	Sarcalumenin	Q86TD4 Sarcalumenin	1	1	4		1						+
STC1_HUMAN	STC1	P52823	2	2.99722e-15	7	Stanniocalcin-1	P52823 Stanniocalcin-1	2		3	1	1	+	+	+	+		+
SVEP1_HUMAN		Q8NBT9	1	1.427e-15	7	Sushi, von Willebrand factor type A, EGF and pentraxin domain-containing protein 1	Q8NBT9 Sushi, von Willebrand factor type A, EGF and pentraxin domain-containing protein 1					7
TBCA_HUMAN	TBCA	O75347	3	4.5199e-21	7	Tubulin-specific chaperone A	O75347 Tubulin-specific chaperone A	3		2		2	+	+	+			+
TERA_HUMAN	VCP	P55072	10	6.0428e-18	7	Transitional endoplasmic reticulum ATPase	P55072 Transitional endoplasmic reticulum ATPase					7	+	+	+	+	+	+
TIG1_HUMAN	RARRES1	P49788	4	1.0682e-16	7	Retinoic acid receptor responder protein 1	P49788 Retinoic acid receptor responder protein 1	4		2		1	+				+	+
TIGIT_HUMAN	TIGIT	Q495A1	3	3.1304e-12	7	T cell immunoreceptor with Ig and ITIM domains	Q495A1 T cell immunoreceptor with Ig and ITIM domains	2		3		2
TMED4_HUMAN	TMED4	Q7Z7H5	3	2.2693e-19	7	Transmembrane emp24 domain-containing protein 4	Q7Z7H5 Transmembrane emp24 domain-containing protein 4					7			+			+
TPD54_HUMAN	TPD52L2	O43399	5	7.8006e-29	7	Tumor protein D54	O43399 Tumor protein D54		1			6						+
TPM3_HUMAN	TPM3	P06753	5	7.4008e-17	7	Tropomyosin alpha-3 chain	P06753 Tropomyosin alpha-3 chain	2	1		2	2					+	+
TRY3_HUMAN	PRSS3	P35030	4	1.0567e-16	7	Trypsin-3	P35030 Trypsin-3	3				4				+		+
TTYH3_HUMAN	TTYH3	Q9C0H2	1	1.3566e-15	7	Protein tweety homolog 3	Q9C0H2 Protein tweety homolog 3	2	1	2	1	1	+			+		+
UBA1_HUMAN	UBA1	P22314	7	3.6347e-18	7	Ubiquitin-like modifier-activating enzyme 1	P22314 Ubiquitin-like modifier-activating enzyme 1	2		1	1	3		+		+	+	+
VEGFA_HUMAN		Q96KJ0	5	1.0497e-13	7	Vascular endothelial growth factor A	Q96KJ0 Vascular endothelial growth factor A	1		1	1	4
WISP1_HUMAN	WISP1	O95388	2	5.27774e-14	7	WNT1-inducible-signaling pathway protein 1	O95388 WNT1-inducible-signaling pathway protein 1	2	3	1	1							+
X3CL1_HUMAN	CX3CL1	P78423	4	2.39665e-17	7	Fractalkine	P78423 Fractalkine	4		1	1	1	+		+			+
1A80_HUMAN	HLA-A	Q09160	1	1.67344e-15	6	HLA class I histocompatibility antigen, A-80 alpha chain	Q09160 HLA class I histocompatibility antigen, A-80 alpha chain	4	2				+		+	+
1B07_HUMAN	HLA-B	Q9TP95	4	4.33e-18	6	HLA class I histocompatibility antigen, B-7 alpha chain	Q9TP95 HLA class I histocompatibility antigen, B-7 alpha chain		1	3		2
2AAA_HUMAN	PPP2R1A	P30153	3	7.4493e-13	6	Serine/threonine-protein phosphatase 2A 65 kDa regulatory subunit A alpha isoform	P30153 Serine/threonine-protein phosphatase 2A 65 kDa regulatory subunit A alpha isoform	2	1		2	1					+	+
2B11_HUMAN	HLA-DRB1	Q5Y7E9	5	4.39187e-17	6	HLA class II histocompatibility antigen, DRB1-1 beta chain	Q5Y7E9 HLA class II histocompatibility antigen, DRB1-1 beta chain		5			1
ABRAL_HUMAN			2	1.74547e-16	6			1	2	2	1
AL7A1_HUMAN	ALDH7A1	P49419	4	1.60154e-15	6	Alpha-aminoadipic semialdehyde dehydrogenase	P49419 Alpha-aminoadipic semialdehyde dehydrogenase	4		2			+	+	+			+
APOC1_HUMAN	APOC1	P02654	3	1.4094e-16	6	Apolipoprotein C-I	P02654 Apolipoprotein C-I	1	2		1	2	+	+				+
APOC2_HUMAN	APC2; APOC2	P02655	5	1.2285e-19	6	Apolipoprotein C-II	P02655 Apolipoprotein C-II					6	+	+				+
AT1A1_HUMAN	ATP1A1	P05023	6	2.966e-20	6	Sodium/potassium-transporting ATPase subunit alpha-1	P05023 Sodium/potassium-transporting ATPase subunit alpha-1	2		1		3	+	+	+	+		+
AXIN2_HUMAN			1	6.4798e-14	6			1	3	2
BDH2_HUMAN	BDH2	Q9BUT1	3	3.7299e-14	6	3-hydroxybutyrate dehydrogenase type 2	Q9BUT1 3-hydroxybutyrate dehydrogenase type 2	2	1	2		1	+	+		+		+
C163B_HUMAN	CD163L1	Q9NR16	2	6.65163e-20	6	Scavenger receptor cysteine-rich type 1 protein M160	Q9NR16 Scavenger receptor cysteine-rich type 1 protein M160	2		3	1
C4BPA_HUMAN	C4BPA	P04003	4	5.2489e-19	6	C4b-binding protein alpha chain	P04003 C4b-binding protein alpha chain		3	1		2		+				+
CAD19_HUMAN	CDH19	Q9H159	5	3.30071e-16	6	Cadherin-19	Q9H159 Cadherin-19	3				3	+			+		+
CALL5_HUMAN	CALML5	Q9NZT1	2	2.44334e-15	6	Calmodulin-like protein 5	Q9NZT1 Calmodulin-like protein 5	3		3			+	+			+	+
CAN1_HUMAN	CAPN1	P07384	6	2.927e-19	6	Calpain-1 catalytic subunit	P07384 Calpain-1 catalytic subunit	1		3		2	+	+	+	+	+	+
CAPZB_HUMAN	CAPZB	P47756	6	3.3318e-16	6	F-actin-capping protein subunit beta	P47756 F-actin-capping protein subunit beta	1				5	+		+	+		+
CGRE1_HUMAN	CGREF1	Q99674	2	1.74201e-17	6	Cell growth regulator with EF hand domain protein 1	Q99674 Cell growth regulator with EF hand domain protein 1	3			3							+
CH10_HUMAN	HSPE1	P61604	4	9.8009e-18	6	10 kDa heat shock protein, mitochondrial	P61604 10 kDa heat shock protein, mitochondrial	1		2		3	+	+				+
CK052_HUMAN	C11orf52	Q96A22	2	1.38252e-17	6	Uncharacterized protein C11orf52	Q96A22 Uncharacterized protein C11orf52	3		1	2		+	+		+		+
CL049_HUMAN	C12orf49	Q9H741	4	8.9228e-16	6	UPF0454 protein C12orf49	Q9H741 UPF0454 protein C12orf49	4	1			1						+
CMBL_HUMAN	CMBL	Q96DG6	2	9.62139e-17	6	Carboxymethylenebutenolidase homolog	Q96DG6 Carboxymethylenebutenolidase homolog	3		2	1			+	+	+	+	+
COBA1_HUMAN	COL11A1	P12107	3	1.00568e-18	6	Collagen alpha-1(XI) chain	P12107 Collagen alpha-1(XI) chain	3	2	1				+
CTHR1_HUMAN	CTHRC1	Q96CG8	2	1.22732e-18	6	Collagen triple helix repeat-containing protein 1	Q96CG8 Collagen triple helix repeat-containing protein 1	1		4	1			+		+		+
CTL2_HUMAN	SLC44A2	Q8IWA5	3	4.29316e-17	6	Choline transporter-like protein 2	Q8IWA5 Choline transporter-like protein 2	5	1				+	+		+		+
CY24B_HUMAN	CYBB	P04839	6	2.4299e-18	6	Cytochrome b-245 heavy chain	P04839 Cytochrome b-245 heavy chain					6
CYR61_HUMAN	CYR61	O00622	3	8.97848e-15	6	Protein CYR61	O00622 Protein CYR61	2	1	1		2	+					+
DHSO_HUMAN	SORD	Q00796	3	4.33128e-13	6	Sorbitol dehydrogenase	Q00796 Sorbitol dehydrogenase	5		1			+	+	+	+	+	+
EFNA4_HUMAN	EFNA4	P52798	2	2.04443e-15	6	Ephrin-A4	P52798 Ephrin-A4	2		2	1	1						+
ENPP5_HUMAN	ENPP5	Q9UJA9	3	2.57134e-14	6	Ectonucleotide pyrophosphatase/phosphodiesterase family member 5	Q9UJA9 Ectonucleotide pyrophosphatase/phosphodiesterase family member 5	4	1	1
FZD6_HUMAN	FZD6	O60353	3	5.53379e-14	6	Frizzled-6	O60353 Frizzled-6	2	3		1							+
GFAP_HUMAN		Q96P18	2	6.48082e-14	6	Glial fibrillary acidic protein	Q96P18 Glial fibrillary acidic protein	2			2	2
GNAI2_HUMAN	GNAI2	P04899	3	8.02504e-18	6	Guanine nucleotide-binding protein G(i) subunit alpha-2	P04899 Guanine nucleotide-binding protein G(i) subunit alpha-2	2		3		1	+	+		+	+	+
GNAI3_HUMAN	GNAI3	P08754	2	6.39865e-14	6	Guanine nucleotide-binding protein G(k) subunit alpha	P08754 Guanine nucleotide-binding protein G(k) subunit alpha	3	2	1			+	+		+	+	+
H15_HUMAN	HIST1H1B	P16401	6	7.4402e-15	6	Histone H1.5	P16401 Histone H1.5					6	+					+
HEPS_HUMAN	HPN	P05981	6	2.824e-17	6	Serine protease hepsin	P05981 Serine protease hepsin	3		2		1	+	+	+	+	+	+
HNRPK_HUMAN	HNRNPK	P61978	6	6.9724e-15	6	Heterogeneous nuclear ribonucleoprotein K	P61978 Heterogeneous nuclear ribonucleoprotein K	1		1	1	3		+				+
HV308_HUMAN		P01769	2	3.86597e-14	6	Ig heavy chain V-III region GA	P01769 Ig heavy chain V-III region GA	1	2	1	1	1					+
IGF1_HUMAN			2	7.50129e-17	6			3			3
K319L_HUMAN	KIAA0319L	Q8WYZ5	2	4.72177e-13	6	Uncharacterized protein KIAA0319-like	Q8WYZ5 Uncharacterized protein KIAA0319-like	2		2	1	1			+
KCC2D_HUMAN	CAMK2D	Q13557	2	1.2282e-21	6	Calcium/calmodulin-dependent protein kinase type II subunit delta	Q13557 Calcium/calmodulin-dependent protein kinase type II subunit delta	2	1		2	1						+
KHK_HUMAN	KHK	P50053	2	5.42209e-15	6	Ketohexokinase	P50053 Ketohexokinase	2		1	2	1	+	+	+	+		+
KLK11_HUMAN	KLK11	Q9UBX7	5	4.73492e-16	6	Kallikrein-11	Q9UBX7 Kallikrein-11			4		2	+		+	+		+
KREM1_HUMAN		Q9UGU1	3	1.0596e-20	6	Kremen protein 1	Q9UGU1 Kremen protein 1	4			1	1
KV115_HUMAN		P01607	2	4.71796e-14	6	Ig kappa chain V-I region Rei	P01607 Ig kappa chain V-I region Rei	1		3	1	1		+			+	+
LAMA2_HUMAN	LAMA2	P24043	3	7.4272e-25	6	Laminin subunit alpha-2	P24043 Laminin subunit alpha-2	1	1	2		2					+	+
LDH6A_HUMAN	LDHAL6A	Q6ZMR3	2	6.44028e-16	6	L-lactate dehydrogenase A-like 6A	Q6ZMR3 L-lactate dehydrogenase A-like 6A	2	1	1		2
LEG1_HUMAN	LGALS1	P09382	3	6.8853e-21	6	Galectin-1	P09382 Galectin-1	2		1	2	1	+	+				+
LPAL2_HUMAN	LPAL2	Q16609	2	1.24439e-16	6	Putative apolipoprotein(a)-like protein 2	Q16609 Putative apolipoprotein(a)-like protein 2	3		2	1							+
LRAD3_HUMAN	LDLRAD3	Q86YD5	2	4.42237e-18	6	Low-density lipoprotein receptor class A domain-containing protein 3	Q86YD5 Low-density lipoprotein receptor class A domain-containing protein 3	4		2								+
LRC25_HUMAN	LRRC25	Q8N386	2	1.68993e-15	6	Leucine-rich repeat-containing protein 25	Q8N386 Leucine-rich repeat-containing protein 25	5		1			+				+	+
LSP1_HUMAN	LSP1	P33241	8	2.4329e-22	6	Lymphocyte-specific protein 1	P33241 Lymphocyte-specific protein 1					6						+
MFAP4_HUMAN	MFAP4	P55083	3	6.81913e-17	6	Microfibril-associated glycoprotein 4	P55083 Microfibril-associated glycoprotein 4	2		3		1	+			+	+	+
MIA2_HUMAN	MIA2	Q96PC5	4	8.3024e-21	6	Melanoma inhibitory activity protein 2	Q96PC5 Melanoma inhibitory activity protein 2	2		1	1	2					+	+
MITD1_HUMAN	MITD1	Q8WV92	5	2.38337e-15	6	MIT domain-containing protein 1	Q8WV92 MIT domain-containing protein 1	5			1		+	+		+	+	+
MT1F_HUMAN	MT1F	P04733	2	5.95932e-18	6	Metallothionein-1F	P04733 Metallothionein-1F	1		2		3
MYO1C_HUMAN	MYO1C	O00159	3	3.43964e-17	6	Myosin-Ic	O00159 Myosin-Ic	3	1	1		1	+	+				+
NCAM2_HUMAN	NCAM2	O15394	7	6.4047e-19	6	Neural cell adhesion molecule 2	O15394 Neural cell adhesion molecule 2	1	1	1		3	+					+
PADC1_HUMAN			1	8.03871e-15	6			2		2		2
PBLD_HUMAN	PBLD	P30039	3	1.69688e-16	6	Phenazine biosynthesis-like domain-containing protein	P30039 Phenazine biosynthesis-like domain-containing protein	3		1	2		+	+	+	+		+
PCKGC_HUMAN	PCK1	P35558	4	1.57622e-20	6	Phosphoenolpyruvate carboxykinase, cytosolic [GTP]	P35558 Phosphoenolpyruvate carboxykinase, cytosolic [GTP]	6						+			+	+
PERI_HUMAN	PRPH	P41219	4	2.5627e-14	6	Peripherin	P41219 Peripherin					6				+		+
PGS2_HUMAN	DCN	P07585	2	8.18878e-17	6	Decorin	P07585 Decorin	3		1	1	1				+		+
REG3A_HUMAN	REG3A	Q06141	2	4.59871e-17	6	Regenerating islet-derived protein 3-alpha	Q06141 Regenerating islet-derived protein 3-alpha	2	2		2
RHDF1_HUMAN	RHBDF1	Q96CC6	5	4.3682e-12	6	Rhomboid family member 1	Q96CC6 Rhomboid family member 1	1		2		3
RTN4_HUMAN		Q9Y293	6	2.1776e-15	6	Reticulon-4	Q9Y293 Reticulon-4			1		5
S28A1_HUMAN	SLC28A1	O00337	2	1.9854e-21	6	Sodium/nucleoside cotransporter 1	O00337 Sodium/nucleoside cotransporter 1	2		1		3	+			+
SCRB2_HUMAN	SCARB2	Q14108	4	1.29662e-19	6	Lysosome membrane protein 2	Q14108 Lysosome membrane protein 2	3		3			+	+		+	+	+
SHSA6_HUMAN		Q6ZSJ9	2	2.1649e-15	6	Protein shisa-6 homolog	Q6ZSJ9 Protein shisa-6 homolog			3		3
SIA10_HUMAN	ST3GAL6	Q9Y274	5	3.30238e-14	6	Type 2 lactosamine alpha-2,3-sialyltransferase	Q9Y274 Type 2 lactosamine alpha-2,3-sialyltransferase	6										+
SKP1_HUMAN	SKP1	P63208	6	5.79443e-24	6	S-phase kinase-associated protein 1	P63208 S-phase kinase-associated protein 1	1		2		3					+	+
SLC31_HUMAN	SLC3A1	Q07837	5	2.44815e-19	6	Neutral and basic amino acid transport protein rBAT	Q07837 Neutral and basic amino acid transport protein rBAT	5				1	+	+		+	+	+
SPR1B_HUMAN	SPRR1B	P22528	2	3.60316e-18	6	Cornifin-B	P22528 Cornifin-B	2	1	1	2		+					+
STXB2_HUMAN	STXBP2	Q15833	3	2.24452e-14	6	Syntaxin-binding protein 2	Q15833 Syntaxin-binding protein 2	4	1			1						+
SYWC_HUMAN	WARS	P23381	4	8.8204e-17	6	Tryptophanyl-tRNA synthetase, cytoplasmic	P23381 Tryptophanyl-tRNA synthetase, cytoplasmic	1	1			4						+
T106B_HUMAN	TMEM106B	Q9NUM4	1	6.31985e-15	6	Transmembrane protein 106B	Q9NUM4 Transmembrane protein 106B	2	1	1	2			+			+	+
TECT3_HUMAN	TCTN3	Q96GF7	2	3.0936e-21	6	Tectonic-3	Q96GF7 Tectonic-3	3		3
TGM4_HUMAN	TGM4	P49221	5	3.7116e-19	6	Protein-glutamine gamma-glutamyltransferase 4	P49221 Protein-glutamine gamma-glutamyltransferase 4	2			2	2				+	+	+
TM7S3_HUMAN	TM7SF3	Q9NS93	4	1.45931e-16	6	Transmembrane 7 superfamily member 3	Q9NS93 Transmembrane 7 superfamily member 3	2		2	1	1			+	+		+
TNR17_HUMAN	TNFRSF17	Q02223	5	2.7378e-20	6	Tumor necrosis factor receptor superfamily member 17	Q02223 Tumor necrosis factor receptor superfamily member 17	1		2		3	+
TNR19_HUMAN	TNFRSF19	Q9NS68	2	1.2108e-21	6	Tumor necrosis factor receptor superfamily member 19	Q9NS68 Tumor necrosis factor receptor superfamily member 19	2	1	1	1	1	+					+
TNR3_HUMAN	LTBR	P36941	2	1.946e-14	6	Tumor necrosis factor receptor superfamily member 3	P36941 Tumor necrosis factor receptor superfamily member 3	2		2		2						+
TOLIP_HUMAN	TOLLIP	Q9H0E2	2	3.8666e-13	6	Toll-interacting protein	Q9H0E2 Toll-interacting protein	1	1	2		2	+	+		+		+
TYPH_HUMAN	TYMP	P19971	4	2.82301e-18	6	Thymidine phosphorylase	P19971 Thymidine phosphorylase	1	1	1		3	+					+
TYRP1_HUMAN	TYRP1	P17643	3	8.54364e-17	6	5,6-dihydroxyindole-2-carboxylic acid oxidase	P17643 5,6-dihydroxyindole-2-carboxylic acid oxidase	1		3	1	1				+		+
UEVLD_HUMAN	UEVLD	Q8IX04	5	7.6398e-15	6	Ubiquitin-conjugating enzyme E2 variant 3	Q8IX04 Ubiquitin-conjugating enzyme E2 variant 3	4		2				+		+		+
VTM2A_HUMAN	VSTM2A	Q8TAG5	2	3.24324e-21	6	V-set and transmembrane domain-containing protein 2A	Q8TAG5 V-set and transmembrane domain-containing protein 2A	4			1	1				+
1433T_HUMAN	YWHAQ	P27348	4	3.1258e-19	5	14-3-3 protein theta	P27348 14-3-3 protein theta	1			1	3	+	+	+	+	+	+
1A02_HUMAN	HLA-A	Q9TQH5	4	7.29e-17	5	HLA class I histocompatibility antigen, A-2 alpha chain	Q9TQH5 HLA class I histocompatibility antigen, A-2 alpha chain	1		2	1	1	+		+	+
ACVR1_HUMAN	ACVR1	Q04771	1	6.7552e-14	5	Activin receptor type-1	Q04771 Activin receptor type-1	1		2	1	1						+
AL9A1_HUMAN	ALDH9A1	P49189	2	4.47037e-14	5	4-trimethylaminobutyraldehyde dehydrogenase	P49189 4-trimethylaminobutyraldehyde dehydrogenase	3		1	1		+		+	+	+	+
ATS2_HUMAN	ADAMTS2	O95450	2	1.61222e-16	5	A disintegrin and metalloproteinase with thrombospondin motifs 2	O95450 A disintegrin and metalloproteinase with thrombospondin motifs 2	2		3				+
ATX2L_HUMAN		Q8WWM4	2	1.66121e-13	5	Ataxin-2-like protein	Q8WWM4 Ataxin-2-like protein	2		2		1
AVR2B_HUMAN	ACVR2B	Q13705	2	7.55914e-15	5	Activin receptor type-2B	Q13705 Activin receptor type-2B	3		1		1						+
BMP3B_HUMAN	GDF10	P55107	1	1.3772e-15	5	Bone morphogenetic protein 3B	P55107 Bone morphogenetic protein 3B	2		1		2
CADH8_HUMAN	CDH8	P55286	5	6.135e-18	5	Cadherin-8	P55286 Cadherin-8	3				2			+	+		+
CAH4_HUMAN	CA4	P22748	2	3.02501e-13	5	Carbonic anhydrase 4	P22748 Carbonic anhydrase 4	1	1	2	1		+	+		+		+
CD81_HUMAN	CD81	P60033	1	3.77157e-23	5	CD81 antigen	P60033 CD81 antigen	2	1	2			+		+	+		+
CHM2A_HUMAN	CHMP2A	O43633	4	1.52209e-14	5	Charged multivesicular body protein 2a	O43633 Charged multivesicular body protein 2a	3				2	+	+		+	+	+
CHODL_HUMAN	CHODL	Q9H9P2	4	7.3663e-19	5	Chondrolectin	Q9H9P2 Chondrolectin	1		2		2	+			+		+
CLC10_HUMAN	CLEC10A	Q8IUN9	1	9.25785e-14	5	C-type lectin domain family 10 member A	Q8IUN9 C-type lectin domain family 10 member A	1	2	2				+
CO7A1_HUMAN	COL7A1	Q02388	3	1.0566e-17	5	Collagen alpha-1(VII) chain	Q02388 Collagen alpha-1(VII) chain	1		1		3	+	+		+		+
CR1_HUMAN	CR1	P17927	3	7.65558e-17	5	Complement receptor type 1	P17927 Complement receptor type 1	4			1		+	+	+	+		+
CR3L2_HUMAN	CREB3L2	Q70SY1	1	5.37958e-16	5	Cyclic AMP-responsive element-binding protein 3-like protein 2	Q70SY1 Cyclic AMP-responsive element-binding protein 3-like protein 2	4			1
CRIS1_HUMAN	CRISP1	P54107	4	7.62197e-16	5	Cysteine-rich secretory protein 1	P54107 Cysteine-rich secretory protein 1			5					+
CTL4_HUMAN		Q8TEW4	1	6.33076e-18	5	Choline transporter-like protein 4	Q8TEW4 Choline transporter-like protein 4	1	1	2	1
DDI2_HUMAN	DDI2	Q5TDH0	1	2.9771e-20	5	Protein DDI1 homolog 2	Q5TDH0 Protein DDI1 homolog 2					5						+
DHPR_HUMAN	QDPR	P09417	2	2.6205e-15	5	Dihydropteridine reductase	P09417 Dihydropteridine reductase	4		1			+	+	+	+		+
DYSF_HUMAN		Q0H395	6	8.4549e-19	5	Dysferlin	Q0H395 Dysferlin					5
ECM2_HUMAN	ECM2	O94769	2	5.24504e-17	5	Extracellular matrix protein 2	O94769 Extracellular matrix protein 2	2		1	2				+			+
EPS8_HUMAN	EPS8	Q12929	4	3.74205e-17	5	Epidermal growth factor receptor kinase substrate 8	Q12929 Epidermal growth factor receptor kinase substrate 8	4		1			+	+	+	+		+
ERAP1_HUMAN	ERAP1	Q9NZ08	3	5.33507e-16	5	Endoplasmic reticulum aminopeptidase 1	Q9NZ08 Endoplasmic reticulum aminopeptidase 1	2		3						+	+	+
FABPI_HUMAN	FABP2	P12104	3	2.61854e-15	5	Fatty acid-binding protein, intestinal	P12104 Fatty acid-binding protein, intestinal	1	2	1	1		+			+
FHR4_HUMAN	CFHR4	Q92496	2	3.97112e-16	5	Complement factor H-related protein 4	Q92496 Complement factor H-related protein 4	1	1	2		1						+
FLRT1_HUMAN	FLRT1	Q9NZU1	2	2.84196e-14	5	Leucine-rich repeat transmembrane protein FLRT1	Q9NZU1 Leucine-rich repeat transmembrane protein FLRT1	4		1			+				+	+
FOLR3_HUMAN	FOLR3	P41439	5	1.7981e-22	5	Folate receptor gamma	P41439 Folate receptor gamma		1			4		+	+			+
GANAB_HUMAN	GANAB	Q14697	5	5.03543e-17	5	Neutral alpha-glucosidase AB	Q14697 Neutral alpha-glucosidase AB	1		1		3		+	+	+	+	+
GHR_HUMAN	GHR	P10912	1	2.5265e-14	5	Growth hormone receptor	P10912 Growth hormone receptor	2		2		1				+		+
GLCM_HUMAN	GBA; GC	P04062	2	4.96812e-18	5	Glucosylceramidase	P04062 Glucosylceramidase	2		1	1	1						+
GLHA_HUMAN	CGA	P01215	2	7.59602e-24	5	Glycoprotein hormones alpha chain	P01215 Glycoprotein hormones alpha chain	1		2		2				+
GLOD4_HUMAN	GLOD4	Q9HC38	7	1.5707e-16	5	Glyoxalase domain-containing protein 4	Q9HC38 Glyoxalase domain-containing protein 4	2	1			2				+		+
GPV_HUMAN	GP5	P40197	4	1.14968e-20	5	Platelet glycoprotein V	P40197 Platelet glycoprotein V	4		1			+		+	+	+	+
GSTM1_HUMAN	GSTM1	P09488	4	1.6137e-16	5	Glutathione S-transferase Mu 1	P09488 Glutathione S-transferase Mu 1	1		2	1	1				+	+	+
H12_HUMAN	HIST1H1C	P16403	5	1.0488e-19	5	Histone H1.2	P16403 Histone H1.2			2		3			+			+
HEM2_HUMAN	ALAD	P13716	3	9.7481e-15	5	Delta-aminolevulinic acid dehydratase	P13716 Delta-aminolevulinic acid dehydratase	3	1			1	+			+		+
HNMT_HUMAN	HNMT	P50135	2	4.7296e-17	5	Histamine N-methyltransferase	P50135 Histamine N-methyltransferase	3		1		1				+	+	+
HS90B_HUMAN	HSP90AB1	P08238	5	8.4822e-18	5	Heat shock protein HSP 90-beta	P08238 Heat shock protein HSP 90-beta			2		3	+	+	+		+	+
HSB11_HUMAN	HSPB11	Q9Y547	2	1.13483e-20	5	Heat shock protein beta-11	Q9Y547 Heat shock protein beta-11	1	1	2		1	+			+		+
HSP76_HUMAN	HSPA6	P17066	2	5.26294e-13	5	Heat shock 70 kDa protein 6	P17066 Heat shock 70 kDa protein 6	1	1	1	1	1		+		+		+
HV312_HUMAN		P01773	1	4.32237e-15	5	Ig heavy chain V-III region BUR	P01773 Ig heavy chain V-III region BUR	1	1	1	1	1						+
HV314_HUMAN		P01775	2	7.36278e-14	5	Ig heavy chain V-III region LAY	P01775 Ig heavy chain V-III region LAY		4			1	+				+
HV322_HUMAN		P80419	2	4.95715e-15	5	Ig heavy chain V-III region GAR	P80419 Ig heavy chain V-III region GAR	1	3		1							+
INSR2_HUMAN			1	2.0258e-14	5			1			3	1
JAML1_HUMAN	AMICA1	Q86YT9	4	2.70457e-13	5	Junctional adhesion molecule-like	Q86YT9 Junctional adhesion molecule-like		1	2		2	+			+		+
K1C17_HUMAN		Q8N1P6	4	1.0985e-17	5	Keratin, type I cytoskeletal 17	Q8N1P6 Keratin, type I cytoskeletal 17		1	1		3
K2C7_HUMAN	KRT7	P08729	6	4.5779e-21	5	Keratin, type II cytoskeletal 7	P08729 Keratin, type II cytoskeletal 7	1				4		+		+	+	+
LIFR_HUMAN	LIFR	P42702	4	9.73892e-20	5	Leukemia inhibitory factor receptor	P42702 Leukemia inhibitory factor receptor	2		3					+	+	+	+
LKHA4_HUMAN	LTA4H	P09960	8	8.742e-15	5	Leukotriene A-4 hydrolase	P09960 Leukotriene A-4 hydrolase			2		3			+			+
LPHN3_HUMAN	LPHN3	Q9HAR2	4	8.78782e-18	5	Latrophilin-3	Q9HAR2 Latrophilin-3	2		2		1						+
LRP3_HUMAN	LRP3	O75074	3	1.14495e-17	5	Low-density lipoprotein receptor-related protein 3	O75074 Low-density lipoprotein receptor-related protein 3	1		3		1	+			+		+
LV604_HUMAN		P06318	1	1.66703e-20	5	Ig lambda chain V-VI region WLT	P06318 Ig lambda chain V-VI region WLT	2	1		2						+
LYOX_HUMAN	LOX	P28300	3	3.72509e-15	5	Protein-lysine 6-oxidase	P28300 Protein-lysine 6-oxidase		1	2		2					+
MANEL_HUMAN	MANEAL	Q5VSG8	3	2.4503e-13	5	Glycoprotein endo-alpha-1,2-mannosidase-like protein	Q5VSG8 Glycoprotein endo-alpha-1,2-mannosidase-like protein	1	2			2						+
MYH1_HUMAN	MYH1	P12882	4	2.4867e-17	5	Myosin-1	P12882 Myosin-1					5
MYL1_HUMAN	MYL1	P05976	4	2.3738e-19	5	Myosin light chain 1/3, skeletal muscle isoform	P05976 Myosin light chain 1/3, skeletal muscle isoform	1			1	3
MYO1F_HUMAN	MYO1F	O00160	3	1.0442e-15	5	Myosin-If	O00160 Myosin-If					5					+	+
NAMPT_HUMAN	NAMPT	P43490	8	4.1849e-22	5	Nicotinamide phosphoribosyltransferase	P43490 Nicotinamide phosphoribosyltransferase					5						+
NENF_HUMAN	NENF	Q9UMX5	2	9.42139e-19	5	Neudesin	Q9UMX5 Neudesin	1		1	1	2	+				+	+
NOMO1_HUMAN	NOMO1	Q15155	5	5.66686e-15	5	Nodal modulator 1	Q15155 Nodal modulator 1	4		1			+
NRCAM_HUMAN	NRCAM	Q92823	3	4.01841e-17	5	Neuronal cell adhesion molecule	Q92823 Neuronal cell adhesion molecule	3		2			+			+		+
NT5C_HUMAN	NT5C	Q8TCD5	6	2.26007e-20	5	5'(3')-deoxyribonucleotidase, cytosolic type	Q8TCD5 5'(3')-deoxyribonucleotidase, cytosolic type	3				2	+	+	+	+		+
PCDH7_HUMAN	PCDH7	O60245	2	1.74043e-15	5	Protocadherin-7	O60245 Protocadherin-7	1		3		1					+	+
PCDH8_HUMAN	PCDH8	O95206	2	1.9499e-19	5	Protocadherin-8	O95206 Protocadherin-8	1				4		+				+
PGFRA_HUMAN	PDGFRA	P16234	3	1.67705e-19	5	Alpha-type platelet-derived growth factor receptor	P16234 Alpha-type platelet-derived growth factor receptor	3				2				+	+	+
PLOD3_HUMAN	PLOD3	O60568	4	2.62127e-15	5	Procollagen-lysine,2-oxoglutarate 5-dioxygenase 3	O60568 Procollagen-lysine,2-oxoglutarate 5-dioxygenase 3	3	1	1			+			+	+	+
PLVAP_HUMAN	PLVAP	Q9BX97	2	2.0105e-15	5	Plasmalemma vesicle-associated protein	Q9BX97 Plasmalemma vesicle-associated protein	1				4
PRDX3_HUMAN	PRDX3	P30048	5	6.3405e-16	5	Thioredoxin-dependent peroxide reductase, mitochondrial	P30048 Thioredoxin-dependent peroxide reductase, mitochondrial			1		4	+					+
PSA2_HUMAN	PSMA2	P25787	3	2.15308e-13	5	Proteasome subunit alpha type-2	P25787 Proteasome subunit alpha type-2	2			2	1	+		+	+		+
PTPRO_HUMAN	PTPRO	Q16827	1	8.22899e-16	5	Receptor-type tyrosine-protein phosphatase O	Q16827 Receptor-type tyrosine-protein phosphatase O	2	2	1			+					+
RAB5A_HUMAN	RAB5A	P20339	2	1.21661e-13	5	Ras-related protein Rab-5A	P20339 Ras-related protein Rab-5A	2		1	1	1	+	+	+	+		+
RADI_HUMAN	RDX	P35241	3	8.73676e-12	5	Radixin	P35241 Radixin	1	1	2		1	+	+		+	+	+
RALA_HUMAN	RALA	P11233	2	6.58462e-15	5	Ras-related protein Ral-A	P11233 Ras-related protein Ral-A	3		2				+		+	+	+
RN149_HUMAN	RNF149	Q8NC42	3	4.6062e-16	5	E3 ubiquitin-protein ligase RNF149	Q8NC42 E3 ubiquitin-protein ligase RNF149	1		1	1	2	+		+	+		+
RPN2_HUMAN	RPN2	P04844	5	8.3821e-15	5	Dolichyl-diphosphooligosaccharide--protein glycosyltransferase subunit 2	P04844 Dolichyl-diphosphooligosaccharide--protein glycosyltransferase subunit 2	1				4						+
SCAR5_HUMAN	SCARA5	Q6ZMJ2	4	4.71505e-14	5	Scavenger receptor class A member 5	Q6ZMJ2 Scavenger receptor class A member 5	2		1		2						+
SE1L1_HUMAN	SEL1L	Q9UBV2	2	2.68785e-18	5	Protein sel-1 homolog 1	Q9UBV2 Protein sel-1 homolog 1	1		2	1	1		+	+
SMCA1_HUMAN	SMARCA1	P28370	2	7.8731e-13	5	Probable global transcription activator SNF2L1	P28370 Probable global transcription activator SNF2L1			5				+
STMN1_HUMAN	STMN1	P16949	4	8.0838e-14	5	Stathmin	P16949 Stathmin					5
SUMO2_HUMAN	SUMO2	P61956	2	1.0551e-15	5	Small ubiquitin-related modifier 2	P61956 Small ubiquitin-related modifier 2	1		2	1	1				+	+
TADBP_HUMAN	TARDBP	Q13148	2	8.13177e-17	5	TAR DNA-binding protein 43	Q13148 TAR DNA-binding protein 43	2		1		2			+			+
TMED3_HUMAN	TMED3	Q9Y3Q3	3	3.2242e-15	5	Transmembrane emp24 domain-containing protein 3	Q9Y3Q3 Transmembrane emp24 domain-containing protein 3	1		1		3						+
TNR1A_HUMAN	TNFRSF1A	P19438	4	1.58028e-19	5	Tumor necrosis factor receptor superfamily member 1A	P19438 Tumor necrosis factor receptor superfamily member 1A		2	1		2	+		+			+
TOM1_HUMAN	TOM1	O60784	3	1.2688e-23	5	Target of Myb protein 1	O60784 Target of Myb protein 1	1		1	1	2						+
UPK3A_HUMAN	UPK3A	O75631	3	4.8679e-19	5	Uroplakin-3a	O75631 Uroplakin-3a	2		3				+				+
VNN2_HUMAN	VNN2	Q2XUN1	6	9.878e-20	5	Vascular non-inflammatory molecule 2	Q2XUN1 Vascular non-inflammatory molecule 2					5
YBOX1_HUMAN	YBX1	P67809	3	1.0335e-18	5	Nuclease-sensitive element-binding protein 1	P67809 Nuclease-sensitive element-binding protein 1	1	1			3			+			+
ACPH_HUMAN	APEH	P13798	2	3.31553e-14	4	Acylamino-acid-releasing enzyme	P13798 Acylamino-acid-releasing enzyme	2		1	1		+			+	+	+
ADA22_HUMAN	ADAM22	Q9P0K1	2	4.54739e-14	4	Disintegrin and metalloproteinase domain-containing protein 22	Q9P0K1 Disintegrin and metalloproteinase domain-containing protein 22	2		2								+
AL1L1_HUMAN			3	2.46351e-21	4			1		2		1
ALDOC_HUMAN	ALDOC	P09972	3	5.6221e-22	4	Fructose-bisphosphate aldolase C	P09972 Fructose-bisphosphate aldolase C	1		1		2			+	+		+
ANO6_HUMAN	ANO6	Q4KMQ2	4	6.29049e-20	4	Anoctamin-6	Q4KMQ2 Anoctamin-6	3		1				+		+		+
ARP2_HUMAN	ACTR2	P61160	7	1.13389e-16	4	Actin-related protein 2	P61160 Actin-related protein 2			1		3	+	+		+	+	+
ARSF_HUMAN	ARSF	P54793	2	3.08562e-13	4	Arylsulfatase F	P54793 Arylsulfatase F	2		2			+	+		+	+	+
BAX_HUMAN	BAX	Q9UCZ6	3	8.0407e-14	4	Apoptosis regulator BAX	Q9UCZ6 Apoptosis regulator BAX	1	1		1	1				+
C3AR_HUMAN	C3AR1	Q16581	4	5.1724e-20	4	C3a anaphylatoxin chemotactic receptor	Q16581 C3a anaphylatoxin chemotactic receptor	1			1	2	+					+
CAN5_HUMAN	CAPN5	O15484	2	3.43105e-13	4	Calpain-5	O15484 Calpain-5	1	2	1			+					+
CAYP1_HUMAN	CAPS	Q13938	1	1.7924e-16	4	Calcyphosin	Q13938 Calcyphosin	1		2		1	+			+	+	+
CD302_HUMAN	CD302	Q8IX05	3	5.33382e-20	4	CD302 antigen	Q8IX05 CD302 antigen		2	1		1
CELR2_HUMAN	CELSR2	Q9HCU4	4	7.011e-12	4	Cadherin EGF LAG seven-pass G-type receptor 2	Q9HCU4 Cadherin EGF LAG seven-pass G-type receptor 2	1				3					+	+
CH3L1_HUMAN	CHI3L1	P36222	6	5.2175e-22	4	Chitinase-3-like protein 1	P36222 Chitinase-3-like protein 1		1			3	+			+	+	+
CLH1_HUMAN	CLTC	Q00610	6	6.3063e-19	4	Clathrin heavy chain 1	Q00610 Clathrin heavy chain 1			1		3		+	+			+
CN037_HUMAN	C14orf37	Q86TY3	2	6.8168e-13	4	Uncharacterized protein C14orf37	Q86TY3 Uncharacterized protein C14orf37			2		2						+
COBA2_HUMAN	COL11A2	Q9UIP9	2	8.02265e-18	4	Collagen alpha-2(XI) chain	Q9UIP9 Collagen alpha-2(XI) chain	4
CPNS1_HUMAN	CAPNS1	P04632	4	1.0188e-20	4	Calpain small subunit 1	P04632 Calpain small subunit 1			1		3	+		+	+	+	+
CRIP1_HUMAN	CRIP1	P50238	2	1.23499e-23	4	Cysteine-rich protein 1	P50238 Cysteine-rich protein 1	2			2
CSPG5_HUMAN	CSPG5	O95196	1	4.2505e-16	4	Chondroitin sulfate proteoglycan 5	O95196 Chondroitin sulfate proteoglycan 5			3		1	+
CX6B1_HUMAN	COX6B1	P14854	2	6.68095e-17	4	Cytochrome c oxidase subunit 6B1	P14854 Cytochrome c oxidase subunit 6B1		2	2				+				+
CYTT_HUMAN	CST2	P09228	2	1.9201e-19	4	Cystatin-SA	P09228 Cystatin-SA			2		2	+			+	+	+
DCBD1_HUMAN	DCBLD1	Q8N8Z6	2	2.471e-13	4	Discoidin, CUB and LCCL domain-containing protein 1	Q8N8Z6 Discoidin, CUB and LCCL domain-containing protein 1	1	2			1						+
DEF4_HUMAN	DEFA4	P12838	5	4.321e-19	4	Neutrophil defensin 4	P12838 Neutrophil defensin 4					4
DNPH1_HUMAN			4	5.7138e-22	4			1				3
DPA1_HUMAN	HLA-DPA1	Q2Q061	1	7.49899e-17	4	HLA class II histocompatibility antigen, DP alpha 1 chain	Q2Q061 HLA class II histocompatibility antigen, DP alpha 1 chain		3	1
DQA2_HUMAN	HLA-DQA2	P01906	1	8.13787e-16	4	HLA class II histocompatibility antigen, DQ alpha 2 chain	P01906 HLA class II histocompatibility antigen, DQ alpha 2 chain		4
DSG3_HUMAN	DSG3	P32926	3	8.80883e-17	4	Desmoglein-3	P32926 Desmoglein-3	2		1	1			+			+	+
ECHM_HUMAN	ECHS1	P30084	1	1.5832e-21	4	Enoyl-CoA hydratase, mitochondrial	P30084 Enoyl-CoA hydratase, mitochondrial					4		+	+		+	+
ENDOU_HUMAN			5	1.3106e-17	4					1		3
ESTD_HUMAN	ESD	P10768	3	1.8736e-19	4	S-formylglutathione hydrolase	P10768 S-formylglutathione hydrolase	2		1		1	+	+	+	+	+	+
EXTL2_HUMAN	EXTL2	Q9UBQ6	2	5.77355e-16	4	Exostosin-like 2	Q9UBQ6 Exostosin-like 2	3		1			+			+		+
F10A1_HUMAN	ST13	P50502	2	4.8094e-15	4	Hsc70-interacting protein	P50502 Hsc70-interacting protein	1	1	1		1	+					+
F16P2_HUMAN	FBP2	O00757	1	9.24578e-14	4	Fructose-1,6-bisphosphatase isozyme 2	O00757 Fructose-1,6-bisphosphatase isozyme 2	2		1	1			+		+	+	+
FRIL_HUMAN	FTL	P02792	3	8.5716e-19	4	Ferritin light chain	P02792 Ferritin light chain	1			1	2	+	+	+	+	+	+
FRK_HUMAN	FRK	P42685	3	2.15915e-15	4	Tyrosine-protein kinase FRK	P42685 Tyrosine-protein kinase FRK	4					+	+				+
FZD9_HUMAN	FZD3; FZD9	O00144	2	2.83159e-16	4	Frizzled-9	O00144 Frizzled-9	2		1	1							+
GATM_HUMAN	GATM	P50440	3	1.3864e-18	4	Glycine amidinotransferase, mitochondrial	P50440 Glycine amidinotransferase, mitochondrial			1		3	+	+	+	+		+
GLYG_HUMAN	GYG1	P46976	3	1.1984e-12	4	Glycogenin-1	P46976 Glycogenin-1					4						+
GMFB_HUMAN	GMFB	P60983	5	2.46446e-19	4	Glia maturation factor beta	P60983 Glia maturation factor beta			2		2			+			+
GNA11_HUMAN	GNA11	P29992	3	6.17954e-12	4	Guanine nucleotide-binding protein subunit alpha-11	P29992 Guanine nucleotide-binding protein subunit alpha-11	3		1			+	+		+	+	+
GNAS3_HUMAN	GNAS	O95467	1	2.09528e-14	4	Neuroendocrine secretory protein 55	O95467 Neuroendocrine secretory protein 55	2			2		+		+	+
GPA33_HUMAN	GPA33	Q99795	3	1.90721e-16	4	Cell surface A33 antigen	Q99795 Cell surface A33 antigen	2		1		1	+		+			+
GRAN_HUMAN	GCA	P28676	6	8.3478e-19	4	Grancalcin	P28676 Grancalcin					4		+				+
H90B3_HUMAN		Q58FF7	2	8.75418e-15	4	Putative heat shock protein HSP 90-beta-3	Q58FF7 Putative heat shock protein HSP 90-beta-3		1	1		2
HGB1A_HUMAN		B2RPK0	5	1.3203e-11	4	Putative high mobility group protein B1-like 1	B2RPK0 Putative high mobility group protein B1-like 1					4
HGD_HUMAN	HGD	Q93099	3	3.15445e-16	4	Homogentisate 1,2-dioxygenase	Q93099 Homogentisate 1,2-dioxygenase	2	1	1			+	+	+	+	+	+
HINT1_HUMAN	HINT1	P49773	1	4.5186e-15	4	Histidine triad nucleotide-binding protein 1	P49773 Histidine triad nucleotide-binding protein 1	2		1		1					+	+
HYES_HUMAN	EPHX2	P34913	3	5.6931e-25	4	Epoxide hydrolase 2	P34913 Epoxide hydrolase 2	2				2	+	+	+	+		+
IF5A1_HUMAN	EIF5A	P63241	5	1.0182e-16	4	Eukaryotic translation initiation factor 5A-1	P63241 Eukaryotic translation initiation factor 5A-1	2				2		+			+	+
IMPA3_HUMAN	IMPAD1	Q9NX62	2	2.28e-15	4	Inositol monophosphatase 3	Q9NX62 Inositol monophosphatase 3	1	1	1		1						+
ITB4_HUMAN	ITGB4	P16144	2	6.02118e-13	4	Integrin beta-4	P16144 Integrin beta-4			3		1
K2C78_HUMAN	KRT78	Q8N1N4	2	1.30424e-15	4	Keratin, type II cytoskeletal 78	Q8N1N4 Keratin, type II cytoskeletal 78	2			2					+	+	+
KI2L1_HUMAN	KIR2DL1	P43626	2	9.96468e-15	4	Killer cell immunoglobulin-like receptor 2DL1	P43626 Killer cell immunoglobulin-like receptor 2DL1	2	1		1							+
KIT_HUMAN	KIT	P10721	4	3.00867e-16	4	Mast/stem cell growth factor receptor	P10721 Mast/stem cell growth factor receptor	2		2								+
LAMA3_HUMAN	LAMA3	Q16787	4	6.47154e-13	4	Laminin subunit alpha-3	Q16787 Laminin subunit alpha-3	2	1			1						+
LDH6B_HUMAN	LDHAL6B	Q9BYZ2	1	1.34657e-19	4	L-lactate dehydrogenase A-like 6B	Q9BYZ2 L-lactate dehydrogenase A-like 6B	1		2	1
LIRB1_HUMAN	LILRB1	Q8NHL6	4	2.81549e-18	4	Leukocyte immunoglobulin-like receptor subfamily B member 1	Q8NHL6 Leukocyte immunoglobulin-like receptor subfamily B member 1	2		1		1			+			+
LSR_HUMAN	LSR	Q86X29	3	2.7827e-15	4	Lipolysis-stimulated lipoprotein receptor	Q86X29 Lipolysis-stimulated lipoprotein receptor			1		3						+
LY75_HUMAN	LY75	O60449	4	5.04958e-15	4	Lymphocyte antigen 75	O60449 Lymphocyte antigen 75	2		1		1				+		+
MA2A2_HUMAN	MAN2A2	P49641	3	8.90736e-14	4	Alpha-mannosidase 2x	P49641 Alpha-mannosidase 2x	3			1		+	+		+		+
MANF_HUMAN	ARMET	P55145	3	6.4296e-18	4	Mesencephalic astrocyte-derived neurotrophic factor	P55145 Mesencephalic astrocyte-derived neurotrophic factor			2		2						+
MBL2_HUMAN	MBL2	P11226	1	2.19968e-15	4	Mannose-binding protein C	P11226 Mannose-binding protein C	2			2							+
MEPE_HUMAN	MEPE	Q9NQ76	2	5.4402e-15	4	Matrix extracellular phosphoglycoprotein	Q9NQ76 Matrix extracellular phosphoglycoprotein	1	1	1		1	+
MGP_HUMAN	MGP	P08493	5	4.6678e-14	4	Matrix Gla protein	P08493 Matrix Gla protein					4		+
MIOX_HUMAN	MIOX	Q9UGB7	1	5.20008e-15	4	Inositol oxygenase	Q9UGB7 Inositol oxygenase	4						+		+		+
MPIP1_HUMAN	CDC25A	P30304	3	4.94954e-12	4	M-phase inducer phosphatase 1	P30304 M-phase inducer phosphatase 1	1		2		1
MT3_HUMAN	MT3	P25713	2	9.5899e-23	4	Metallothionein-3	P25713 Metallothionein-3					4
NICA_HUMAN	NCSTN	Q92542	2	6.469e-17	4	Nicastrin	Q92542 Nicastrin	1		1		2	+	+				+
NP1L4_HUMAN	NAP1L4	Q99733	2	4.8182e-13	4	Nucleosome assembly protein 1-like 4	Q99733 Nucleosome assembly protein 1-like 4	1		1		2	+					+
P2RX4_HUMAN	P2RX4	Q99571	3	3.95955e-14	4	P2X purinoceptor 4	Q99571 P2X purinoceptor 4	1		2		1		+		+		+
PCDH9_HUMAN	PCDH9	Q9HC56	2	7.756e-16	4	Protocadherin-9	Q9HC56 Protocadherin-9	4					+					+
PEPL_HUMAN	PPL	O60437	2	1.81674e-17	4	Periplakin	O60437 Periplakin	2			2			+				+
PLXA2_HUMAN	PLXNA2	O75051	3	1.34347e-20	4	Plexin-A2	O75051 Plexin-A2	2		1		1						+
PP1A_HUMAN	PPP1CA	P62136	2	3.90137e-17	4	Serine/threonine-protein phosphatase PP1-alpha catalytic subunit	P62136 Serine/threonine-protein phosphatase PP1-alpha catalytic subunit	2		1	1							+
PPN_HUMAN	PAPLN	Q8IVU0	2	2.3782e-15	4	Papilin	Q8IVU0 Papilin	1		1		2
PRELP_HUMAN	PRELP	P51888	3	5.1153e-12	4	Prolargin	P51888 Prolargin			1		3					+	+
PSA7_HUMAN	PSMA7	O14818	5	6.5619e-17	4	Proteasome subunit alpha type-7	O14818 Proteasome subunit alpha type-7					4	+			+		+
PTGR2_HUMAN	PTGR2	Q8N8N7	2	3.86603e-16	4	Prostaglandin reductase 2	Q8N8N7 Prostaglandin reductase 2		2	2						+		+
PTPA_HUMAN	PPP2R4	Q9NNZ7	3	1.0422e-14	4	Serine/threonine-protein phosphatase 2A activator	Q9NNZ7 Serine/threonine-protein phosphatase 2A activator	2				2
R4RL1_HUMAN	RTN4RL1	Q86UN2	2	2.7125e-13	4	Reticulon-4 receptor-like 1	Q86UN2 Reticulon-4 receptor-like 1	1		2	1		+			+		+
RASH_HUMAN	HRAS	P01112	2	1.55684e-14	4	GTPase HRas	P01112 GTPase HRas	1	1	1		1	+					+
RD23A_HUMAN	RAD23A	P54725	2	4.42919e-16	4	UV excision repair protein RAD23 homolog A	P54725 UV excision repair protein RAD23 homolog A	1	1	1		1						+
RFNG_HUMAN	RFNG	Q9Y644	3	5.71677e-19	4	Beta-1,3-N-acetylglucosaminyltransferase radical fringe	Q9Y644 Beta-1,3-N-acetylglucosaminyltransferase radical fringe	2		2			+		+			+
RN150_HUMAN	RNF150	Q9ULK6	1	2.40221e-14	4	RING finger protein 150	Q9ULK6 RING finger protein 150	1			1	2						+
ROA2_HUMAN	HNRNPA2B1	P22626	5	5.0235e-14	4	Heterogeneous nuclear ribonucleoproteins A2/B1	P22626 Heterogeneous nuclear ribonucleoproteins A2/B1		1			3		+				+
SCAM3_HUMAN	SCAMP3	O14828	3	3.6133e-17	4	Secretory carrier-associated membrane protein 3	O14828 Secretory carrier-associated membrane protein 3			1		3
SG1D2_HUMAN	SCGB1D2	O95969	3	6.3847e-14	4	Secretoglobin family 1D member 2	O95969 Secretoglobin family 1D member 2		1			3	+	+
SIRBL_HUMAN	SIRPB1	Q5TFQ8	1	7.5229e-17	4	Signal-regulatory protein beta-1 isoform 3	Q5TFQ8 Signal-regulatory protein beta-1 isoform 3	2		1		1	+		+	+	+	+
SNP23_HUMAN	SNAP23	O00161	3	4.8739e-13	4	Synaptosomal-associated protein 23	O00161 Synaptosomal-associated protein 23			2		2		+				+
SPB4_HUMAN	SERPINB4	P48594	4	6.93575e-17	4	Serpin B4	P48594 Serpin B4		1	2		1	+	+				+
STX7_HUMAN	STX7	O15400	4	5.8708e-16	4	Syntaxin-7	O15400 Syntaxin-7	1		1		2		+				+
SYNE1_HUMAN		Q9UJ07	4	1.4929e-18	4	Nesprin-1	Q9UJ07 Nesprin-1		1	1		2
TCPB_HUMAN	CCT2	P78371	2	1.6962e-21	4	T-complex protein 1 subunit beta	P78371 T-complex protein 1 subunit beta	1			1	2		+				+
THIOM_HUMAN	TXN2	Q99757	2	8.8385e-24	4	Thioredoxin, mitochondrial	Q99757 Thioredoxin, mitochondrial	1	2			1						+
TMEM9_HUMAN	TMEM9	Q9P0T7	2	9.39485e-16	4	Transmembrane protein 9	Q9P0T7 Transmembrane protein 9	2		2				+				+
TPD52_HUMAN	TPD52	P55327	1	4.717e-21	4	Tumor protein D52	P55327 Tumor protein D52			2		2						+
TPM4_HUMAN	TPM4	Q9UCS3	3	3.7885e-15	4	Tropomyosin alpha-4 chain	Q9UCS3 Tropomyosin alpha-4 chain	1			1	2
TRBC1_HUMAN		P01850	2	1.9877e-19	4	T-cell receptor beta-1 chain C region	P01850 T-cell receptor beta-1 chain C region	1		3								+
TRML1_HUMAN	TREML1	Q86YW5	2	2.8236e-18	4	Trem-like transcript 1 protein	Q86YW5 Trem-like transcript 1 protein	1		1	1	1
TRXR1_HUMAN		Q9UES8	4	4.6943e-19	4	Thioredoxin reductase 1, cytoplasmic	Q9UES8 Thioredoxin reductase 1, cytoplasmic		1	1		2
TYB10_HUMAN	TMSB10	P63313	2	1.15882e-16	4	Thymosin beta-10	P63313 Thymosin beta-10	1		1	1	1	+
VDAC1_HUMAN	VDAC1	P21796	2	2.27954e-14	4	Voltage-dependent anion-selective channel protein 1	P21796 Voltage-dependent anion-selective channel protein 1	1		2		1	+	+	+		+	+
VIPR1_HUMAN	VIPR1	P32241	1	1.2587e-14	4	Vasoactive intestinal polypeptide receptor 1	P32241 Vasoactive intestinal polypeptide receptor 1	1		1	1	1		+				+
VP37D_HUMAN	VPS37D	Q86XT2	2	5.83633e-16	4	Vacuolar protein sorting-associated protein 37D	Q86XT2 Vacuolar protein sorting-associated protein 37D	2		1	1		+			+	+	+
WDR1_HUMAN	WDR1	O75083	5	1.35171e-15	4	WD repeat-containing protein 1	O75083 WD repeat-containing protein 1	1	1	1		1		+		+	+	+
1B15_HUMAN	HLA-B	Q29982	1	1.9465e-16	3	HLA class I histocompatibility antigen, B-15 alpha chain	Q29982 HLA class I histocompatibility antigen, B-15 alpha chain		1	1		1
ACY3_HUMAN	ACY3	Q96HD9	2	2.83296e-18	3	Aspartoacylase-2	Q96HD9 Aspartoacylase-2	3					+	+		+	+	+
ADSV_HUMAN	SCIN	Q9Y6U3	3	1.1805e-12	3	Adseverin	Q9Y6U3 Adseverin					3						+
AGRP_HUMAN	AGRP	O00253	2	3.0785e-21	3	Agouti-related protein	O00253 Agouti-related protein					3						+
AKA12_HUMAN	AKAP12	Q02952	4	5.8204e-20	3	A-kinase anchor protein 12	Q02952 A-kinase anchor protein 12					3
ANF_HUMAN	NPPA	P01160	3	3.3351e-17	3	Atrial natriuretic factor	P01160 Atrial natriuretic factor					3
ATL3_HUMAN	ADAMTSL3	P82987	3	1.04685e-13	3	ADAMTS-like protein 3	P82987 ADAMTS-like protein 3	2		1								+
ATPB_HUMAN	ATP5B	P06576	5	4.3075e-16	3	ATP synthase subunit beta, mitochondrial	P06576 ATP synthase subunit beta, mitochondrial					3	+	+	+		+	+
BAI1_HUMAN	BAI1	O14514	2	2.42248e-15	3	Brain-specific angiogenesis inhibitor 1	O14514 Brain-specific angiogenesis inhibitor 1		1	2
C1QBP_HUMAN	C1QBP	Q07021	3	1.7765e-21	3	Complement component 1 Q subcomponent-binding protein, mitochondrial	Q07021 Complement component 1 Q subcomponent-binding protein, mitochondrial					3						+
CALC_HUMAN	CALCA	P01258	1	1.35e-16	3	Calcitonin	P01258 Calcitonin	1			1	1	+				+	+
CALU_HUMAN	CALU	O43852	4	4.5394e-22	3	Calumenin	O43852 Calumenin	1				2		+	+			+
CAN2_HUMAN	CAPN2	P17655	3	6.2815e-22	3	Calpain-2 catalytic subunit	P17655 Calpain-2 catalytic subunit			1		2		+	+			+
CAZA1_HUMAN	CAPZA1	P52907	3	3.11336e-16	3	F-actin-capping protein subunit alpha-1	P52907 F-actin-capping protein subunit alpha-1			1		2			+		+	+
CBPA4_HUMAN	CPA3; CPA4	Q9UI42	2	4.58341e-15	3	Carboxypeptidase A4	Q9UI42 Carboxypeptidase A4	1	1	1								+
CBX3_HUMAN	CBX3	Q13185	3	4.5008e-22	3	Chromobox protein homolog 3	Q13185 Chromobox protein homolog 3					3
CC126_HUMAN	CCDC126	Q96EE4	1	3.52181e-14	3	Coiled-coil domain-containing protein 126	Q96EE4 Coiled-coil domain-containing protein 126	2			1							+
CD34_HUMAN	CD34	P28906	3	5.1366e-17	3	Hematopoietic progenitor cell antigen CD34	P28906 Hematopoietic progenitor cell antigen CD34			1		2
CEAM4_HUMAN	CEACAM4	O75871	3	3.4647e-18	3	Carcinoembryonic antigen-related cell adhesion molecule 4	O75871 Carcinoembryonic antigen-related cell adhesion molecule 4					3
CEAM5_HUMAN	CEACAM5	P06731	2	8.50285e-17	3	Carcinoembryonic antigen-related cell adhesion molecule 5	P06731 Carcinoembryonic antigen-related cell adhesion molecule 5	2		1			+					+
CLM6_HUMAN	CD300C	Q08708	1	9.4994e-19	3	CMRF35-like molecule 6	Q08708 CMRF35-like molecule 6	2		1							+
CNTN3_HUMAN	CNTN3	Q9P232	2	6.69704e-14	3	Contactin-3	Q9P232 Contactin-3	2		1				+				+
COR1C_HUMAN	CORO1C	Q9ULV4	4	4.9109e-19	3	Coronin-1C	Q9ULV4 Coronin-1C					3		+				+
COX5A_HUMAN	COX5A	P20674	2	5.2119e-15	3	Cytochrome c oxidase subunit 5A, mitochondrial	P20674 Cytochrome c oxidase subunit 5A, mitochondrial					3		+
CRYAB_HUMAN	CRYAB	P02511	2	1.64553e-14	3	Alpha-crystallin B chain	P02511 Alpha-crystallin B chain	3					+	+		+		+
CY24A_HUMAN	CYBA	P13498	4	4.8439e-12	3	Cytochrome b-245 light chain	P13498 Cytochrome b-245 light chain					3
DEST_HUMAN	DSTN	P60981	2	2.8172e-15	3	Destrin	P60981 Destrin	1			1	1	+	+		+	+	+
DLL1_HUMAN	DLL1	O00548	1	9.0071e-14	3	Delta-like protein 1	O00548 Delta-like protein 1		1	1		1						+
DPB1_HUMAN	HLA-DPB1	Q9GIX6	3	2.18318e-14	3	HLA class II histocompatibility antigen, DP beta 1 chain	Q9GIX6 HLA class II histocompatibility antigen, DP beta 1 chain		3
E41L3_HUMAN	EPB41L3	Q9Y2J2	3	6.19224e-16	3	Band 4.1-like protein 3	Q9Y2J2 Band 4.1-like protein 3			2		1		+				+
EF1D_HUMAN	EEF1D	P29692	4	6.2618e-15	3	Elongation factor 1-delta	P29692 Elongation factor 1-delta					3						+
ENPLL_HUMAN	TRAP1	Q58FF3	3	8.5904e-13	3	Putative endoplasmin-like protein	Q58FF3 Putative endoplasmin-like protein					3				+
ENPP3_HUMAN	ENPP3	O14638	2	2.0922e-14	3	Ectonucleotide pyrophosphatase/phosphodiesterase family member 3	O14638 Ectonucleotide pyrophosphatase/phosphodiesterase family member 3	1		1		1			+			+
FABP6_HUMAN	FABP6	P51161	2	2.52847e-23	3	Gastrotropin	P51161 Gastrotropin	1			1	1
FAS_HUMAN	FAS; FASN	Q96IT0	2	7.668e-15	3	Fatty acid synthase	Q96IT0 Fatty acid synthase	1		1		1
FBN2_HUMAN	FBN2	P35556	3	4.4226e-14	3	Fibrillin-2	P35556 Fibrillin-2	1		1		1				+
FKBP4_HUMAN	FKBP4	Q02790	2	8.92277e-15	3	Peptidyl-prolyl cis-trans isomerase FKBP4	Q02790 Peptidyl-prolyl cis-trans isomerase FKBP4	1			1	1		+				+
FLOT2_HUMAN	FLOT2	Q14254	3	3.91575e-14	3	Flotillin-2	Q14254 Flotillin-2	2				1	+			+		+
FREM1_HUMAN	FREM1	Q5H8C1	3	1.29965e-14	3	FRAS1-related extracellular matrix protein 1	Q5H8C1 FRAS1-related extracellular matrix protein 1	3										+
FZD3_HUMAN	FZD3	Q9NPG1	1	1.03063e-14	3	Frizzled-3	Q9NPG1 Frizzled-3	1		2								+
FZD7_HUMAN	FZD7	O75084	2	2.78646e-19	3	Frizzled-7	O75084 Frizzled-7	2		1							+	+
GNA13_HUMAN	GNA13	Q14344	3	1.46262e-12	3	Guanine nucleotide-binding protein subunit alpha-13	Q14344 Guanine nucleotide-binding protein subunit alpha-13	3					+	+		+	+	+
GOLI4_HUMAN	GOLIM4	O00461	1	3.12094e-15	3	Golgi integral membrane protein 4	O00461 Golgi integral membrane protein 4	1	1			1	+					+
GPR37_HUMAN	GPR37	O15354	2	1.1226e-17	3	Probable G-protein coupled receptor 37	O15354 Probable G-protein coupled receptor 37	1				2
GRHPR_HUMAN	GRHPR	Q9UBQ7	1	5.8894e-20	3	Glyoxylate reductase/hydroxypyruvate reductase	Q9UBQ7 Glyoxylate reductase/hydroxypyruvate reductase	2				1	+		+	+	+	+
GSTO2_HUMAN	GSTO2	Q9H4Y5	3	1.3413e-14	3	Glutathione S-transferase omega-2	Q9H4Y5 Glutathione S-transferase omega-2					3
GTR14_HUMAN	SLC2A14	Q8TDB8	3	2.6085e-16	3	Solute carrier family 2, facilitated glucose transporter member 14	Q8TDB8 Solute carrier family 2, facilitated glucose transporter member 14					3
HDGF_HUMAN	HDGF	P51858	4	6.5817e-12	3	Hepatoma-derived growth factor	P51858 Hepatoma-derived growth factor					3			+			+
HNRPD_HUMAN		Q9UCE8	4	9.2333e-14	3	Heterogeneous nuclear ribonucleoprotein D0	Q9UCE8 Heterogeneous nuclear ribonucleoprotein D0					3
HNRPM_HUMAN	HNRNPM	P52272	2	1.0872e-18	3	Heterogeneous nuclear ribonucleoprotein M	P52272 Heterogeneous nuclear ribonucleoprotein M	1			1	1		+				+
HNRPQ_HUMAN	SYNCRIP	Q9Y583	3	2.1224e-15	3	Heterogeneous nuclear ribonucleoprotein Q	Q9Y583 Heterogeneous nuclear ribonucleoprotein Q					3
HSP74_HUMAN	HSPA4	P34932	1	1.26815e-15	3	Heat shock 70 kDa protein 4	P34932 Heat shock 70 kDa protein 4	1		1	1		+		+	+		+
HXK3_HUMAN	HK3	P52790	5	2.6208e-15	3	Hexokinase-3	P52790 Hexokinase-3					3	+				+	+
ICAL_HUMAN	CAST	P20810	3	6.3135e-12	3	Calpastatin	P20810 Calpastatin		1			2			+			+
IGDC4_HUMAN		Q8TDY8	1	1.51777e-18	3	Immunoglobulin superfamily DCC subclass member 4	Q8TDY8 Immunoglobulin superfamily DCC subclass member 4	2	1					+				+
ISM2_HUMAN		Q8N501	2	5.89119e-14	3	Isthmin-2	Q8N501 Isthmin-2	2		1
ITFG3_HUMAN	ITFG3	Q9H0X4	3	1.05506e-15	3	Protein ITFG3	Q9H0X4 Protein ITFG3	3										+
K1549_HUMAN	KIAA1549	Q9HCM3	1	4.62483e-17	3	UPF0606 protein KIAA1549	Q9HCM3 UPF0606 protein KIAA1549	2			1		+					+
K1C16_HUMAN	KRT16	P08779	3	1.0273e-18	3	Keratin, type I cytoskeletal 16	P08779 Keratin, type I cytoskeletal 16					3		+		+	+	+
KAD2_HUMAN	AK2	Q8TCY3	3	1.2142e-16	3	Adenylate kinase 2, mitochondrial	Q8TCY3 Adenylate kinase 2, mitochondrial					3
LEG9_HUMAN	LGALS9	O00182	1	7.0373e-16	3	Galectin-9	O00182 Galectin-9	3					+		+	+		+
LRRN1_HUMAN	LRRN1	Q6UXK5	1	2.48686e-14	3	Leucine-rich repeat neuronal protein 1	Q6UXK5 Leucine-rich repeat neuronal protein 1	2				1						+
LV107_HUMAN		P06316	1	5.01719e-15	3	Ig lambda chain V-I region BL2	P06316 Ig lambda chain V-I region BL2	1	1		1							+
LV402_HUMAN		P01716	3	3.9403e-15	3	Ig lambda chain V-IV region X	P01716 Ig lambda chain V-IV region X			1		2
M1BL1_HUMAN			1	1.20341e-17	3			2				1
MAP4_HUMAN	MAP4	P27816	1	1.20058e-14	3	Microtubule-associated protein 4	P27816 Microtubule-associated protein 4	2	1									+
MB12A_HUMAN			2	4.35866e-17	3			3
MENT_HUMAN			1	2.14019e-16	3			1	1		1
MPP5_HUMAN	MPP5	Q8N3R9	2	3.71294e-14	3	MAGUK p55 subfamily member 5	Q8N3R9 MAGUK p55 subfamily member 5	2	1					+				+
MRC1_HUMAN	MRC1	P22897	2	3.7746e-15	3	Macrophage mannose receptor 1	P22897 Macrophage mannose receptor 1		1			2	+		+		+	+
MSMP_HUMAN		Q1L6U9	1	5.40749e-15	3	Prostate-associated microseminoprotein	Q1L6U9 Prostate-associated microseminoprotein	1	1		1						+	+
MUCEN_HUMAN	EMCN	Q9ULC0	2	7.19085e-15	3	Endomucin	Q9ULC0 Endomucin	2		1			+		+			+
MYH7_HUMAN		Q92679	2	3.1973e-19	3	Myosin-7	Q92679 Myosin-7					3
MYO1D_HUMAN	MYO1D	O94832	1	1.12237e-15	3	Myosin-Id	O94832 Myosin-Id	1	1	1				+				+
NDRG1_HUMAN	DRG1; NDRG1	Q92597	3	2.1798e-16	3	Protein NDRG1	Q92597 Protein NDRG1	1			1	1						+
NDRG2_HUMAN		Q96FD3	2	7.60296e-16	3	Protein NDRG2	Q96FD3 Protein NDRG2	2	1
NIT2_HUMAN	NIT2	Q9NQR4	2	3.08209e-16	3	Omega-amidase NIT2	Q9NQR4 Omega-amidase NIT2	2		1			+		+	+	+	+
NPCL1_HUMAN	NPC1L1	Q9UHC9	1	1.9193e-18	3	Niemann-Pick C1-like protein 1	Q9UHC9 Niemann-Pick C1-like protein 1	1		1		1						+
NPNT_HUMAN	NPNT	Q6UXI9	2	1.4126e-16	3	Nephronectin	Q6UXI9 Nephronectin					3			+			+
NTRK2_HUMAN	NTRK2	Q16620	2	2.7356e-18	3	BDNF/NT-3 growth factors receptor	Q16620 BDNF/NT-3 growth factors receptor	1		1		1						+
PACN3_HUMAN	PACSIN3	Q9UKS6	2	1.62314e-14	3	Protein kinase C and casein kinase substrate in neurons protein 3	Q9UKS6 Protein kinase C and casein kinase substrate in neurons protein 3	3						+				+
PDIA4_HUMAN	PDIA4	P13667	4	1.7076e-16	3	Protein disulfide-isomerase A4	P13667 Protein disulfide-isomerase A4			2		1					+	+
PDXK_HUMAN	PDXK	O00764	2	5.7751e-19	3	Pyridoxal kinase	O00764 Pyridoxal kinase	1			1	1	+	+				+
PE2R3_HUMAN	PTGER3	P43115	1	3.9706e-15	3	Prostaglandin E2 receptor EP3 subtype	P43115 Prostaglandin E2 receptor EP3 subtype			1		2	+
PFD3_HUMAN	VBP1	P61758	2	2.4194e-28	3	Prefoldin subunit 3	P61758 Prefoldin subunit 3			1		2						+
PGDH_HUMAN	HPGD	P15428	3	1.01383e-16	3	15-hydroxyprostaglandin dehydrogenase [NAD+]	P15428 15-hydroxyprostaglandin dehydrogenase [NAD+]			3			+			+		+
PLEK_HUMAN	PLEK	P08567	6	5.3907e-18	3	Pleckstrin	P08567 Pleckstrin					3
PPIC_HUMAN	PPIC	P45877	2	4.49219e-14	3	Peptidyl-prolyl cis-trans isomerase C	P45877 Peptidyl-prolyl cis-trans isomerase C	1				2	+	+	+	+	+	+
PRS23_HUMAN	PRSS23	O95084	2	2.2165e-13	3	Serine protease 23	O95084 Serine protease 23	1				2		+				+
PRS6B_HUMAN	PSMC4	P43686	2	1.2788e-19	3	26S protease regulatory subunit 6B	P43686 26S protease regulatory subunit 6B					3						+
PSA4_HUMAN	PSMA4	P25789	4	4.94278e-16	3	Proteasome subunit alpha type-4	P25789 Proteasome subunit alpha type-4	1		1		1		+		+		+
PSB1_HUMAN	PSMB1	P20618	2	3.45641e-13	3	Proteasome subunit beta type-1	P20618 Proteasome subunit beta type-1	1		1	1		+	+		+	+	+
PSMD2_HUMAN	PSMD2	Q13200	3	6.536e-20	3	26S proteasome non-ATPase regulatory subunit 2	Q13200 26S proteasome non-ATPase regulatory subunit 2					3			+			+
PSME1_HUMAN	PSME1	Q06323	4	1.4511e-19	3	Proteasome activator complex subunit 1	Q06323 Proteasome activator complex subunit 1		1	1		1		+		+		+
PTN6_HUMAN	PTPN6	P29350	4	5.6502e-22	3	Tyrosine-protein phosphatase non-receptor type 6	P29350 Tyrosine-protein phosphatase non-receptor type 6					3						+
PTPRC_HUMAN	PTPRC	P08575	3	1.1922e-18	3	Receptor-type tyrosine-protein phosphatase C	P08575 Receptor-type tyrosine-protein phosphatase C					3
PTPRD_HUMAN	PTPRD	P23468	2	3.06575e-14	3	Receptor-type tyrosine-protein phosphatase delta	P23468 Receptor-type tyrosine-protein phosphatase delta	1		1		1	+					+
PYGB_HUMAN	PYGB	P11216	3	5.6836e-16	3	Glycogen phosphorylase, brain form	P11216 Glycogen phosphorylase, brain form					3	+	+			+	+
RAB1A_HUMAN	RAB1A	P62820	2	1.4865e-15	3	Ras-related protein Rab-1A	P62820 Ras-related protein Rab-1A			1		2	+	+		+		+
RAB4B_HUMAN	RAB4B	P61018	2	3.1594e-15	3	Ras-related protein Rab-4B	P61018 Ras-related protein Rab-4B	1		1		1						+
RAP1B_HUMAN	RAP1B	P61224	2	4.9268e-18	3	Ras-related protein Rap-1b	P61224 Ras-related protein Rap-1b	2				1	+	+	+			+
RB11A_HUMAN	RAB11A	P62491	4	3.1813e-14	3	Ras-related protein Rab-11A	P62491 Ras-related protein Rab-11A			1		2				+	+
RB33B_HUMAN	RAB33B	Q9H082	1	2.25981e-14	3	Ras-related protein Rab-33B	Q9H082 Ras-related protein Rab-33B	1		2				+
RET1_HUMAN	RBP1	P09455	4	8.56e-15	3	Retinol-binding protein 1	P09455 Retinol-binding protein 1		1			2
RHOC_HUMAN	RHOC	P08134	1	8.88036e-19	3	Rho-related GTP-binding protein RhoC	P08134 Rho-related GTP-binding protein RhoC	2				1	+					+
RRAS2_HUMAN	RRAS2	P62070	2	8.2612e-15	3	Ras-related protein R-Ras2	P62070 Ras-related protein R-Ras2	3					+	+		+	+	+
RUXE_HUMAN	SNRPE	P62304	2	1.0999e-20	3	Small nuclear ribonucleoprotein E	P62304 Small nuclear ribonucleoprotein E					3
S10AA_HUMAN	S100A10	P60903	4	3.5117e-12	3	Protein S100-A10	P60903 Protein S100-A10		1			2		+				+
S15A2_HUMAN	SLC15A2	Q16348	2	2.10883e-14	3	Solute carrier family 15 member 2	Q16348 Solute carrier family 15 member 2	2		1				+				+
S6A19_HUMAN	SLC6A19	Q695T7	1	5.9889e-17	3	Sodium-dependent neutral amino acid transporter B(0)AT1	Q695T7 Sodium-dependent neutral amino acid transporter B(0)AT1	1		1		1	+	+		+	+	+
SC5A2_HUMAN	SLC5A2	P31639	1	2.97255e-16	3	Sodium/glucose cotransporter 2	P31639 Sodium/glucose cotransporter 2	3						+			+	+
SC5AC_HUMAN	SLC5A12	Q1EHB4	2	2.22629e-15	3	Sodium-coupled monocarboxylate transporter 2	Q1EHB4 Sodium-coupled monocarboxylate transporter 2	1		1	1							+
SCN2B_HUMAN	SCN2B	O60939	2	2.52624e-16	3	Sodium channel subunit beta-2	O60939 Sodium channel subunit beta-2	2		1							+	+
SCNNG_HUMAN		Q96TD2	4	8.6682e-16	3	Amiloride-sensitive sodium channel subunit gamma	Q96TD2 Amiloride-sensitive sodium channel subunit gamma					3
SLIK6_HUMAN	SLITRK6	Q9H5Y7	1	2.44123e-15	3	SLIT and NTRK-like protein 6	Q9H5Y7 SLIT and NTRK-like protein 6	1		2				+				+
SN_HUMAN	SIGLEC1	Q9BZZ2	3	5.52859e-14	3	Sialoadhesin	Q9BZZ2 Sialoadhesin		1	2					+			+
SNP29_HUMAN	SNAP29	O95721	3	2.3402e-12	3	Synaptosomal-associated protein 29	O95721 Synaptosomal-associated protein 29			2		1
SORCN_HUMAN	SRI	P30626	4	3.99387e-20	3	Sorcin	P30626 Sorcin	1		1		1	+			+		+
SRP68_HUMAN	SRP68	Q9UHB9	1	8.6217e-21	3	Signal recognition particle 68 kDa protein	Q9UHB9 Signal recognition particle 68 kDa protein					3
SYPL1_HUMAN	SYPL1	Q16563	1	3.90577e-15	3	Synaptophysin-like protein 1	Q16563 Synaptophysin-like protein 1	2		1				+	+	+	+	+
SYUG_HUMAN	SNCG	O76070	2	4.1003e-16	3	Gamma-synuclein	O76070 Gamma-synuclein			2		1		+				+
TAF10_HUMAN	TAF10	Q12962	1	4.4177e-25	3	Transcription initiation factor TFIID subunit 10	Q12962 Transcription initiation factor TFIID subunit 10	1			1	1	+
TB182_HUMAN	TNKS1BP1	Q9C0C2	3	2.4373e-17	3	182 kDa tankyrase-1-binding protein	Q9C0C2 182 kDa tankyrase-1-binding protein					3						+
TCO1_HUMAN	TCN1	P20061	3	2.8456e-23	3	Transcobalamin-1	P20061 Transcobalamin-1					3					+	+
TCTP_HUMAN	TPT1	P13693	3	5.1212e-27	3	Translationally-controlled tumor protein	P13693 Translationally-controlled tumor protein	1			1	1						+
TFG_HUMAN	TFG	Q92734	2	4.88897e-17	3	Protein TFG	Q92734 Protein TFG		1	1		1						+
TKNK_HUMAN	TAC3	Q9UHF0	2	3.8592e-17	3	Tachykinin-3	Q9UHF0 Tachykinin-3	1				2	+					+
TLR2_HUMAN	TLR2	O60603	4	2.1183e-21	3	Toll-like receptor 2	O60603 Toll-like receptor 2	1				2					+	+
TM182_HUMAN	TMEM182	Q6ZP80	2	1.2271e-13	3	Transmembrane protein 182	Q6ZP80 Transmembrane protein 182	1		1		1
TMG2_HUMAN	PRRG2	O14669	1	1.4545e-23	3	Transmembrane gamma-carboxyglutamic acid protein 2	O14669 Transmembrane gamma-carboxyglutamic acid protein 2					3
TMM25_HUMAN	TMEM25	Q96MW9	2	1.1112e-15	3	Transmembrane protein 25	Q96MW9 Transmembrane protein 25	1				2	+
TMOD3_HUMAN	TMOD3	Q9NYL9	3	1.0132e-15	3	Tropomodulin-3	Q9NYL9 Tropomodulin-3	1		1		1					+	+
TPM3L_HUMAN		A6NL28	3	9.9019e-15	3	Putative tropomyosin alpha-3 chain-like protein	A6NL28 Putative tropomyosin alpha-3 chain-like protein					3						+
UGGG1_HUMAN	UGCGL1	Q9NYU2	5	3.4141e-20	3	UDP-glucose:glycoprotein glucosyltransferase 1	Q9NYU2 UDP-glucose:glycoprotein glucosyltransferase 1					3						+
UGPA_HUMAN	UGP2	Q16851	5	7.3361e-14	3	UTP--glucose-1-phosphate uridylyltransferase	Q16851 UTP--glucose-1-phosphate uridylyltransferase					3		+				+
VATB1_HUMAN	ATP6V1B1	P15313	2	3.15902e-19	3	V-type proton ATPase subunit B, kidney isoform	P15313 V-type proton ATPase subunit B, kidney isoform	1			1	1	+					+
VP37B_HUMAN	VPS37B	Q9H9H4	2	1.31279e-19	3	Vacuolar protein sorting-associated protein 37B	Q9H9H4 Vacuolar protein sorting-associated protein 37B	2		1			+	+		+		+
VPS18_HUMAN	VPS18	Q9P253	3	1.5601e-11	3	Vacuolar protein sorting-associated protein 18 homolog	Q9P253 Vacuolar protein sorting-associated protein 18 homolog		1			2
ZAGL2_HUMAN		A8MXB1	1	2.28522e-14	3	Putative zinc-alpha-2-glycoprotein-like 2	A8MXB1 Putative zinc-alpha-2-glycoprotein-like 2			3
1C04_HUMAN	HLA-C	P30504	3	2.1598e-14	2	HLA class I histocompatibility antigen, Cw-4 alpha chain	P30504 HLA class I histocompatibility antigen, Cw-4 alpha chain					2
ADA15_HUMAN	ADAM15	Q13444	1	7.64181e-14	2	Disintegrin and metalloproteinase domain-containing protein 15	Q13444 Disintegrin and metalloproteinase domain-containing protein 15	1			1							+
ADHX_HUMAN	ADH5	P11766	2	2.22347e-15	2	Alcohol dehydrogenase class-3	P11766 Alcohol dehydrogenase class-3	2					+	+		+		+
AGR3_HUMAN	AGR3	Q8TD06	1	3.52047e-16	2	Anterior gradient protein 3 homolog	Q8TD06 Anterior gradient protein 3 homolog	1			1
AIF1_HUMAN	AIF1	P55008	2	2.2121e-16	2	Allograft inflammatory factor 1	P55008 Allograft inflammatory factor 1					2
AL1L2_HUMAN	ALDH1L2	Q3SY69	1	9.20658e-15	2	Probable 10-formyltetrahydrofolate dehydrogenase ALDH1L2	Q3SY69 Probable 10-formyltetrahydrofolate dehydrogenase ALDH1L2	2										+
AMPL_HUMAN	LAP3	P28838	1	1.32309e-19	2	Cytosol aminopeptidase	P28838 Cytosol aminopeptidase	2					+	+				+
AN32B_HUMAN	ANP32B	Q92688	2	2.6904e-14	2	Acidic leucine-rich nuclear phosphoprotein 32 family member B	Q92688 Acidic leucine-rich nuclear phosphoprotein 32 family member B					2		+				+
ANGL6_HUMAN	ANGPTL6	Q8NI99	2	3.7725e-15	2	Angiopoietin-related protein 6	Q8NI99 Angiopoietin-related protein 6			1		1	+			+		+
ANKY1_HUMAN	ANKMY1	Q9P2S6	1	3.67708e-14	2	Ankyrin repeat and MYND domain-containing protein 1	Q9P2S6 Ankyrin repeat and MYND domain-containing protein 1	1			1
ANPRA_HUMAN	NPR1	P16066	2	1.82964e-13	2	Atrial natriuretic peptide receptor 1	P16066 Atrial natriuretic peptide receptor 1	2									+	+
ANXA7_HUMAN	ANXA7	P20073	2	1.6982e-17	2	Annexin A7	P20073 Annexin A7	1				1	+			+		+
AOC3_HUMAN	AOC3	Q16853	2	1.684e-22	2	Membrane primary amine oxidase	Q16853 Membrane primary amine oxidase					2						+
APEX1_HUMAN	APEX1; HAP1	P27695	3	2.027e-15	2	DNA-(apurinic or apyrimidinic site) lyase	P27695 DNA-(apurinic or apyrimidinic site) lyase	1				1						+
ARF1_HUMAN	ARF1	P84077	2	5.98025e-17	2	ADP-ribosylation factor 1	P84077 ADP-ribosylation factor 1			2			+	+		+	+	+
ARK72_HUMAN	AKR7A2	O43488	2	7.87181e-14	2	Aflatoxin B1 aldehyde reductase member 2	O43488 Aflatoxin B1 aldehyde reductase member 2	1				1	+	+		+		+
ARPC3_HUMAN		O15145	2	1.4031e-15	2	Actin-related protein 2/3 complex subunit 3	O15145 Actin-related protein 2/3 complex subunit 3					2	+	+				+
ASM_HUMAN	SMPD1	P17405	2	5.29707e-13	2	Sphingomyelin phosphodiesterase	P17405 Sphingomyelin phosphodiesterase			2			+		+	+	+	+
AT12A_HUMAN	ATP12A	P54707	2	2.74738e-16	2	Potassium-transporting ATPase alpha chain 2	P54707 Potassium-transporting ATPase alpha chain 2	1				1						+
BAF_HUMAN	BANF1	O75531	2	4.8121e-20	2	Barrier-to-autointegration factor	O75531 Barrier-to-autointegration factor					2	+				+	+
BETAT_HUMAN			1	1.6115e-15	2							2
BT3A1_HUMAN	BTN3A1	O00481	1	5.2939e-16	2	Butyrophilin subfamily 3 member A1	O00481 Butyrophilin subfamily 3 member A1			1		1						+
BTNL8_HUMAN	BTNL8	Q6UX41	2	6.83114e-13	2	Butyrophilin-like protein 8	Q6UX41 Butyrophilin-like protein 8	1		1
C1QC_HUMAN	C1QC	P02747	2	2.79755e-14	2	Complement C1q subcomponent subunit C	P02747 Complement C1q subcomponent subunit C			2								+
CALL3_HUMAN	CALML3	P27482	2	6.87219e-16	2	Calmodulin-like protein 3	P27482 Calmodulin-like protein 3	1		1			+	+			+	+
CATK_HUMAN	CTSK; CTSO	P43235	2	1.88547e-13	2	Cathepsin K	P43235 Cathepsin K	1				1
CATL2_HUMAN	CTSL2	O60911	2	2.76979e-15	2	Cathepsin L2	O60911 Cathepsin L2	1		1				+		+	+	+
CBX1_HUMAN	CBX1	P83916	2	1.2432e-22	2	Chromobox protein homolog 1	P83916 Chromobox protein homolog 1					2
CCD80_HUMAN	CCDC80	Q76M96	1	1.67988e-16	2	Coiled-coil domain-containing protein 80	Q76M96 Coiled-coil domain-containing protein 80		1	1						+
CCS_HUMAN	CCS	O14618	1	4.18513e-15	2	Copper chaperone for superoxide dismutase	O14618 Copper chaperone for superoxide dismutase	1				1						+
CD109_HUMAN		Q6MZI7	2	3.9846e-14	2	CD109 antigen	Q6MZI7 CD109 antigen	1				1
CD2AP_HUMAN	CD2AP	Q9Y5K6	2	2.61522e-14	2	CD2-associated protein	Q9Y5K6 CD2-associated protein	2					+	+		+		+
CD38_HUMAN	CD38	P28907	2	4.939e-16	2	ADP-ribosyl cyclase 1	P28907 ADP-ribosyl cyclase 1					2			+			+
CHM4C_HUMAN	CHMP4C	Q96CF2	2	5.389e-22	2	Charged multivesicular body protein 4c	Q96CF2 Charged multivesicular body protein 4c					2		+	+	+	+	+
CHP1_HUMAN		Q99653	3	3.852e-14	2	Calcium-binding protein p22	Q99653 Calcium-binding protein p22	1				1		+				+
CKAP4_HUMAN	CKAP4	Q07065	2	3.0969e-13	2	Cytoskeleton-associated protein 4	Q07065 Cytoskeleton-associated protein 4					2						+
CLUL1_HUMAN	CLUL1	Q15846	2	4.08101e-13	2	Clusterin-like protein 1	Q15846 Clusterin-like protein 1	2						+			+	+
CNN2_HUMAN	CNN2	Q99439	1	1.9833e-19	2	Calponin-2	Q99439 Calponin-2					2						+
COL10_HUMAN	COLEC10	Q9Y6Z7	1	7.75815e-18	2	Collectin-10	Q9Y6Z7 Collectin-10	1			1
COMT_HUMAN	COMT	P21964	1	1.1163e-17	2	Catechol O-methyltransferase	P21964 Catechol O-methyltransferase					2	+	+				+
CPPED_HUMAN		Q9BRF8	3	7.59505e-16	2	Calcineurin-like phosphoesterase domain-containing protein 1	Q9BRF8 Calcineurin-like phosphoesterase domain-containing protein 1		1			1						+
CPZIP_HUMAN	RCSD1	Q6JBY9	3	8.1556e-15	2	CapZ-interacting protein	Q6JBY9 CapZ-interacting protein					2
CRAC1_HUMAN	CEP68; CRTAC1	Q9NQ79	2	9.229e-17	2	Cartilage acidic protein 1	Q9NQ79 Cartilage acidic protein 1	1				1						+
CRCT1_HUMAN	CRCT1	Q9UGL9	1	2.49819e-20	2	Cysteine-rich C-terminal protein 1	Q9UGL9 Cysteine-rich C-terminal protein 1	1			1
CRDL1_HUMAN	CHRDL1	Q9BU40	1	1.3402e-14	2	Chordin-like protein 1	Q9BU40 Chordin-like protein 1			1		1
CRLD1_HUMAN	CRISPLD1	Q9H336	2	1.5383e-17	2	Cysteine-rich secretory protein LCCL domain-containing 1	Q9H336 Cysteine-rich secretory protein LCCL domain-containing 1			1		1	+		+
CRLF1_HUMAN	CRLF1	O75462	3	6.5186e-19	2	Cytokine receptor-like factor 1	O75462 Cytokine receptor-like factor 1					2
CYFP1_HUMAN	CYFIP1	Q7L576	2	1.57692e-14	2	Cytoplasmic FMR1-interacting protein 1	Q7L576 Cytoplasmic FMR1-interacting protein 1			2				+			+	+
DDAH1_HUMAN	DDAH1	O94760	1	9.0545e-23	2	N(G),N(G)-dimethylarginine dimethylaminohydrolase 1	O94760 N(G),N(G)-dimethylarginine dimethylaminohydrolase 1					2	+	+	+	+	+	+
DDB1_HUMAN	DDB1	Q16531	2	6.5624e-16	2	DNA damage-binding protein 1	Q16531 DNA damage-binding protein 1	1				1						+
DEF3_HUMAN	DEFA3	P59666	3	1.0664e-12	2	Neutrophil defensin 3	P59666 Neutrophil defensin 3					2			+
DHAK_HUMAN	DAK	Q3LXA3	3	3.1486e-19	2	Bifunctional ATP-dependent dihydroxyacetone kinase/FAD-AMP lyase (cyclizing)	Q3LXA3 Bifunctional ATP-dependent dihydroxyacetone kinase/FAD-AMP lyase (cyclizing)	1				1	+	+	+	+		+
DP13A_HUMAN	APPL1	Q9UKG1	2	1.62878e-14	2	DCC-interacting protein 13-alpha	Q9UKG1 DCC-interacting protein 13-alpha	1				1		+			+	+
DYL1_HUMAN	DLC1; DYNLL1	P63167	1	3.84905e-14	2	Dynein light chain 1, cytoplasmic	P63167 Dynein light chain 1, cytoplasmic		1	1								+
EDAR_HUMAN	EDAR	Q9UNE0	2	9.1551e-18	2	Tumor necrosis factor receptor superfamily member EDAR	Q9UNE0 Tumor necrosis factor receptor superfamily member EDAR	1				1						+
EMIL1_HUMAN	EMILIN1	Q9Y6C2	2	9.6301e-15	2	EMILIN-1	Q9Y6C2 EMILIN-1			1		1		+				+
EMIL2_HUMAN	EMILIN2	Q9BXX0	1	2.58833e-14	2	EMILIN-2	Q9BXX0 EMILIN-2			1		1
ERMAP_HUMAN	ERMAP	Q96PL5	1	2.4523e-16	2	Erythroid membrane-associated protein	Q96PL5 Erythroid membrane-associated protein	1				1	+			+	+
ERO1A_HUMAN	ERO1L	Q96HE7	3	8.7316e-14	2	ERO1-like protein alpha	Q96HE7 ERO1-like protein alpha					2	+	+			+	+
EST2_HUMAN	CES2	O00748	1	2.42825e-15	2	Carboxylesterase 2	O00748 Carboxylesterase 2	2										+
F13A_HUMAN	F13A1	P00488	2	8.6584e-14	2	Coagulation factor XIII A chain	P00488 Coagulation factor XIII A chain					2
FA8_HUMAN	F8	P00451	2	1.3963e-23	2	Coagulation factor VIII	P00451 Coagulation factor VIII					2						+
FCG2C_HUMAN	FCGR2C	P31995	1	5.79805e-15	2	Low affinity immunoglobulin gamma Fc region receptor II-c	P31995 Low affinity immunoglobulin gamma Fc region receptor II-c			1		1
FLOT1_HUMAN	FLOT1	O75955	2	1.82588e-15	2	Flotillin-1	O75955 Flotillin-1	1		1			+	+		+		+
FNDC4_HUMAN	FNDC4	Q9H6D8	2	8.8335e-13	2	Fibronectin type III domain-containing protein 4	Q9H6D8 Fibronectin type III domain-containing protein 4					2
FOH1B_HUMAN		Q9HBA9	1	1.6999e-19	2	Putative N-acetylated-alpha-linked acidic dipeptidase	Q9HBA9 Putative N-acetylated-alpha-linked acidic dipeptidase	1				1
FRRS1_HUMAN	FRRS1	Q6ZNA5	2	2.5377e-20	2	Ferric-chelate reductase 1	Q6ZNA5 Ferric-chelate reductase 1					2	+			+	+
FUBP1_HUMAN	FUBP1	Q96AE4	3	1.469e-11	2	Far upstream element-binding protein 1	Q96AE4 Far upstream element-binding protein 1					2						+
GALT1_HUMAN	GALNT1	Q10472	1	1.21359e-18	2	Polypeptide N-acetylgalactosaminyltransferase 1	Q10472 Polypeptide N-acetylgalactosaminyltransferase 1	2										+
GALT2_HUMAN	GALNT2	Q10471	2	3.8952e-15	2	Polypeptide N-acetylgalactosaminyltransferase 2	Q10471 Polypeptide N-acetylgalactosaminyltransferase 2	1				1						+
GMFG_HUMAN	GMFG	O60234	2	4.7649e-14	2	Glia maturation factor gamma	O60234 Glia maturation factor gamma					2					+	+
GPC6_HUMAN	GPC6	Q9Y625	1	1.54164e-14	2	Glypican-6	Q9Y625 Glypican-6	1	1							+	+	+
H10_HUMAN	H1F0	P07305	2	2.699e-13	2	Histone H1.0	P07305 Histone H1.0			1		1						+
H11_HUMAN	HIST1H1A	Q02539	2	1.5656e-14	2	Histone H1.1	Q02539 Histone H1.1			1		1
HBM_HUMAN		Q6B0K9	2	2.10019e-17	2	Hemoglobin subunit mu	Q6B0K9 Hemoglobin subunit mu	2					+	+			+	+
HCDH_HUMAN	HADH	Q16836	1	4.99943e-14	2	Hydroxyacyl-coenzyme A dehydrogenase, mitochondrial	Q16836 Hydroxyacyl-coenzyme A dehydrogenase, mitochondrial	2						+	+	+		+
HECA2_HUMAN	HEPACAM2	A8MVW5	2	4.78147e-15	2	HEPACAM family member 2	A8MVW5 HEPACAM family member 2	1		1
HNRCL_HUMAN	HNRNPCL1	O60812	4	4.3597e-15	2	Heterogeneous nuclear ribonucleoprotein C-like 1	O60812 Heterogeneous nuclear ribonucleoprotein C-like 1					2						+
HORN_HUMAN	HRNR	Q86YZ3	2	1.1636e-15	2	Hornerin	Q86YZ3 Hornerin					2	+	+		+	+	+
HPPD_HUMAN	HPD	P32754	1	6.42413e-17	2	4-hydroxyphenylpyruvate dioxygenase	P32754 4-hydroxyphenylpyruvate dioxygenase	1			1		+	+		+		+
HPRT_HUMAN	HPRT1	P00492	2	9.2553e-25	2	Hypoxanthine-guanine phosphoribosyltransferase	P00492 Hypoxanthine-guanine phosphoribosyltransferase					2	+	+		+	+	+
HS905_HUMAN		Q58FG0	2	2.32361e-13	2	Putative heat shock protein HSP 90-alpha A5	Q58FG0 Putative heat shock protein HSP 90-alpha A5			1		1						+
HV309_HUMAN		P01770	2	1.1471e-15	2	Ig heavy chain V-III region NIE	P01770 Ig heavy chain V-III region NIE		1			1		+				+
IGS11_HUMAN	IGSF11	Q5DX21	2	6.3622e-22	2	Immunoglobulin superfamily member 11	Q5DX21 Immunoglobulin superfamily member 11					2				+		+
IL7RA_HUMAN	IL7R	Q6NWM3	1	8.69819e-14	2	Interleukin-7 receptor subunit alpha	Q6NWM3 Interleukin-7 receptor subunit alpha	1	1
IL8_HUMAN	IL8	Q9UCR9	1	2.5064e-17	2	Interleukin-8	Q9UCR9 Interleukin-8					2
IMMT_HUMAN		Q8TAJ5	1	1.27329e-14	2	Mitochondrial inner membrane protein	Q8TAJ5 Mitochondrial inner membrane protein	1			1
IRPL1_HUMAN	IL1RAPL1	Q9NZN1	2	1.3282e-17	2	Interleukin-1 receptor accessory protein-like 1	Q9NZN1 Interleukin-1 receptor accessory protein-like 1					2					+	+
ITIH5_HUMAN		Q96K70	2	7.9997e-13	2	Inter-alpha-trypsin inhibitor heavy chain H5	Q96K70 Inter-alpha-trypsin inhibitor heavy chain H5	1				1
K1199_HUMAN	KIAA1199	Q8WUJ3	2	9.93601e-13	2	Protein KIAA1199	Q8WUJ3 Protein KIAA1199	1		1
KINH_HUMAN	KIF5B	P33176	3	1.9647e-18	2	Kinesin-1 heavy chain	P33176 Kinesin-1 heavy chain	1				1		+				+
KLK8_HUMAN		Q9UQ47	1	3.20201e-16	2	Kallikrein-8	Q9UQ47 Kallikrein-8	1			1
LAMC2_HUMAN	LAMC2	Q13753	1	1.98121e-17	2	Laminin subunit gamma-2	Q13753 Laminin subunit gamma-2	1				1						+
LAMC3_HUMAN	LAMC3	Q9Y6N6	1	1.34771e-14	2	Laminin subunit gamma-3	Q9Y6N6 Laminin subunit gamma-3	1			1
LIPL_HUMAN	LPL	P06858	3	4.2965e-23	2	Lipoprotein lipase	P06858 Lipoprotein lipase					2		+	+	+		+
LIRA1_HUMAN	LILRA1	O75019	1	1.69763e-15	2	Leukocyte immunoglobulin-like receptor subfamily A member 1	O75019 Leukocyte immunoglobulin-like receptor subfamily A member 1			2								+
LIRA2_HUMAN	LILRA2	Q8N149	1	2.5658e-14	2	Leukocyte immunoglobulin-like receptor subfamily A member 2	Q8N149 Leukocyte immunoglobulin-like receptor subfamily A member 2			2								+
LRP4_HUMAN	LRP4	O75096	1	1.35346e-15	2	Low-density lipoprotein receptor-related protein 4	O75096 Low-density lipoprotein receptor-related protein 4	2						+			+
LRRF1_HUMAN	LRRFIP1	Q32MZ4	3	2.945e-17	2	Leucine-rich repeat flightless-interacting protein 1	Q32MZ4 Leucine-rich repeat flightless-interacting protein 1					2						+
LSHB_HUMAN	LHB	P01229	1	5.38992e-14	2	Lutropin subunit beta	P01229 Lutropin subunit beta	1		1						+	+	+
LTOR5_HUMAN			3	5.5334e-17	2			1				1
LV109_HUMAN		P06888	1	4.34054e-15	2	Ig lambda chain V-I region EPS	P06888 Ig lambda chain V-I region EPS	1			1
LV206_HUMAN		P01709	1	4.95431e-15	2	Ig lambda chain V-II region MGC	P01709 Ig lambda chain V-II region MGC		1	1
LY86_HUMAN	LY86	O95711	1	5.6297e-20	2	Lymphocyte antigen 86	O95711 Lymphocyte antigen 86					2					+
MER34_HUMAN			1	1.57189e-17	2			2
MFGM_HUMAN	MFGE8	Q08431	2	7.0344e-17	2	Lactadherin	Q08431 Lactadherin	1				1		+				+
MGAT1_HUMAN	MGAT1	P26572	1	6.8418e-14	2	Alpha-1,3-mannosyl-glycoprotein 2-beta-N-acetylglucosaminyltransferase	P26572 Alpha-1,3-mannosyl-glycoprotein 2-beta-N-acetylglucosaminyltransferase			1		1					+	+
MT1B_HUMAN	MT1B	P07438	3	1.6747e-15	2	Metallothionein-1B	P07438 Metallothionein-1B					2
MXRA5_HUMAN	MXRA5	Q9NR99	2	2.21866e-18	2	Matrix-remodeling-associated protein 5	Q9NR99 Matrix-remodeling-associated protein 5	2						+	+	+	+	+
NAC3_HUMAN	SLC8A3	P57103	2	4.60656e-17	2	Sodium/calcium exchanger 3	P57103 Sodium/calcium exchanger 3			1		1
NEBL_HUMAN	NEBL	O76041	1	3.94943e-14	2	Nebulette	O76041 Nebulette	1			1
NEDD8_HUMAN	NEDD8	Q15843	2	3.3743e-18	2	NEDD8	Q15843 NEDD8					2	+	+			+	+
NHLC2_HUMAN	NHLRC2	Q8NBF2	1	6.86989e-17	2	NHL repeat-containing protein 2	Q8NBF2 NHL repeat-containing protein 2	1		1								+
NRG3_HUMAN	NRG3	P56975	1	7.4634e-21	2	Pro-neuregulin-3, membrane-bound isoform	P56975 Pro-neuregulin-3, membrane-bound isoform					2
NTNG1_HUMAN	NTNG1	Q9Y2I2	1	2.1037e-17	2	Netrin-G1	Q9Y2I2 Netrin-G1	1				1		+
NUCB2_HUMAN	NUCB2	P80303	2	1.0043e-18	2	Nucleobindin-2	P80303 Nucleobindin-2					2			+			+
OSMR_HUMAN	OSMR	Q99650	1	3.21573e-17	2	Oncostatin-M-specific receptor subunit beta	Q99650 Oncostatin-M-specific receptor subunit beta	1			1							+
OSTM1_HUMAN	OSTM1	Q86WC4	1	9.86417e-17	2	Osteopetrosis-associated transmembrane protein 1	Q86WC4 Osteopetrosis-associated transmembrane protein 1	1		1
OSTN_HUMAN	OSTN	P61366	1	7.3914e-14	2	Osteocrin	P61366 Osteocrin					2	+
PCDGH_HUMAN		Q9Y5G0	2	1.2367e-17	2	Protocadherin gamma-B5	Q9Y5G0 Protocadherin gamma-B5					2						+
PDE3A_HUMAN	PDE3A	Q14432	2	1.8218e-15	2	cGMP-inhibited 3',5'-cyclic phosphodiesterase A	Q14432 cGMP-inhibited 3',5'-cyclic phosphodiesterase A					2
PDLI2_HUMAN	PDLIM2	Q96JY6	2	4.69361e-14	2	PDZ and LIM domain protein 2	Q96JY6 PDZ and LIM domain protein 2	1		1								+
PGM2_HUMAN	PGM2	Q96G03	3	7.1929e-14	2	Phosphoglucomutase-2	Q96G03 Phosphoglucomutase-2			1		1		+			+	+
PKHD1_HUMAN	PKHD1	Q8TCZ9	1	4.83886e-21	2	Fibrocystin	Q8TCZ9 Fibrocystin	1		1			+	+		+
PLOD1_HUMAN	PLOD1	Q02809	2	5.09216e-16	2	Procollagen-lysine,2-oxoglutarate 5-dioxygenase 1	Q02809 Procollagen-lysine,2-oxoglutarate 5-dioxygenase 1	2									+	+
PLS1_HUMAN	PLSCR1	O15162	1	1.44221e-15	2	Phospholipid scramblase 1	O15162 Phospholipid scramblase 1	1		1			+	+	+	+		+
PNCB_HUMAN	NAPRT1	Q6XQN6	3	2.1478e-13	2	Nicotinate phosphoribosyltransferase	Q6XQN6 Nicotinate phosphoribosyltransferase					2	+				+	+
PODO_HUMAN	NPHS2	Q9NP85	1	7.99728e-14	2	Podocin	Q9NP85 Podocin	1	1					+			+	+
PP1R7_HUMAN	PPP1R7	Q15435	1	2.31671e-17	2	Protein phosphatase 1 regulatory subunit 7	Q15435 Protein phosphatase 1 regulatory subunit 7	1		1			+	+	+			+
PRAM_HUMAN	PRAM1	Q96QH2	2	2.1337e-16	2	PML-RARA-regulated adapter molecule 1	Q96QH2 PML-RARA-regulated adapter molecule 1					2
PROF2_HUMAN	PFN2	P35080	2	1.08559e-15	2	Profilin-2	P35080 Profilin-2		1	1			+	+		+
PROSC_HUMAN	PROSC	O94903	1	1.2563e-16	2	Proline synthase co-transcribed bacterial homolog protein	O94903 Proline synthase co-transcribed bacterial homolog protein	1				1						+
PRS27_HUMAN	PRSS27	Q9BQR3	2	3.90847e-13	2	Serine protease 27	Q9BQR3 Serine protease 27			2								+
PS1C2_HUMAN	PSORS1C2	Q9UIG4	1	2.8365e-15	2	Psoriasis susceptibility 1 candidate gene 2 protein	Q9UIG4 Psoriasis susceptibility 1 candidate gene 2 protein					2	+
PSA_HUMAN	NPEPPS	P55786	2	1.06296e-14	2	Puromycin-sensitive aminopeptidase	P55786 Puromycin-sensitive aminopeptidase			2			+	+		+		+
PSA5_HUMAN	PSMA5	P28066	2	1.69756e-13	2	Proteasome subunit alpha type-5	P28066 Proteasome subunit alpha type-5			1		1				+	+	+
PTBP1_HUMAN	PTBP1	P26599	3	8.7431e-18	2	Polypyrimidine tract-binding protein 1	P26599 Polypyrimidine tract-binding protein 1					2			+		+	+
PTN13_HUMAN		Q8IWH7	2	2.60261e-16	2	Tyrosine-protein phosphatase non-receptor type 13	Q8IWH7 Tyrosine-protein phosphatase non-receptor type 13		1	1
QCR6_HUMAN	UQCRH	P07919	2	1.1405e-18	2	Cytochrome b-c1 complex subunit 6, mitochondrial	P07919 Cytochrome b-c1 complex subunit 6, mitochondrial					2
RA1L2_HUMAN		Q32P51	3	1.93826e-19	2	Heterogeneous nuclear ribonucleoprotein A1-like 2	Q32P51 Heterogeneous nuclear ribonucleoprotein A1-like 2	1				1						+
RAB10_HUMAN	RAB10	P61026	2	1.37477e-13	2	Ras-related protein Rab-10	P61026 Ras-related protein Rab-10	1				1	+	+		+	+	+
RAB1B_HUMAN	RAB1B	Q9H0U4	1	1.277e-14	2	Ras-related protein Rab-1B	Q9H0U4 Ras-related protein Rab-1B					2	+			+		+
RAB4A_HUMAN	RAB4A	P20338	2	1.6043e-15	2	Ras-related protein Rab-4A	P20338 Ras-related protein Rab-4A	1				1					+	+
RCN3_HUMAN	RCN3	Q96D15	2	3.7065e-14	2	Reticulocalbin-3	Q96D15 Reticulocalbin-3	1				1	+					+
RGMC_HUMAN	HFE2	Q6ZVN8	1	4.6819e-17	2	Hemojuvelin	Q6ZVN8 Hemojuvelin					2
ROCK1_HUMAN	ROCK1	Q13464	3	1.9515e-13	2	Rho-associated protein kinase 1	Q13464 Rho-associated protein kinase 1					2					+
RRBP1_HUMAN		Q9H476	1	7.29452e-16	2	Ribosome-binding protein 1	Q9H476 Ribosome-binding protein 1	2
S10AD_HUMAN	S100A13	Q99584	1	9.67243e-14	2	Protein S100-A13	Q99584 Protein S100-A13	2					+	+			+	+
S36A2_HUMAN	SLC36A2	Q495M3	2	2.03384e-13	2	Proton-coupled amino acid transporter 2	Q495M3 Proton-coupled amino acid transporter 2	2					+			+		+
SCG3_HUMAN	SCG3	Q8WXD2	1	3.46621e-24	2	Secretogranin-3	Q8WXD2 Secretogranin-3	1			1
SEM5A_HUMAN	SEMA5A	Q13591	2	5.88225e-16	2	Semaphorin-5A	Q13591 Semaphorin-5A	1				1	+	+		+	+	+
SEM7A_HUMAN	SEMA7A	O75326	1	4.40732e-20	2	Semaphorin-7A	O75326 Semaphorin-7A	2							+	+		+
SH3L2_HUMAN	SH3BGRL2	Q9BPY5	1	1.91431e-14	2	SH3 domain-binding glutamic acid-rich-like protein 2	Q9BPY5 SH3 domain-binding glutamic acid-rich-like protein 2	1		1			+
SLIT1_HUMAN	SLIT1	O75093	1	2.6595e-17	2	Slit homolog 1 protein	O75093 Slit homolog 1 protein	1		1
SMOC2_HUMAN	SMAP2	Q9H1L4	1	2.1492e-18	2	SPARC-related modular calcium-binding protein 2	Q9H1L4 SPARC-related modular calcium-binding protein 2					2
SP16H_HUMAN	SUPT16H	Q9Y5B9	1	1.87901e-15	2	FACT complex subunit SPT16	Q9Y5B9 FACT complex subunit SPT16	1			1
SPTB2_HUMAN	SPTBN1	Q01082	3	1.4905e-17	2	Spectrin beta chain, brain 1	Q01082 Spectrin beta chain, brain 1					2		+				+
SRCRL_HUMAN		A1L4H1	2	1.8381e-16	2	Scavenger receptor cysteine-rich domain-containing protein LOC284297	A1L4H1 Scavenger receptor cysteine-rich domain-containing protein LOC284297			1		1						+
SRSF3_HUMAN			2	5.1141e-16	2							2
STAB2_HUMAN	STAB2	Q8WWQ8	2	2.37035e-14	2	Stabilin-2	Q8WWQ8 Stabilin-2	1				1	+	+		+	+	+
SYCN_HUMAN	SYCN	Q0VAF6	1	3.59066e-16	2	Syncollin	Q0VAF6 Syncollin	1			1
TCPZ_HUMAN	CCT6A	P40227	1	2.0938e-21	2	T-complex protein 1 subunit zeta	P40227 T-complex protein 1 subunit zeta					2						+
TEBP_HUMAN	PTGES3	Q15185	1	1.70257e-15	2	Prostaglandin E synthase 3	Q15185 Prostaglandin E synthase 3		1	1					+			+
THIC_HUMAN	ACAT2	Q9BWD1	2	4.50311e-13	2	Acetyl-CoA acetyltransferase, cytosolic	Q9BWD1 Acetyl-CoA acetyltransferase, cytosolic		1			1		+			+	+
TM1L2_HUMAN	TOM1L2	Q6ZVM7	3	3.6592e-22	2	TOM1-like protein 2	Q6ZVM7 TOM1-like protein 2	1				1		+	+			+
TM9S3_HUMAN	TM9SF3	Q9HD45	2	2.8272e-13	2	Transmembrane 9 superfamily member 3	Q9HD45 Transmembrane 9 superfamily member 3			1		1				+		+
TNR21_HUMAN	TNFRSF21	O75509	1	2.53087e-14	2	Tumor necrosis factor receptor superfamily member 21	O75509 Tumor necrosis factor receptor superfamily member 21	1			1							+
TXD15_HUMAN	TXNDC15	Q96J42	2	3.0373e-19	2	Thioredoxin domain-containing protein 15	Q96J42 Thioredoxin domain-containing protein 15	1				1
UB2L3_HUMAN	UBE2L3	P68036	1	2.95447e-14	2	Ubiquitin-conjugating enzyme E2 L3	P68036 Ubiquitin-conjugating enzyme E2 L3	1	1				+					+
UB2V1_HUMAN		Q9H4J4	3	4.7131e-20	2	Ubiquitin-conjugating enzyme E2 variant 1	Q9H4J4 Ubiquitin-conjugating enzyme E2 variant 1			1		1
UBE2N_HUMAN	UBE2N	P61088	2	8.91202e-13	2	Ubiquitin-conjugating enzyme E2 N	P61088 Ubiquitin-conjugating enzyme E2 N	1				1	+	+		+	+	+
ULK3_HUMAN	ULK3	Q6PHR2	2	1.0533e-14	2	Serine/threonine-protein kinase ULK3	Q6PHR2 Serine/threonine-protein kinase ULK3	1				1		+		+		+
VATB2_HUMAN	ATP6V1B2	P21281	2	1.0389e-19	2	V-type proton ATPase subunit B, brain isoform	P21281 V-type proton ATPase subunit B, brain isoform	1				1		+	+		+	+
VATE1_HUMAN	ATP6V1E1	P36543	2	4.7156e-14	2	V-type proton ATPase subunit E 1	P36543 V-type proton ATPase subunit E 1			1		1	+					+
VEGFC_HUMAN	VEGFC	P49767	1	2.55291e-17	2	Vascular endothelial growth factor C	P49767 Vascular endothelial growth factor C			1		1					+
VGFR2_HUMAN	KDR	P35968	2	1.182e-18	2	Vascular endothelial growth factor receptor 2	P35968 Vascular endothelial growth factor receptor 2	1				1					+	+
VILI_HUMAN	VIL1	P09327	2	2.34271e-13	2	Villin-1	P09327 Villin-1			2				+			+	+
VP37C_HUMAN	VPS37C	A5D8V6	2	4.29585e-15	2	Vacuolar protein sorting-associated protein 37C	A5D8V6 Vacuolar protein sorting-associated protein 37C	2								+		+
VSTM1_HUMAN	VSTM1	Q6UX27	1	6.99752e-18	2	V-set and transmembrane domain-containing protein 1	Q6UX27 V-set and transmembrane domain-containing protein 1			2								+
WFD12_HUMAN	WFDC12	Q8WWY7	1	2.93085e-14	2	WAP four-disulfide core domain protein 12	Q8WWY7 WAP four-disulfide core domain protein 12	1		1								+
1433F_HUMAN	YWHAH	Q04917	2	6.0671e-19	1	14-3-3 protein eta	Q04917 14-3-3 protein eta					1		+			+	+
1A25_HUMAN	HLA-A	P18462	1	1.8031e-17	1	HLA class I histocompatibility antigen, A-25 alpha chain	P18462 HLA class I histocompatibility antigen, A-25 alpha chain					1	+		+	+
1B35_HUMAN	HLA-B	P30474	1	2.16741e-18	1	HLA class I histocompatibility antigen, B-35 alpha chain	P30474 HLA class I histocompatibility antigen, B-35 alpha chain		1
1B54_HUMAN	HLA-B	P30492	1	2.3369e-16	1	HLA class I histocompatibility antigen, B-54 alpha chain	P30492 HLA class I histocompatibility antigen, B-54 alpha chain					1
1C01_HUMAN	HLA-C	P30499	1	3.1764e-14	1	HLA class I histocompatibility antigen, Cw-1 alpha chain	P30499 HLA class I histocompatibility antigen, Cw-1 alpha chain					1						+
2B18_HUMAN	HLA-DRB1	Q9BCP2	1	7.95564e-15	1	HLA class II histocompatibility antigen, DRB1-8 beta chain	Q9BCP2 HLA class II histocompatibility antigen, DRB1-8 beta chain		1
5NTD_HUMAN	NT5E	P21589	1	2.0943e-20	1	5'-nucleotidase	P21589 5'-nucleotidase					1
ABCA8_HUMAN	ABCA8	O94911	2	3.4854e-16	1	ATP-binding cassette sub-family A member 8	O94911 ATP-binding cassette sub-family A member 8					1
ABHEA_HUMAN	ABHD14A	Q9BUJ0	1	7.78567e-14	1	Abhydrolase domain-containing protein 14A	Q9BUJ0 Abhydrolase domain-containing protein 14A	1										+
AJAP1_HUMAN	AJAP1	Q9UKB5	1	8.68446e-15	1	Adherens junction-associated protein 1	Q9UKB5 Adherens junction-associated protein 1	1
AK1C1_HUMAN	AKR1C1	Q04828	1	2.43652e-15	1	Aldo-keto reductase family 1 member C1	Q04828 Aldo-keto reductase family 1 member C1	1					+				+
AL8A1_HUMAN	ALDH8A1	Q9H2A2	1	4.2666e-16	1	Aldehyde dehydrogenase family 8 member A1	Q9H2A2 Aldehyde dehydrogenase family 8 member A1					1	+					+
AMPD3_HUMAN	AMPD3	Q01432	1	3.8691e-14	1	AMP deaminase 3	Q01432 AMP deaminase 3					1						+
AMPH_HUMAN	AMPH	P49418	1	1.03502e-14	1	Amphiphysin	P49418 Amphiphysin	1					+					+
APOBR_HUMAN			1	1.4782e-20	1							1
AR13B_HUMAN	ARL13B	Q3SXY8	1	2.02085e-14	1	ADP-ribosylation factor-like protein 13B	Q3SXY8 ADP-ribosylation factor-like protein 13B	1						+				+
ARF3_HUMAN	ARF3	P61204	1	8.045e-16	1	ADP-ribosylation factor 3	P61204 ADP-ribosylation factor 3					1	+				+	+
ARHG1_HUMAN	ARHGEF1	Q92888	1	8.6818e-20	1	Rho guanine nucleotide exchange factor 1	Q92888 Rho guanine nucleotide exchange factor 1					1		+
B3AT_HUMAN		P02730	1	2.256e-15	1	Band 3 anion transport protein	P02730 Band 3 anion transport protein					1					+
B3GN8_HUMAN	B3GNT8	Q7Z7M8	1	3.09131e-16	1	UDP-GlcNAc:betaGal beta-1,3-N-acetylglucosaminyltransferase 8	Q7Z7M8 UDP-GlcNAc:betaGal beta-1,3-N-acetylglucosaminyltransferase 8	1						+			+	+
BAIP2_HUMAN	BAIAP2	Q9UQB8	1	6.14702e-16	1	Brain-specific angiogenesis inhibitor 1-associated protein 2	Q9UQB8 Brain-specific angiogenesis inhibitor 1-associated protein 2	1						+				+
BGLR_HUMAN	GUSB	P08236	1	2.21189e-23	1	Beta-glucuronidase	P08236 Beta-glucuronidase			1			+	+	+	+	+	+		+
BLMH_HUMAN	BLMH	Q13867	1	9.40729e-15	1	Bleomycin hydrolase	Q13867 Bleomycin hydrolase	1					+	+		+		+
BTF3_HUMAN	BTF3	P20290	1	1.682e-17	1	Transcription factor BTF3	P20290 Transcription factor BTF3					1
CA159_HUMAN	C1orf159	Q96HA4	1	5.12466e-16	1	Uncharacterized protein C1orf159	Q96HA4 Uncharacterized protein C1orf159			1
CAH14_HUMAN	CA14	Q9ULX7	1	1.0847e-15	1	Carbonic anhydrase 14	Q9ULX7 Carbonic anhydrase 14			1						+		+
CALCA_HUMAN	CALCA	P06881	1	1.1669e-18	1	Calcitonin gene-related peptide 1	P06881 Calcitonin gene-related peptide 1					1	+
CALD1_HUMAN	CAD; CALD1	Q05682	2	1.6836e-18	1	Caldesmon	Q05682 Caldesmon					1						+
CANB1_HUMAN	PPP3R1	P63098	1	5.2174e-28	1	Calcineurin subunit B type 1	P63098 Calcineurin subunit B type 1					1
[truncated: 194 more rows]

## Sheet: S3
Supplementary Table S3:	List of proteins that are not detected by previous urine proteome studies using 2D LC or comparable approaches							Count of PSMs for individual proteins across different disease or healthy conditions
Protein	Gene symbol	Accession	CountOfPeptide	MSGFDB_SpecEValue_min	Total of PSMs	Protein Des_short	Protein Description_full	Healthy Individuals (HI)	Acute renal rejection (AR)	Renal tranplant with stable graft (STA)	Non-specific proteinuria patients (NS)	Prostate cancer (PC)
A1AT_HUMAN	SERPINA1	Q86U18	206	1.0116e-24	4729	Alpha-1-antitrypsin	Q86U18 Alpha-1-antitrypsin	157	702	394	2102	1374
TRFL_HUMAN	LTF	Q8TCD2	207	3.9222e-26	3105	Lactotransferrin	Q8TCD2 Lactotransferrin	43	21	33	41	2967
IGLL5_HUMAN	IGLL5		47	1.8712e-24	1891			20	189	284	206	1192
CO4A_HUMAN	C4A	Q5JQM8	149	1.93761e-26	1220	Complement C4-A	Q5JQM8 Complement C4-A	96	339	222	355	208
AACT_HUMAN	SERPINA3	Q6NSC9	68	3.8571e-30	1175	Alpha-1-antichymotrypsin	Q6NSC9 Alpha-1-antichymotrypsin	51	35	206	226	657
MASP2_HUMAN	MASP2	Q9H498	60	3.0225e-25	997	Mannan-binding lectin serine protease 2	Q9H498 Mannan-binding lectin serine protease 2	31	80	144	75	667
FINC_HUMAN	FN1	Q9HAP3	153	1.81413e-29	769	Fibronectin	Q9HAP3 Fibronectin	101	62	211	85	310
LAC2_HUMAN			17	9.3063e-22	764		IGLC3_HUMAN Immunoglobulin lambda constant 3	5	72	78	75	534
IC1_HUMAN	SERPING1	Q96FE0	73	2.07732e-21	678	Plasma protease C1 inhibitor	Q96FE0 Plasma protease C1 inhibitor	59	124	227	148	120
PEPA3_HUMAN	PGA3		24	1.4619e-18	483			11	35	119	45	273
HBB_HUMAN	HBB	Q549N7	60	1.0139e-21	423	Hemoglobin subunit beta	Q549N7 Hemoglobin subunit beta	24	121	56	49	173
CATC_HUMAN	CTSC	Q8WYA8	41	9.386e-27	423	Dipeptidyl peptidase 1	Q8WYA8 Dipeptidyl peptidase 1	22	30	61	46	264
CO1A1_HUMAN	COL1A1	Q9UML6	78	4.50851e-26	402	Collagen alpha-1(I) chain	Q9UML6 Collagen alpha-1(I) chain	47	23	90	41	201
CFAH_HUMAN	CFH	Q9NU86	71	2.16763e-22	375	Complement factor H	Q9NU86 Complement factor H	57	93	78	88	59
CD44_HUMAN	CD44	Q9H5A5	16	3.58719e-20	367	CD44 antigen	Q9H5A5 CD44 antigen	11	38	115	73	130
INS_HUMAN	INS	P01308	13	4.4918e-24	294	Insulin	P01308 Insulin	1		2	1	290
ATRN_HUMAN	ATRN	Q9NTQ3	62	5.7727e-24	289	Attractin	Q9NTQ3 Attractin	49	31	81	49	79
TENX_HUMAN	TNXB	Q9UMG7	86	2.0626e-29	258	Tenascin-X	Q9UMG7 Tenascin-X	59	25	60	21	93
HAVR2_HUMAN	HAVCR2		13	1.96028e-21	243		Hepatitis A virus cellular receptor 2	11	14	50	18	150
VIME_HUMAN	VIM	Q96ML2	71	1.1744e-23	243	Vimentin	Q96ML2 Vimentin	4	1	6		232
COIA1_HUMAN	COL18A1	Q96T70	47	2.97501e-25	242	Collagen alpha-1(XVIII) chain	Q96T70 Collagen alpha-1(XVIII) chain	29	22	32	28	131
SHPS1_HUMAN	SIRPA	Q9UIJ6	20	1.45771e-23	237	Tyrosine-protein phosphatase non-receptor type substrate 1	Q9UIJ6 Tyrosine-protein phosphatase non-receptor type substrate 1	17	15	34	20	151
PRIO_HUMAN	PRNP	Q96E70	36	1.41815e-27	234	Major prion protein	Q96E70 Major prion protein	26	18	65	19	106
ENOA_HUMAN	ENO1	Q6GMP2	65	2.8209e-24	213	Alpha-enolase	Q6GMP2 Alpha-enolase	14	5	39	10	145
TYB4_HUMAN	TMSB4X	P62328	23	7.789e-18	210	Thymosin beta-4	P62328 Thymosin beta-4	15	18	31	27	119
CO1A2_HUMAN	COL1A2	Q9UML5	44	1.5828e-19	169	Collagen alpha-2(I) chain	Q9UML5 Collagen alpha-2(I) chain	28	9	52	14	66
SPB3_HUMAN	SERPINB3	Q8IXI3	40	2.89795e-24	164	Serpin B3	Q8IXI3 Serpin B3	23	11	104	26
FBLN1_HUMAN	FBLN1	Q9UC21	28	9.44264e-25	157	Fibulin-1	Q9UC21 Fibulin-1	18	15	44	24	56
MATN4_HUMAN	MATN4	Q9H1F8	9	2.6247e-17	143	Matrilin-4	Q9H1F8 Matrilin-4	5	8	84	19	27
FLNB_HUMAN	FLNB	Q8WXT2	25	4.07966e-25	129	Filamin-B	Q8WXT2 Filamin-B	7	12	19	4	87
RENR_HUMAN	ATP6AP2	Q9UG89	9	4.5143e-21	125	Renin receptor	Q9UG89 Renin receptor	2		2	1	120
A4_HUMAN	APP	Q9UCB6	27	1.04968e-25	122	Amyloid beta A4 protein	Q9UCB6 Amyloid beta A4 protein	20	7	33	14	48
H31_HUMAN	H3C1	Q6NWP9	13	1.218e-24	118	Histone H3.1	Q6NWP9 Histone H3.1					118
LAC3_HUMAN			5	1.11004e-19	104			3	33	33	32	3
CALM_HUMAN		Q96HK3	15	1.981e-25	98	Calmodulin	Q96HK3 Calmodulin	4	1	5	1	87
CBPQ_HUMAN	CPQ		19	1.39599e-22	93		Q9Y646 Carboxypeptidase Q	15	12	30	18	18
MUC5B_HUMAN	MUC5B	Q7M4S5	36	3.2772e-26	90	Mucin-5B	Q7M4S5 Mucin-5B	12	9	11	11	47
SCG2_HUMAN	SCG2	P13521	10	1.27926e-16	89	Secretogranin-2	P13521 Secretogranin-2	5	34	30	12	8
CDSN_HUMAN	CDSN	Q9UIN7	11	8.1987e-17	85	Corneodesmosin	Q9UIN7 Corneodesmosin	3	4	7	5	66
MSLN_HUMAN	MSLN	Q9UK57	16	5.7125e-23	84	Mesothelin	Q9UK57 Mesothelin	8	11	29	13	23
BPI_HUMAN	BPI	Q9H203	30	1.5055e-21	79	Bactericidal permeability-increasing protein	Q9H203 Bactericidal permeability-increasing protein					79
MUC1_HUMAN	MUC1	Q16615	12	4.2181e-23	74	Mucin-1	Q16615 Mucin-1	10	11	19	13	21
HMCN2_HUMAN	HMCN2		30	8.67529e-27	72			14	4	23	5	26
1433Z_HUMAN	YWHAZ	Q6NUR9	20	3.4197e-20	67	14-3-3 protein zeta/delta	Q6NUR9 14-3-3 protein zeta/delta	11	6	7	4	39
MGAL1_HUMAN		Q6ZN80	6	5.22097e-18	63	Putative maltase-glucoamylase-like protein FLJ16351	Q6ZN80 Putative maltase-glucoamylase-like protein FLJ16351	6	7	27	15	8
H2B1B_HUMAN	H2BC3	P33778	12	7.7941e-20	62	Histone H2B type 1-B	P33778 Histone H2B type 1-B	2		2	1	57
C1S_HUMAN	C1S	Q9UCV4	16	1.8252e-23	62	Complement C1s subcomponent	Q9UCV4 Complement C1s subcomponent	7	5	5	10	35
CO2A1_HUMAN	COL2A1	Q96IT5	22	4.50744e-19	60	Collagen alpha-1(II) chain	Q96IT5 Collagen alpha-1(II) chain	19	8	22	6	5
DNER_HUMAN	DNER	Q9UDM2	13	8.36626e-22	60	Delta and Notch-like epidermal growth factor-related receptor	Q9UDM2 Delta and Notch-like epidermal growth factor-related receptor	10		18	9	23
ITB1_HUMAN	ITGB1	Q14622	16	1.68836e-17	58	Integrin beta-1	Q14622 Integrin beta-1	11	5	19	5	18
CO4B_HUMAN	C4B	Q9UIP5	9	1.18354e-25	57	Complement C4-B	Q9UIP5 Complement C4-B	6	7	13	17	14
LV601_HUMAN		P01721	8	1.06979e-17	53	Ig lambda chain V-VI region AR	P01721 Ig lambda chain V-VI region AR	5	5	2	5	36
CO3A1_HUMAN	COL3A1	Q6LDJ3	15	3.78147e-18	53	Collagen alpha-1(III) chain	Q6LDJ3 Collagen alpha-1(III) chain	7	3	8	4	31
CASQ1_HUMAN	CASQ1	P31415	14	1.05211e-20	49	Calsequestrin-1	P31415 Calsequestrin-1	11	8	13	15	2
CHIT1_HUMAN	CHIT1	Q13231	19	4.76154e-22	46	Chitotriosidase-1	Q13231 Chitotriosidase-1	3		6	3	34
K2C8_HUMAN	KRT8	Q6P4C7	18	1.9682e-18	45	Keratin, type II cytoskeletal 8	Q6P4C7 Keratin, type II cytoskeletal 8	3	9	6	4	23
SLAF5_HUMAN	CD84	Q8WLP1	8	4.24459e-23	45	SLAM family member 5	Q8WLP1 SLAM family member 5	7	4	10	6	18
TR10C_HUMAN	TNFRSF10C	O14798	7	7.3644e-18	43	Tumor necrosis factor receptor superfamily member 10C	O14798 Tumor necrosis factor receptor superfamily member 10C	4		6		33
MATN3_HUMAN	MATN3	O15232	9	4.05675e-19	41	Matrilin-3	O15232 Matrilin-3	8	5	20	8
IGFR1_HUMAN	IGFLR1		8	4.5955e-17	39	IGF-like family receptor 1	Q9H665	7	1	8	4	19
IDD_HUMAN	DGCR2	P98153	5	6.2059e-23	39	Integral membrane protein DGCR2/IDD	P98153 Integral membrane protein DGCR2/IDD	2	2	3	1	31
UPAR_HUMAN	PLAUR	Q9UD69	11	3.2173e-24	38	Urokinase plasminogen activator surface receptor	Q9UD69 Urokinase plasminogen activator surface receptor	7	2	9	3	17
CLM1_HUMAN	CD300LF	Q8NAF5	7	4.87568e-17	37	CMRF35-like molecule 1	Q8NAF5 CMRF35-like molecule 1	3	3	13	2	16
AOC1_HUMAN	AOC1		18	2.82818e-18	36	Amiloride-sensitive amine oxidase [copper-containing]	P19801	17	2	9	6	2
CLMP_HUMAN	CLMP		6	3.2425e-21	35	CXADR-like membrane protein	Q9H6B4	5	6	12	7	5
HV310_HUMAN		P01771	2	5.7094e-16	34	Ig heavy chain V-III region HIL	P01771 Ig heavy chain V-III region HIL	2	14	4	10	4
HV311_HUMAN	IGHV3-11	P01772	6	2.0213e-15	34	Ig heavy chain V-III region KOL	P01772 Ig heavy chain V-III region KOL	4	6	6	10	8
SPTN1_HUMAN	SPTAN1		18	5.1757e-23	33			1		1		31
LC1L1_HUMAN	LCN1P1	Q5VSP4	4	1.9506e-20	33	Putative lipocalin 1-like protein 1	Q5VSP4 Putative lipocalin 1-like protein 1	3	3	8	5	14
CD209_HUMAN	CD209	Q96QQ2	9	1.3058e-20	33	CD209 antigen	Q96QQ2 CD209 antigen	5	1	5	2	20
H33_HUMAN	H3-3A	P84243	4	3.9431e-22	31	Histone H3.3	P84243 Histone H3.3					31
FGFR1_HUMAN	FGFR1	Q14307	8	3.828e-16	31	Basic fibroblast growth factor receptor 1	Q14307 Basic fibroblast growth factor receptor 1	6	3	11	1	10
MYLK_HUMAN	MYLK	Q5MYA0	11	7.2563e-21	31	Myosin light chain kinase, smooth muscle	Q5MYA0 Myosin light chain kinase, smooth muscle	4	1	5	2	19
HYAL1_HUMAN	HYAL1	Q8NFK8	11	3.80736e-21	30	Hyaluronidase-1	Q8NFK8 Hyaluronidase-1	7	2	13	1	7
PECA1_HUMAN	PECAM1	Q9NQS9	7	1.4399e-14	30	Platelet endothelial cell adhesion molecule	Q9NQS9 Platelet endothelial cell adhesion molecule	3		3	4	20
PLGB_HUMAN	PLGLB1	Q02325	4	2.14093e-16	29	Plasminogen-related protein B	Q02325 Plasminogen-related protein B	3	6	1	9	10
GGACT_HUMAN	GGACT		8	5.1825e-27	28	Gamma-glutamylaminecyclotransferase	Q9BVM4	6	2	7	5	8
TITIN_HUMAN	TTN		13	4.1925e-18	28			2	3	3	1	19
PRPC_HUMAN	PRH1	P02810	6	1.90613e-19	27	Salivary acidic proline-rich phosphoprotein 1/2	P02810 Salivary acidic proline-rich phosphoprotein 1/2	3	6	14	3	1
CYTL1_HUMAN	CYTL1	Q9NRR1	8	1.20097e-16	27	Cytokine-like protein 1	Q9NRR1 Cytokine-like protein 1	8	4	4	11
CO6A2_HUMAN	COL6A2	Q6P0Q1	11	2.70816e-19	26	Collagen alpha-2(VI) chain	Q6P0Q1 Collagen alpha-2(VI) chain	5	3	8	4	6
H2A1A_HUMAN	H2AC1	Q96QV6	6	9.0893e-15	26	Histone H2A type 1-A	Q96QV6 Histone H2A type 1-A	1	1		1	23
CO5A2_HUMAN	COL5A2	Q96QB0	4	3.30497e-15	25	Collagen alpha-2(V) chain	Q96QB0 Collagen alpha-2(V) chain	3	5	3	2	12
ADIRF_HUMAN	ADIRF		12	1.2553e-20	24	Adipogenesis regulatory factor	Q15847	1		5	1	17
EFC14_HUMAN	EFCAB14		7	5.5833e-20	23	EF-hand calcium-binding domain-containing protein 14	O75071	5	1	6	4	7
APOL1_HUMAN	APOL1	O14791	4	9.38067e-19	23	Apolipoprotein L1	O14791 Apolipoprotein L1	2	2	2	3	14
H31T_HUMAN	H3-4	Q16695	5	5.2318e-14	23	Histone H3.1t	Q16695 Histone H3.1t					23
MIEN1_HUMAN	MIEN1		5	1.2481e-20	22	Migration and invasion enhancer 1	Q9BRT3	3	1	3	1	14
HMGN2_HUMAN	HMGN2	P05204	3	1.31145e-12	22	Non-histone chromosomal protein HMG-17	P05204 Non-histone chromosomal protein HMG-17	1	3	5	2	11
LV605_HUMAN		P06319	2	2.2962e-18	22	Ig lambda chain V-VI region EB4	P06319 Ig lambda chain V-VI region EB4	2	4	3	4	9
FGFR2_HUMAN	FGFR2	Q9UQH7	4	2.71209e-18	22	Fibroblast growth factor receptor 2	Q9UQH7 Fibroblast growth factor receptor 2	4	2	7	4	5
TRY1_HUMAN	PRSS1	Q9HAN4	2	5.54109e-16	21	Trypsin-1	Q9HAN4 Trypsin-1	1	2	2	4	12
MZB1_HUMAN	MZB1		6	7.45124e-23	20			4	2	5	4	5
PAL4A_HUMAN	PPIAL4A	A2BFH1	4	1.02767e-18	20	Peptidylprolyl cis-trans isomerase A-like 4A	A2BFH1 Peptidylprolyl cis-trans isomerase A-like 4A	2	2	2	3	11
KV103_HUMAN		P01595	2	3.86868e-14	20	Ig kappa chain V-I region Bi	P01595 Ig kappa chain V-I region Bi	1	6	5	4	4
HV207_HUMAN		P01825	5	2.0567e-19	19	Ig heavy chain V-II region NEWM	P01825 Ig heavy chain V-II region NEWM	1	3	1		14
MUC24_HUMAN	CD164	Q04900	2	3.4377e-13	19	Sialomucin core protein 24	Q04900 Sialomucin core protein 24	1	1	5	1	11
CP054_HUMAN	C16orf54	Q6UWD8	3	5.2362e-15	19	Transmembrane protein C16orf54	Q6UWD8 Transmembrane protein C16orf54					19
TPM1_HUMAN	TPM1	Q96IK2	9	3.76413e-22	19	Tropomyosin alpha-1 chain	Q96IK2 Tropomyosin alpha-1 chain	1	2	3		13
PRR24_HUMAN			3	2.5059e-12	18	Putative transmembrane protein INAFM1	C9JVW0	1		1		16
OSTCN_HUMAN	BGLAP	P02818	6	1.23811e-13	18	Osteocalcin	P02818 Osteocalcin	3	3	6	2	4
MOG_HUMAN	MOG	Q96KV1	4	1.07094e-16	18	Myelin-oligodendrocyte glycoprotein	Q96KV1 Myelin-oligodendrocyte glycoprotein	3	1	4	2	8
OGFD3_HUMAN	OGFOD3		8	9.82351e-17	17			7		4	3	3
HCLS1_HUMAN	HCLS1	P14317	7	2.0493e-15	17	Hematopoietic lineage cell-specific protein	P14317 Hematopoietic lineage cell-specific protein					17
CCL14_HUMAN	CCL14	Q16627	5	1.0275e-18	17	C-C motif chemokine 14	Q16627 C-C motif chemokine 14	4	1	5	6	1
RGAG4_HUMAN		Q5HYW3	4	1.20277e-12	17	Retrotransposon gag domain-containing protein 4	Q5HYW3 Retrotransposon gag domain-containing protein 4	4		3	10
CNT3B_HUMAN	CNTNAP3B	Q9H7W3	2	1.40964e-15	17	Contactin-associated protein-like 3B	Q9H7W3 Contactin-associated protein-like 3B	2	4	7	4
ADAM8_HUMAN	ADAM8	P78325	5	5.94994e-20	16	Disintegrin and metalloproteinase domain-containing protein 8	P78325 Disintegrin and metalloproteinase domain-containing protein 8	2	2	6	2	4
POSTN_HUMAN	POSTN	Q15063	6	2.1723e-24	16	Periostin	Q15063 Periostin	2	1		1	12
SVEP1_HUMAN	SVEP1	Q8NBT9	1	1.427e-15	16	Sushi, von Willebrand factor type A, EGF and pentraxin domain-containing protein 1	Q8NBT9 Sushi, von Willebrand factor type A, EGF and pentraxin domain-containing protein 1					16
CD36_HUMAN	CD36	Q9BZN4	6	1.787e-17	16	Platelet glycoprotein 4	Q9BZN4 Platelet glycoprotein 4	1		2	1	12
MCP_HUMAN	CD46	Q9NNW2	4	3.2309e-14	16	Membrane cofactor protein	Q9NNW2 Membrane cofactor protein	2	1	3	1	9
BIN2_HUMAN	BIN2	Q9UBW5	7	6.4828e-20	16	Bridging integrator 2	Q9UBW5 Bridging integrator 2			1		15
BPIB1_HUMAN	BPIFB1		3	6.5239e-16	15			1	3	2	6	3
PLDX1_HUMAN	PLXDC1		11	2.13274e-17	15			9	1	4	1
LV205_HUMAN		P01708	5	5.8347e-17	15	Ig lambda chain V-II region BUR	P01708 Ig lambda chain V-II region BUR	1	1	4	1	8
APMAP_HUMAN	APMAP	Q9HDC9	8	8.0321e-22	15	Adipocyte plasma membrane-associated protein	Q9HDC9 Adipocyte plasma membrane-associated protein	1				14
K1C19_HUMAN	KRT19	Q9P1Y4	8	6.0552e-17	15	Keratin, type I cytoskeletal 19	Q9P1Y4 Keratin, type I cytoskeletal 19	1	1	2	2	9
BPIB2_HUMAN	BPIFB2		5	1.17553e-18	14			2	2		3	7
APOB_HUMAN	APOB	Q13787	10	7.17558e-19	14	Apolipoprotein B-100	Q13787 Apolipoprotein B-100	1	2		1	10
PPT2_HUMAN	PPT2	Q5SSX6	7	5.25516e-21	14	Lysosomal thioesterase PPT2	Q5SSX6 Lysosomal thioesterase PPT2	5	3	2	1	3
EGFR_HUMAN	EGFR	Q9GZX1	7	1.56383e-18	14	Epidermal growth factor receptor	Q9GZX1 Epidermal growth factor receptor	5	2	2	2	3
CO9A1_HUMAN	COL9A1	Q9H152	7	1.2907e-16	14	Collagen alpha-1(IX) chain	Q9H152 Collagen alpha-1(IX) chain	3	1	9	1
YBOX3_HUMAN	YBX3		7	3.6329e-20	13			6	4	2		1
LV203_HUMAN		P01706	5	4.7621e-14	13	Ig lambda chain V-II region BOH	P01706 Ig lambda chain V-II region BOH			4		9
CY24B_HUMAN	CYBB	P04839	6	2.4299e-18	13	Cytochrome b-245 heavy chain	P04839 Cytochrome b-245 heavy chain					13
TSP3_HUMAN	THBS3	P49746	4	2.78823e-16	13	Thrombospondin-3	P49746 Thrombospondin-3	3		9		1
GFRA1_HUMAN	GFRA1	P56159	5	2.785e-17	13	GDNF family receptor alpha-1	P56159 GDNF family receptor alpha-1	1	1	1	2	8
IL4RA_HUMAN	IL4R	Q9H186	3	5.7694e-21	13	Interleukin-4 receptor subunit alpha	Q9H186 Interleukin-4 receptor subunit alpha	2		3	3	5
DMBT1_HUMAN	DMBT1	Q9Y4V9	4	2.4201e-17	13	Deleted in malignant brain tumors 1 protein	Q9Y4V9 Deleted in malignant brain tumors 1 protein	1		1		11
EMC10_HUMAN	EMC10		4	1.2569e-23	12			3	1	4	2	2
PARM1_HUMAN	PARM1	Q6UWI2	3	1.2031e-12	12	Prostate androgen-regulated mucin-like protein 1	Q6UWI2 Prostate androgen-regulated mucin-like protein 1	1	1	1		9
CLC7A_HUMAN	CLEC7A	Q96PA5	5	4.3207e-21	12	C-type lectin domain family 7 member A	Q96PA5 C-type lectin domain family 7 member A	2	1	4		5
RTN4_HUMAN	RTN4	Q9Y293	6	2.1776e-15	12	Reticulon-4	Q9Y293 Reticulon-4			1		11
GINM1_HUMAN	GINM1		4	7.9035e-17	11			3		2		6
FABP7_HUMAN	FABP7	O15540	3	3.35708e-16	11	Fatty acid-binding protein, brain	O15540 Fatty acid-binding protein, brain	3	2	2	3	1
BIN1_HUMAN	BIN1	O75514	3	2.75913e-21	11	Myc box-dependent-interacting protein 1	O75514 Myc box-dependent-interacting protein 1			3		8
MYH1_HUMAN	MYH1	P12882	4	2.4867e-17	11	Myosin-1	P12882 Myosin-1					11
TGON2_HUMAN	TGOLN2	Q53GV2	5	2.1938e-14	11	Trans-Golgi network integral membrane protein 2	Q53GV2 Trans-Golgi network integral membrane protein 2	2	2	1	1	5
EDNRB_HUMAN	EDNRB	Q8NHM8	3	1.23133e-12	11	Endothelin B receptor	Q8NHM8 Endothelin B receptor	2		3		6
VEGFA_HUMAN	VEGFA	Q96KJ0	5	1.0497e-13	11	Vascular endothelial growth factor A	Q96KJ0 Vascular endothelial growth factor A	1		1	1	8
MT1F_HUMAN	MT1F	P04733	2	5.95932e-18	10	Metallothionein-1F	P04733 Metallothionein-1F	1		2		7
STMN1_HUMAN	STMN1	P16949	4	8.0838e-14	10	Stathmin	P16949 Stathmin					10
SRPX_HUMAN	SRPX	P78539	4	3.39465e-18	10	Sushi repeat-containing protein SRPX	P78539 Sushi repeat-containing protein SRPX	3	2	4		1
DYSF_HUMAN	DYSF	Q0H395	6	8.4549e-19	10	Dysferlin	Q0H395 Dysferlin					10
KCAB2_HUMAN	KCNAB2	Q13303	6	1.6767e-22	10	Voltage-gated potassium channel subunit beta-2	Q13303 Voltage-gated potassium channel subunit beta-2	1	2	1		6
VNN2_HUMAN	VNN2	Q2XUN1	6	9.878e-20	10	Vascular non-inflammatory molecule 2	Q2XUN1 Vascular non-inflammatory molecule 2					10
LEG9B_HUMAN	LGALS9B	Q3B8N2	2	1.47032e-18	10	Galectin-9B	Q3B8N2 Galectin-9B	1	3	3	1	2
PHLD_HUMAN	GPLD1	Q96ID6	5	1.04571e-18	10	Phosphatidylinositol-glycan-specific phospholipase D	Q96ID6 Phosphatidylinositol-glycan-specific phospholipase D	3	2		4	1
PLVAP_HUMAN	PLVAP	Q9BX97	2	2.0105e-15	10	Plasmalemma vesicle-associated protein	Q9BX97 Plasmalemma vesicle-associated protein	1				9
NPDC1_HUMAN	NPDC1	Q9NQX5	4	1.5732e-20	10	Neural proliferation differentiation and control protein 1	Q9NQX5 Neural proliferation differentiation and control protein 1	1		4	1	4
MASP1_HUMAN	MASP1	Q9UF09	8	6.5701e-19	10	Mannan-binding lectin serine protease 1	Q9UF09 Mannan-binding lectin serine protease 1	2	1	2		5
HGB1A_HUMAN	HMGB1P1	B2RPK0	5	1.3203e-11	9	Putative high mobility group protein B1-like 1	B2RPK0 Putative high mobility group protein B1-like 1					9
DEF4_HUMAN	DEFA4	P12838	5	4.321e-19	9	Neutrophil defensin 4	P12838 Neutrophil defensin 4					9
MT3_HUMAN	MT3	P25713	2	9.5899e-23	9	Metallothionein-3	P25713 Metallothionein-3					9
BGH3_HUMAN	TGFBI	Q53XM1	5	2.60965e-15	9	Transforming growth factor-beta-induced protein ig-h3	Q53XM1 Transforming growth factor-beta-induced protein ig-h3	2	3		3	1
GP126_HUMAN		Q8IXA4	6	1.32811e-19	9	G-protein coupled receptor 126	Q8IXA4 G-protein coupled receptor 126	2	1	5		1
K1C17_HUMAN	KRT17	Q8N1P6	4	1.0985e-17	9	Keratin, type I cytoskeletal 17	Q8N1P6 Keratin, type I cytoskeletal 17		1	1		7
LPD6B_HUMAN	LYPD6B	Q8NI32	3	8.29924e-20	9	Ly6/PLAUR domain-containing protein 6B	Q8NI32 Ly6/PLAUR domain-containing protein 6B	2	2	4	1
PIMT_HUMAN	PCMT1	Q99625	4	6.35416e-19	9	Protein-L-isoaspartate(D-aspartate) O-methyltransferase	Q99625 Protein-L-isoaspartate(D-aspartate) O-methyltransferase	4	2		3
GKN1_HUMAN	GKN1	Q9NS71	2	6.20542e-18	9	Gastrokine-1	Q9NS71 Gastrokine-1	2		3	4
SE6L1_HUMAN	SEZ6L	Q9NUI3	5	8.49558e-14	9	Seizure 6-like protein	Q9NUI3 Seizure 6-like protein	5			2	2
NR3L1_HUMAN	NCR3LG1		6	3.4652e-19	8			2	2	1		3
SPP2A_HUMAN	SPPL2A		2	2.79058e-19	8			2		4		2
SCAM3_HUMAN	SCAMP3	O14828	3	3.6133e-17	8	Secretory carrier-associated membrane protein 3	O14828 Secretory carrier-associated membrane protein 3			1		7
LV209_HUMAN		P01712	4	2.8645e-13	8	Ig lambda chain V-II region WIN	P01712 Ig lambda chain V-II region WIN		3	2		3
1B13_HUMAN		P30461	4	1.9361e-14	8	HLA class I histocompatibility antigen, B-13 alpha chain	P30461 HLA class I histocompatibility antigen, B-13 alpha chain	1	5	1		1
RAGE_HUMAN	AGER	Q15109	4	7.90716e-24	8	Advanced glycosylation end product-specific receptor	Q15109 Advanced glycosylation end product-specific receptor	1		1		6
OR1Q1_HUMAN	OR1Q1	Q15612	1	7.76067e-14	8	Olfactory receptor 1Q1	Q15612 Olfactory receptor 1Q1	1	5		2
TIGIT_HUMAN	TIGIT	Q495A1	3	3.1304e-12	8	T cell immunoreceptor with Ig and ITIM domains	Q495A1 T cell immunoreceptor with Ig and ITIM domains	2		3		3
SHSA6_HUMAN	SHISA6	Q6ZSJ9	2	2.1649e-15	8	Protein shisa-6 homolog	Q6ZSJ9 Protein shisa-6 homolog			3		5
RHDF1_HUMAN	RHBDF1	Q96CC6	5	4.3682e-12	8	Rhomboid family member 1	Q96CC6 Rhomboid family member 1	1		2		5
ATF6B_HUMAN	ATF6B	Q9H3V9	2	4.1054e-14	8	Cyclic AMP-dependent transcription factor ATF-6 beta	Q9H3V9 Cyclic AMP-dependent transcription factor ATF-6 beta	2	1	4	1
GRP75_HUMAN	HSPA9	Q9UC56	4	1.2932e-14	8	Stress-70 protein, mitochondrial	Q9UC56 Stress-70 protein, mitochondrial	2		3		3
NNRE_HUMAN	NAXE		2	2.53973e-15	7			1	3	2	1
MYL1_HUMAN	MYL1	P05976	4	2.3738e-19	7	Myosin light chain 1/3, skeletal muscle isoform	P05976 Myosin light chain 1/3, skeletal muscle isoform	1			1	5
PLEK_HUMAN	PLEK	P08567	6	5.3907e-18	7	Pleckstrin	P08567 Pleckstrin					7
CY24A_HUMAN	CYBA	P13498	4	4.8439e-12	7	Cytochrome b-245 light chain	P13498 Cytochrome b-245 light chain					7
CBX3_HUMAN	CBX3	Q13185	3	4.5008e-22	7	Chromobox protein homolog 3	Q13185 Chromobox protein homolog 3					7
NFASC_HUMAN	NFASC	Q5T2G0	4	7.13447e-14	7	Neurofascin	Q5T2G0 Neurofascin	2		3	1	1
LDH6A_HUMAN	LDHAL6A	Q6ZMR3	2	6.44028e-16	7	L-lactate dehydrogenase A-like 6A	Q6ZMR3 L-lactate dehydrogenase A-like 6A	1	1	1		4
KAD2_HUMAN	AK2	Q8TCY3	3	1.2142e-16	7	Adenylate kinase 2, mitochondrial	Q8TCY3 Adenylate kinase 2, mitochondrial					7
SCNNG_HUMAN	SCNN1G	Q96TD2	4	8.6682e-16	7	Amiloride-sensitive sodium channel subunit gamma	Q96TD2 Amiloride-sensitive sodium channel subunit gamma					7
1B07_HUMAN		Q9TP95	4	4.33e-18	7	HLA class I histocompatibility antigen, B-7 alpha chain	Q9TP95 HLA class I histocompatibility antigen, B-7 alpha chain		1	3		3
SRP68_HUMAN	SRP68	Q9UHB9	1	8.6217e-21	7	Signal recognition particle 68 kDa protein	Q9UHB9 Signal recognition particle 68 kDa protein					7
ABRAL_HUMAN	ABRACL		2	1.74547e-16	6			1	2	2	1
AXIN2_HUMAN	AXIN2		1	6.4798e-14	6			1	3	2
DNPH1_HUMAN	DNPH1		4	5.7138e-22	6			1				5
ENDOU_HUMAN	ENDOU		5	1.3106e-17	6					1		5
GLT18_HUMAN	GALNT18		6	7.51344e-19	6			4		1		1
PADC1_HUMAN	PRADC1		1	8.03871e-15	6			1		2		3
CEAM4_HUMAN	CEACAM4	O75871	3	3.4647e-18	6	Carcinoembryonic antigen-related cell adhesion molecule 4	O75871 Carcinoembryonic antigen-related cell adhesion molecule 4					6
BMP3B_HUMAN		P55107	1	1.3772e-15	6	Bone morphogenetic protein 3B	P55107 Bone morphogenetic protein 3B	1		1		4
RUXE_HUMAN	SNRPE	P62304	2	1.0999e-20	6	Small nuclear ribonucleoprotein E	P62304 Small nuclear ribonucleoprotein E					6
REG3A_HUMAN	REG3A	Q06141	2	4.59871e-17	6	Regenerating islet-derived protein 3-alpha	Q06141 Regenerating islet-derived protein 3-alpha	2	2		2
2B11_HUMAN		Q5Y7E9	5	4.39187e-17	6	HLA class II histocompatibility antigen, DRB1-1 beta chain	Q5Y7E9 HLA class II histocompatibility antigen, DRB1-1 beta chain		5			1
GFAP_HUMAN	GFAP	Q96P18	2	6.48082e-14	6	Glial fibrillary acidic protein	Q96P18 Glial fibrillary acidic protein	1			2	3
C163B_HUMAN	CD163L1	Q9NR16	2	6.65163e-20	6	Scavenger receptor cysteine-rich type 1 protein M160	Q9NR16 Scavenger receptor cysteine-rich type 1 protein M160	2		3	1
KREM1_HUMAN	KREMEN1	Q9UGU1	3	1.0596e-20	6	Kremen protein 1	Q9UGU1 Kremen protein 1	3			1	2
SYNE1_HUMAN	SYNE1	Q9UJ07	4	1.4929e-18	6	Nesprin-1	Q9UJ07 Nesprin-1		1	1		4
HNRPQ_HUMAN	SYNCRIP	Q9Y583	3	2.1224e-15	6	Heterogeneous nuclear ribonucleoprotein Q	Q9Y583 Heterogeneous nuclear ribonucleoprotein Q					6
IGF1_HUMAN	IGF1		2	7.50129e-17	5			2			3
INSR2_HUMAN	INS-IGF2		1	2.0258e-14	5			1			3	1
TMG2_HUMAN	PRRG2	O14669	1	1.4545e-23	5	Transmembrane gamma-carboxyglutamic acid protein 2	O14669 Transmembrane gamma-carboxyglutamic acid protein 2					5
ANF_HUMAN	NPPA	P01160	3	3.3351e-17	5	Atrial natriuretic factor	P01160 Atrial natriuretic factor					5
PTPRC_HUMAN	PTPRC	P08575	3	1.1922e-18	5	Receptor-type tyrosine-protein phosphatase C	P08575 Receptor-type tyrosine-protein phosphatase C					5
MPIP1_HUMAN	CDC25A	P30304	3	4.94954e-12	5	M-phase inducer phosphatase 1	P30304 M-phase inducer phosphatase 1	1		2		2
AKA12_HUMAN	AKAP12	Q02952	4	5.8204e-20	5	A-kinase anchor protein 12	Q02952 A-kinase anchor protein 12					5
PGFRL_HUMAN	PDGFRL	Q15198	2	7.29637e-15	5	Platelet-derived growth factor receptor-like protein	Q15198 Platelet-derived growth factor receptor-like protein	2		3
H90B3_HUMAN	HSP90AB3P	Q58FF7	2	8.75418e-15	5	Putative heat shock protein HSP 90-beta-3	Q58FF7 Putative heat shock protein HSP 90-beta-3		1	1		3
TRML1_HUMAN	TREML1	Q86YW5	2	2.8236e-18	5	Trem-like transcript 1 protein	Q86YW5 Trem-like transcript 1 protein	1		1	1	2
PPN_HUMAN	PAPLN	Q8IVU0	2	2.3782e-15	5	Papilin	Q8IVU0 Papilin	1		1		3
CD302_HUMAN	CD302	Q8IX05	3	5.33382e-20	5	CD302 antigen	Q8IX05 CD302 antigen		2	1		2
GTR14_HUMAN	SLC2A14	Q8TDB8	3	2.6085e-16	5	Solute carrier family 2, facilitated glucose transporter member 14	Q8TDB8 Solute carrier family 2, facilitated glucose transporter member 14					5
CTL4_HUMAN	SLC44A4	Q8TEW4	1	6.33076e-18	5	Choline transporter-like protein 4	Q8TEW4 Choline transporter-like protein 4	1	1	2	1
ATX2L_HUMAN	ATXN2L	Q8WWM4	2	1.66121e-13	5	Ataxin-2-like protein	Q8WWM4 Ataxin-2-like protein	1		2		2
MYH7_HUMAN	MYH7	Q92679	2	3.1973e-19	5	Myosin-7	Q92679 Myosin-7					5
TECT3_HUMAN	TCTN3	Q96GF7	2	3.0936e-21	5	Tectonic-3	Q96GF7 Tectonic-3	2		3
GSTO2_HUMAN	GSTO2	Q9H4Y5	3	1.3413e-14	5	Glutathione S-transferase omega-2	Q9H4Y5 Glutathione S-transferase omega-2					5
PTPA_HUMAN	PTPA	Q9NNZ7	3	1.0422e-14	5	Serine/threonine-protein phosphatase 2A activator	Q9NNZ7 Serine/threonine-protein phosphatase 2A activator	2				3
HNRPD_HUMAN	HNRNPD	Q9UCE8	4	9.2333e-14	5	Heterogeneous nuclear ribonucleoprotein D0	Q9UCE8 Heterogeneous nuclear ribonucleoprotein D0					5
TPM4_HUMAN	TPM4	Q9UCS3	3	3.7885e-15	5	Tropomyosin alpha-4 chain	Q9UCS3 Tropomyosin alpha-4 chain	1			1	3
TRXR1_HUMAN	TXNRD1	Q9UES8	4	4.6943e-19	5	Thioredoxin reductase 1, cytoplasmic	Q9UES8 Thioredoxin reductase 1, cytoplasmic		1	1		3
ENPP5_HUMAN	ENPP5	Q9UJA9	3	2.57134e-14	5	Ectonucleotide pyrophosphatase/phosphodiesterase family member 5	Q9UJA9 Ectonucleotide pyrophosphatase/phosphodiesterase family member 5	3	1	1
AL1L1_HUMAN	ALDH1L1		3	2.46351e-21	4			1		2		1
SRSF3_HUMAN	SRSF3		2	5.1141e-16	4							4
GPR37_HUMAN	GPR37	O15354	2	1.1226e-17	4	Probable G-protein coupled receptor 37	O15354 Probable G-protein coupled receptor 37	1				3
F13A_HUMAN	F13A1	P00488	2	8.6584e-14	4	Coagulation factor XIII A chain	P00488 Coagulation factor XIII A chain					4
LV402_HUMAN		P01716	3	3.9403e-15	4	Ig lambda chain V-IV region X	P01716 Ig lambda chain V-IV region X			1		3
DQA2_HUMAN	HLA-DQA2	P01906	1	8.13787e-16	4	HLA class II histocompatibility antigen, DQ alpha 2 chain	P01906 HLA class II histocompatibility antigen, DQ alpha 2 chain		4
MT1B_HUMAN	MT1B	P07438	3	1.6747e-15	4	Metallothionein-1B	P07438 Metallothionein-1B					4
[truncated: 146 more rows]

## Sheet: S4
Supplementary Table S4:	A list of Cluster of Differentiation (CD) proteins detected in urine in this study.
[truncated: 180 more rows]

[truncated: 2 more sheets: S5, S6]
